# Supplementary material for: Cytochrome c oxidase inactivation in Physcomitrium patens reveals that respiration coordinates plant metabolism
Source: Plant Cell. 2025 May 5;37(6):koaf101. doi: 10.1093/plcell/koaf101 (PMC12164586; doi:10.1093/plcell/koaf101)
Supplement: koaf101_Supplementary_Data [file koaf101_supplementary_data.zip]

Archive with 6 entries (6 files):
- Author_Revisions_Checklist.pdf
- Vera-Vives et al Supplementary material revised-ed.pdf
- Supplemental_Dataset_1.xlsx
- Supplemental_Dataset_2.xlsx
- Supplemental_Dataset_4.xlsx
- Supplementary Dataset 3.xlsx
