# Supplementary material for: Cytochrome c oxidase inactivation in Physcomitrium patens reveals that respiration coordinates plant metabolism
Source: Plant Cell. 2025 May 5;37(6):koaf101. doi: 10.1093/plcell/koaf101 (PMC12164586; doi:10.1093/plcell/koaf101)
Supplement: koaf101_Supplementary_Data [file koaf101_supplementary_data.zip › Supplemental_Dataset_1.xlsx]

## Sheet: Dataset 1A
Supplementary Dataset 1. List of differentially expressed genes (DEGs) in cox11 at different zeitgeber times. (A) List of genes significantly regulated at each ZT.
Line_ZTCox11_0-Line_ZTWT_0	Line_ZTCox11_0-Line_ZTWT_0	Line_ZTCox11_2-Line_ZTWT_2	Line_ZTCox11_2-Line_ZTWT_2	Line_ZTCox11_6-Line_ZTWT_6	Line_ZTCox11_6-Line_ZTWT_6
UP, 1566 genes	Down, 567 genes	UP, 1387 genes	Down, 598 genes	UP, 1595 genes	Down, 777 genes
PP3C4_21500	PP3C5_12950	PP3C4_21500	PP3C5_12950	PP3C3_22400	PP3C5_12950
PP3C2_6110	PP3C9_3710	PP3C2_6110	PP3C9_3710	PP3C6_3710	PP3C9_3710
PP3C3_14700	PP3C11_18420	PP3C10_17490	PP3C11_18420	PP3C16_7110	PP3C11_18420
PP3C8_8860	PP3C6_15620	PP3C8_8860	PP3C6_15620	PP3C7_19980	PP3C6_15620
PP3C25_14630	PP3C7_3350	PP3C25_14630	PP3C7_3350	PP3C10_8200	PP3C10_22850
PP3C8_8490	PP3C12_13360	PP3C8_8490	PP3C12_13360	PP3C1_31540	PP3C7_3350
PP3C3_9610	PP3C5_3169	PP3C3_9610	PP3C5_3169	PP3C5_880	PP3C12_13360
PP3C21_10570	PP3C12_14210	PP3C21_10570	PP3C12_14210	PP3C7_2440	PP3C5_3169
PP3C3_22400	PP3C23_9820	PP3C26_12920	PP3C23_9820	PP3C18_7090	PP3C12_14210
PP3C6_3710	PP3C26_2880	PP3C3_22400	PP3C26_2880	PP3C4_23050	PP3C23_9820
PP3C16_15490	PP3C16_3130	PP3C6_3710	PP3C16_3130	PP3C1_25080	PP3C14_10490
PP3C12_24560	PP3C22_10770	PP3C16_7110	PP3C22_10770	PP3C7_25570	PP3C26_2880
PP3C10_8200	PP3C13_5750	PP3C10_13280	PP3C13_5750	PP3C11_12000	PP3C16_3130
PP3C1_31540	PP3C4_9740	PP3C16_15490	PP3C4_9740	PP3C21_10030	PP3C22_10770
PP3C5_880	PP3C13_7000	PP3C12_24560	PP3C13_7000	PP3C26_10700	PP3C13_5750
PP3C16_7270	PP3C10_18650	PP3C7_19980	PP3C10_18650	PP3C1_27440	PP3C4_9740
PP3C3_37497	PP3C14_15610	PP3C10_8200	PP3C14_15610	PP3C5_15770	PP3C13_7000
PP3C7_2440	PP3C1_11310	PP3C23_6900	PP3C1_11310	PP3C11_6620	PP3C10_18650
PP3C4_23050	PP3C3_34230	PP3C1_31540	PP3C3_34230	PP3C27_7650	PP3C14_15610
PP3C11_15920	PP3C17_12450	PP3C5_880	PP3C17_12450	PP3C1_14250	PP3C1_11310
PP3C7_25570	PP3S64_90	PP3C7_2440	PP3S64_90	PP3C1_40050	PP3C3_34230
PP3C12_22330	PP3C4_30870	PP3C4_23050	PP3C4_30870	PP3C2_12680	PP3C17_12450
PP3C4_16930	PP3C3_31900	PP3C11_15920	PP3C3_31900	PP3C11_1010	PP3C24_9690
PP3C1_7030	PP3C4_30220	PP3C7_25570	PP3C4_30220	PP3C7_12530	PP3S64_90
PP3C11_12000	PP3C20_21990	PP3C12_22330	PP3C20_21990	PP3C4_20080	PP3C19_9840
PP3C15_6620	PP3C1_31020	PP3C4_16930	PP3C1_31020	PP3C7_5230	PP3C11_14880
PP3C15_6622	PP3C24_18690	PP3C21_10030	PP3C17_3860	PP3C2_6660	PP3C4_30870
PP3C11_14810	PP3C13_16600	PP3C19_14230	PP3C13_16600	PP3C4_30520	PP3C3_31900
PP3C26_10700	PP3C1_34890	PP3C26_10700	PP3C1_34890	PP3C2_1670	PP3C4_30220
PP3C16_1550	PP3C14_20550	PP3C16_1550	PP3C14_20550	PP3C14_20840	PP3C15_21480
PP3C13_3400	PP3C4_30950	PP3C1_27440	PP3C4_30950	PP3C19_17300	PP3C20_21990
PP3C1_27440	PP3S49_30	PP3C8_6770	PP3S49_30	PP3C22_22960	PP3C1_40420
PP3C8_6770	PP3C6_480	PP3C17_8560	PP3C6_480	PP3C8_16570	PP3C1_31020
PP3C22_9700	PP3C11_12330	PP3C5_15770	PP3C11_12330	PP3C15_23190	PP3C24_18690
PP3C5_15770	PP3C4_16570	PP3C11_6620	PP3C4_16570	PP3C3_31700	PP3C17_3860
PP3C23_8960	PP3C18_17700	PP3C1_14250	PP3C18_17700	PP3C2_9940	PP3C13_16600
PP3C11_6620	PP3C1_6510	PP3C14_21880	PP3C1_6510	PP3C1_7800	PP3C1_34890
PP3C27_7650	PP3C1_18010	PP3C22_7050	PP3C14_25720	PP3C26_9330	PP3C14_20550
PP3C16_14658	PP3C14_25720	PP3C11_1010	PP3C5_23400	PP3C2_10940	PP3C20_3400
PP3C1_14250	PP3C5_23400	PP3C7_12530	PP3C24_15730	PP3C2_12100	PP3C4_30950
PP3C20_21833	PP3C24_15730	PP3C4_20080	PP3C5_22920	PP3C8_18900	PP3S49_30
PP3C7_1080	PP3C5_22920	PP3C17_18320	PP3C3_17070	PP3C21_14670	PP3C6_480
PP3C22_7050	PP3C3_17070	PP3C7_5230	PP3C3_35240	PP3C8_22140	PP3C24_9770
PP3C24_12720	PP3C3_35240	PP3C2_6660	PP3C6_25650	PP3C4_24420	PP3C11_12330
PP3C1_40050	PP3C6_25650	PP3C4_30520	PP3C4_16940	PP3C7_19020	PP3C4_16570
PP3C10_6760	PP3C4_16940	PP3C2_1670	PP3C6_12850	PP3C4_5170	PP3C17_14510
PP3C11_1010	PP3C6_12850	PP3C1_41080	PP3C11_23110	PP3C16_17280	PP3C18_17700
PP3C7_12530	PP3C11_23110	PP3C19_23159	PP3C21_6170	PP3C1_12470	PP3C1_6510
PP3C4_20080	PP3C21_6170	PP3C8_16570	PP3C3_31160	PP3C23_800	PP3C1_18010
PP3C17_18320	PP3C3_31160	PP3C2_9940	PP3C26_120	PP3C16_16170	PP3C26_470
PP3C22_8470	PP3C26_120	PP3C26_9330	PP3C15_500	PP3C18_7740	PP3C14_25720
PP3C7_5230	PP3C18_7090	PP3C2_10940	PP3C3_34390	PP3C2_37560	PP3C23_8800
PP3C2_6660	PP3C15_500	PP3C2_12100	PP3C20_17730	PP3C7_12870	PP3C5_23400
PP3C4_30520	PP3C10_20710	PP3C8_18900	PP3C9_4910	PP3C17_5320	PP3C24_15730
PP3C20_21820	PP3C3_34390	PP3C6_8850	PP3C20_16210	PP3C5_5590	PP3C5_22920
PP3C2_1670	PP3C20_17730	PP3C1_42730	PP3C21_8200	PP3C14_12850	PP3C3_17070
PP3C1_41080	PP3C9_4910	PP3C21_14670	PP3C21_6200	PP3C10_15970	PP3C3_35240
PP3C19_23159	PP3C20_16210	PP3C8_22140	PP3C3_11320	PP3C5_25420	PP3C6_25650
PP3C8_16570	PP3C21_8200	PP3C7_19020	PP3C19_20720	PP3C20_15580	PP3C4_16940
PP3C26_9330	PP3C21_6200	PP3C16_17280	PP3C16_15450	PP3C9_2280	PP3C6_12850
PP3C2_10940	PP3C3_11320	PP3C1_12470	PP3C3_30560	PP3C5_16470	PP3C11_23110
PP3C2_12100	PP3C6_520	PP3C2_16510	PP3C16_1230	PP3C1_1080	PP3C21_6170
PP3C8_18900	PP3C13_2400	PP3C23_800	PP3C4_13790	PP3C16_13280	PP3C3_31160
PP3C8_21770	PP3C19_20720	PP3C2_16910	PP3C15_7120	PP3C5_12030	PP3C26_120
PP3C6_8850	PP3C16_15450	PP3C16_16170	PP3C14_7160	PP3C8_13989	PP3C18_17550
PP3C1_42730	PP3C3_30560	PP3C25_160	PP3C26_2110	PP3C9_3830	PP3C15_500
PP3C21_14670	PP3C16_1230	PP3C20_18520	PP3C20_17620	PP3C4_17290	PP3C10_20710
PP3C8_22140	PP3C4_13790	PP3C16_23250	PP3C12_24350	PP3C27_8200	PP3C3_34390
PP3C4_24420	PP3C15_7120	PP3C23_9530	PP3C7_17943	PP3C6_3190	PP3C20_17730
PP3C7_23070	PP3C14_7160	PP3C1_20380	PP3C15_640	PP3C24_4420	PP3C9_4910
PP3C22_1450	PP3C26_2110	PP3C1_31210	PP3C15_13950	PP3C8_20549	PP3C12_6540
PP3C16_14590	PP3C20_17620	PP3C2_37560	PP3C21_6071	PP3C23_21120	PP3C20_16210
PP3C22_8440	PP3C12_24350	PP3C8_19800	PP3C27_3570	PP3C15_23830	PP3C21_8200
PP3C2_26720	PP3C7_17943	PP3C5_5590	PP3C14_380	PP3C2_12240	PP3C21_6200
PP3C16_17280	PP3C15_640	PP3C14_12850	PP3C8_7390	PP3C8_230	PP3C3_11320
PP3C3_35020	PP3C15_13950	PP3C6_2090	PP3C9_18809	PP3C26_8330	PP3C17_14500
PP3C1_12470	PP3C21_6071	PP3C10_15970	PP3C4_18280	PP3C6_2580	PP3C4_22670
PP3C2_30580	PP3C27_3570	PP3C5_25420	PP3C6_600	PP3C10_23760	PP3C1_7030
PP3C2_16510	PP3C14_380	PP3C25_60	PP3C27_870	PP3C3_22320	PP3C19_20720
PP3C21_19080	PP3C8_7390	PP3C20_15580	PP3C10_16800	PP3C2_11520	PP3C16_15450
PP3C23_800	PP3C9_18809	PP3C9_2280	PP3C2_2920	PP3C4_17346	PP3C5_2060
PP3C2_16910	PP3C4_18280	PP3C1_1080	PP3C19_19150	PP3C6_18950	PP3C3_30560
PP3C11_6230	PP3C6_600	PP3C9_3830	PP3C26_3070	PP3C14_24300	PP3C16_1230
PP3C16_16170	PP3C27_870	PP3C4_17290	PP3C6_26080	PP3C3_28310	PP3C4_13790
PP3C2_24500	PP3C10_16800	PP3C27_8200	PP3C26_1140	PP3C2_35230	PP3C15_7120
PP3C1_28510	PP3C2_2920	PP3C6_3190	PP3C10_5480	PP3C8_25010	PP3C14_7160
PP3C16_23250	PP3C19_19150	PP3C8_20549	PP3C4_510	PP3C14_9940	PP3C26_2110
PP3C1_4120	PP3C26_3070	PP3C21_14400	PP3C3_12760	PP3C20_9560	PP3C20_17620
PP3C21_5760	PP3C6_26080	PP3C15_23830	PP3C6_22830	PP3S127_20	PP3C12_24350
PP3C23_9530	PP3C10_5480	PP3C2_12240	PP3C19_16160	PP3C12_23490	PP3C7_17943
PP3C1_20380	PP3C4_510	PP3C16_8630	PP3C17_23620	PP3C24_10130	PP3C15_640
PP3C2_37560	PP3C3_17970	PP3C12_21560	PP3C26_4030	PP3C17_8080	PP3C15_13950
PP3C16_21270	PP3C6_22830	PP3C8_6536	PP3C24_290	PP3C2_26770	PP3C21_6071
PP3C16_19790	PP3C19_16160	PP3C16_4250	PP3C14_13680	PP3C2_6530	PP3C27_3570
PP3C5_5590	PP3C17_23620	PP3C8_6520	PP3C5_22280	PP3C15_23900	PP3C14_380
PP3C6_2090	PP3C26_4030	PP3C26_8330	PP3C24_10750	PP3C20_8770	PP3C8_7390
PP3C10_13570	PP3C24_290	PP3C13_24240	PP3C8_7680	PP3C26_13490	PP3C9_18809
PP3C10_15970	PP3C14_13680	PP3C13_20930	PP3C12_5490	PP3C21_6880	PP3C4_18280
PP3C5_25420	PP3C5_22280	PP3C6_22450	PP3C16_3180	PP3C2_7150	PP3C6_600
PP3C20_15580	PP3C24_10750	PP3C11_7280	PP3C18_17950	PP3C9_24500	PP3C27_870
PP3C9_2280	PP3C8_7680	PP3C10_23760	PP3C16_11720	PP3C17_14330	PP3C4_27120
PP3C7_12690	PP3C12_5490	PP3C2_11520	PP3C7_430	PP3C18_16800	PP3C10_16800
PP3C1_1080	PP3C16_3180	PP3C6_20720	PP3C1_36530	PP3C3_7180	PP3C16_14658
PP3C19_17670	PP3C18_17950	PP3C4_27971	PP3C14_22870	PP3C8_22100	PP3C6_9870
PP3C15_2630	PP3C16_11720	PP3C4_17346	PP3C8_7570	PP3C24_10380	PP3C2_2920
PP3C19_5170	PP3C1_36530	PP3C9_23190	PP3C26_9030	PP3C8_16270	PP3C19_19150
PP3C9_3830	PP3C14_22870	PP3C3_28310	PP3C25_15120	PP3C4_3650	PP3C25_11360
PP3C4_17290	PP3C8_7570	PP3C2_35230	PP3C8_18470	PP3C3_16870	PP3C26_3070
PP3C27_8200	PP3C26_9030	PP3C8_25010	PP3C17_12850	PP3C14_21860	PP3C6_26080
PP3C13_11720	PP3C25_15120	PP3C14_9940	PP3C9_620	PP3C7_23900	PP3C26_1140
PP3C24_4420	PP3C17_12850	PP3C15_3340	PP3C7_26210	PP3C5_3040	PP3C10_5480
PP3C10_13060	PP3C9_620	PP3C20_9560	PP3C9_7310	PP3C21_9570	PP3C4_510
PP3C8_20549	PP3C7_26210	PP3S127_20	PP3C22_3160	PP3C5_4920	PP3C3_12760
PP3C23_21120	PP3C9_7310	PP3C2_26060	PP3C4_3930	PP3C2_11310	PP3C6_22830
PP3C21_14400	PP3C8_7410	PP3C24_10130	PP3C20_22930	PP3C7_9140	PP3C19_16160
PP3C24_6920	PP3C22_3160	PP3C17_8080	PP3C22_12540	PP3C3_5720	PP3C17_23620
PP3C15_23830	PP3C4_3930	PP3C2_26770	PP3C7_20150	PP3C2_4310	PP3C26_4030
PP3C2_12240	PP3C7_20150	PP3C2_6530	PP3C21_16990	PP3C11_19330	PP3C24_290
PP3C12_21560	PP3C21_16990	PP3C20_8770	PP3C15_830	PP3C2_35250	PP3C14_13680
PP3C8_6536	PP3C15_830	PP3C19_8410	PP3C20_10830	PP3C2_5990	PP3C5_22280
PP3C27_4100	PP3C20_10830	PP3C23_6510	PP3C5_20650	PP3C12_12160	PP3C18_7460
PP3C16_4250	PP3C5_20650	PP3C21_19720	PP3C20_16270	PP3C2_37290	PP3C24_10750
PP3C8_6520	PP3C20_16270	PP3C26_13490	PP3C17_5130	PP3C2_2040	PP3C8_7680
PP3C9_6640	PP3C17_5130	PP3C21_6880	PP3C11_16051	PP3C3_22670	PP3C12_5490
PP3C13_11910	PP3C11_16051	PP3C2_7150	PP3C20_18650	PP3C12_6241	PP3C16_3180
PP3C26_8330	PP3C20_18650	PP3C9_24500	PP3C5_26250	PP3C23_6240	PP3C18_17950
PP3C16_14640	PP3C5_26250	PP3C24_15220	PP3C4_30340	PP3C12_23140	PP3C16_11720
PP3C13_10560	PP3C4_30340	PP3C16_17920	PP3C12_5220	PP3C15_16480	PP3C7_430
PP3C13_20930	PP3C12_5220	PP3C8_22100	PP3C4_22330	PP3C26_2000	PP3C1_36530
PP3C6_22450	PP3C4_22330	PP3C24_10380	PP3C3_36100	PP3C6_26980	PP3C14_22870
PP3C6_22460	PP3C3_36100	PP3C8_16270	PP3C3_3850	PP3C1_8210	PP3C8_7570
PP3C10_23760	PP3C8_4130	PP3C3_16870	PP3C23_8110	PP3C10_3290	PP3C26_9030
PP3C2_11520	PP3C3_3850	PP3C14_21860	PP3C25_10500	PP3C2_10920	PP3C25_15120
PP3C6_20720	PP3C6_28290	PP3C7_23900	PP3C8_2950	PP3C2_26250	PP3C17_12850
PP3C4_27971	PP3C23_8110	PP3C5_3040	PP3C10_3170	PP3C6_3149	PP3C9_620
PP3C4_17346	PP3C25_10500	PP3C21_10620	PP3C3_34520	PP3C2_37210	PP3C7_26210
PP3C20_1150	PP3C10_3170	PP3C5_4920	PP3C4_17130	PP3C14_18590	PP3C9_7310
PP3C9_23190	PP3C16_16440	PP3C2_11310	PP3C14_23270	PP3C16_20970	PP3C8_7410
PP3C10_14840	PP3C3_34520	PP3C14_19190	PP3C20_13600	PP3C17_9490	PP3C22_3160
PP3C3_28310	PP3C4_17130	PP3C12_22320	PP3C11_19940	PP3C2_12860	PP3C22_12540
PP3C2_35230	PP3C14_23270	PP3C2_4310	PP3C4_3140	PP3C2_16410	PP3C7_20150
PP3C8_25010	PP3C20_13600	PP3C3_9740	PP3C6_8480	PP3C9_13280	PP3C21_16990
PP3C19_22640	PP3C11_19940	PP3C5_8210	PP3C13_12570	PP3C1_7740	PP3C15_830
PP3C4_20510	PP3C4_3140	PP3C11_19330	PP3C5_7380	PP3C12_8940	PP3C20_10830
PP3C20_9560	PP3C6_8480	PP3C2_35250	PP3C25_3920	PP3C21_9420	PP3C5_20650
PP3C10_20000	PP3C5_7380	PP3C2_5990	PP3C1_30410	PP3C3_3450	PP3C20_16270
PP3S127_20	PP3C25_3920	PP3C12_12160	PP3C10_20140	PP3C6_20960	PP3C3_14480
PP3C2_29570	PP3C1_30410	PP3C2_37290	PP3C5_4840	PP3C2_36970	PP3C17_5130
PP3C24_10130	PP3C10_20140	PP3C2_2040	PP3C24_8200	PP3C26_3670	PP3C11_16051
PP3C17_8080	PP3C16_3330	PP3C3_22670	PP3C16_3330	PP3C25_3070	PP3C20_18650
PP3C5_13160	PP3C25_12820	PP3C12_6241	PP3C4_5790	PP3C1_38340	PP3C14_6470
PP3C2_26770	PP3C4_5790	PP3C23_6240	PP3C12_25990	PP3C3_23480	PP3C9_7820
PP3C2_6530	PP3C12_25990	PP3C2_30600	PP3C3_27980	PP3C5_22030	PP3C5_26250
PP3C20_8770	PP3C3_27980	PP3C5_13920	PP3C6_1680	PP3C2_36980	PP3C4_30340
PP3C19_8410	PP3C6_1680	PP3C15_16480	PP3C9_3190	PP3C2_20010	PP3C12_5220
PP3C26_13490	PP3C9_3190	PP3C26_2000	PP3C24_12430	PP3C2_10100	PP3C7_6750
PP3C21_6880	PP3C24_12430	PP3C6_26980	PP3C9_21600	PP3C5_14430	PP3C4_22330
PP3C2_7150	PP3C9_21600	PP3C2_10920	PP3C26_14690	PP3C8_6080	PP3C3_36100
PP3C7_13140	PP3C26_14690	PP3C2_26250	PP3C12_13870	PP3C11_11540	PP3C8_4130
PP3C17_14330	PP3C3_26090	PP3C2_37210	PP3C3_26090	PP3C25_14559	PP3C3_3850
PP3C18_16800	PP3C16_18700	PP3C24_30	PP3C16_18700	PP3C26_4770	PP3C23_8110
PP3C24_15220	PP3C11_4850	PP3C17_9490	PP3C12_25380	PP3C9_17220	PP3C16_14590
PP3C19_20920	PP3C16_23390	PP3C2_16410	PP3C11_4850	PP3C8_24500	PP3C25_10500
PP3C3_7180	PP3C4_2680	PP3C3_10430	PP3C3_30710	PP3C18_22500	PP3C9_11160
PP3C8_22100	PP3C3_30710	PP3C9_13280	PP3C1_470	PP3C9_6317	PP3C8_2950
PP3C8_16270	PP3C1_470	PP3C10_10290	PP3C5_12030	PP3C4_20640	PP3C10_3170
PP3C23_20200	PP3C5_12030	PP3C12_8940	PP3C26_9830	PP3C2_30530	PP3C16_16440
PP3C15_12510	PP3C4_2040	PP3C2_36970	PP3C3_11730	PP3C2_21180	PP3C3_34520
PP3C15_12515	PP3C26_9830	PP3C21_9440	PP3C14_3790	PP3C9_21290	PP3C4_17130
PP3C3_16870	PP3C3_11730	PP3C26_3670	PP3C8_7420	PP3C2_6160	PP3C14_23270
PP3C14_21860	PP3C14_3790	PP3C6_6400	PP3C11_11470	PP3C2_3229	PP3C20_13600
PP3C1_14230	PP3C8_7420	PP3C1_38340	PP3C14_17640	PP3C2_4840	PP3C10_21310
PP3C7_23900	PP3C11_11470	PP3C3_23480	PP3C14_3810	PP3C19_19970	PP3C11_19940
PP3C5_3040	PP3C14_17640	PP3C5_22030	PP3C22_4140	PP3C2_30120	PP3C4_3140
PP3C21_10620	PP3C14_3810	PP3C2_36980	PP3C3_27000	PP3C4_1640	PP3C21_19080
PP3C8_4810	PP3C24_20430	PP3C2_10100	PP3C15_3470	PP3C2_19600	PP3C22_3210
PP3C5_4920	PP3C25_6070	PP3C19_14710	PP3C3_32420	PP3C2_13490	PP3C6_8480
PP3C1_8860	PP3C3_27000	PP3C16_4060	PP3C26_110	PP3C1_22410	PP3C5_7380
PP3C2_11310	PP3C15_3470	PP3C11_11540	PP3C6_15020	PP3C26_4390	PP3C25_3920
PP3C7_9140	PP3C3_32420	PP3C10_9270	PP3C3_11770	PP3C1_41710	PP3C1_30410
PP3C20_15000	PP3C3_35160	PP3C26_2330	PP3C10_21510	PP3C2_24000	PP3C10_20140
PP3C12_22320	PP3C26_110	PP3C25_14559	PP3C18_9180	PP3C4_31070	PP3C5_4840
PP3C4_23790	PP3C6_15020	PP3C21_16210	PP3C1_1650	PP3C23_7840	PP3C14_24010
PP3C2_4310	PP3C3_11770	PP3C2_4800	PP3C17_9350	PP3C3_23490	PP3C24_8200
PP3C3_9740	PP3C10_21510	PP3C20_20350	PP3C4_6590	PP3C2_19640	PP3C16_3330
PP3C5_8210	PP3C12_2240	PP3C25_4290	PP3C24_3580	PP3C2_18540	PP3C25_12820
PP3C11_19330	PP3C1_1650	PP3C9_17220	PP3C2_37800	PP3C24_4740	PP3C17_13150
PP3C2_34310	PP3C17_9350	PP3C9_14900	PP3C25_12520	PP3C1_9910	PP3C12_25990
PP3C2_35250	PP3C2_37800	PP3C20_8386	PP3C3_17750	PP3C2_11410	PP3C3_27980
PP3C2_5990	PP3C3_31490	PP3C2_13420	PP3C11_6580	PP3C6_26460	PP3C6_1680
PP3C12_12160	PP3C25_12520	PP3C9_6317	PP3C21_9020	PP3C20_18130	PP3C9_3190
PP3C2_37290	PP3C11_6580	PP3C2_30530	PP3C20_1460	PP3C5_20270	PP3C24_12430
PP3C2_2040	PP3C11_2650	PP3C2_21180	PP3C4_4910	PP3C2_36840	PP3C16_19790
PP3C17_18910	PP3C20_1460	PP3C9_21290	PP3C22_17930	PP3C18_13510	PP3C9_21600
PP3C12_6241	PP3C4_4910	PP3C2_3229	PP3C2_21940	PP3C23_14030	PP3C18_3460
PP3C23_6240	PP3C4_2660	PP3C15_15270	PP3C18_19720	PP3C23_11240	PP3C4_27780
PP3C2_30600	PP3C18_19720	PP3C2_4840	PP3C18_16280	PP3C26_10830	PP3C8_18970
PP3C5_13920	PP3C18_16280	PP3C2_30120	PP3C24_4250	PP3C26_3140	PP3C26_14690
PP3C18_11020	PP3C18_19660	PP3C4_1640	PP3C10_8570	PP3C23_12811	PP3C19_1790
PP3C15_16480	PP3C21_7310	PP3C2_19600	PP3C26_10600	PP3C2_5110	PP3C12_13870
PP3C26_2000	PP3C17_17970	PP3C2_13490	PP3C19_21550	PP3C3_12290	PP3C3_26090
PP3C6_26980	PP3C5_19300	PP3C1_22410	PP3C6_3530	PP3C2_1270	PP3C16_18700
PP3C1_8210	PP3C10_8570	PP3C26_4390	PP3C7_9800	PP3C6_9781	PP3C12_25380
PP3C2_10920	PP3C21_5460	PP3C1_41710	PP3C23_3290	PP3C7_9900	PP3C11_4850
PP3C2_26250	PP3C6_3530	PP3C2_24000	PP3C3_240	PP3C19_8030	PP3C5_9700
PP3C3_10900	PP3C7_9800	PP3C4_31070	PP3C20_20860	PP3C8_17900	PP3C16_23390
PP3C24_30	PP3C23_3290	PP3C23_7840	PP3C15_7040	PP3C2_11650	PP3C3_30710
PP3C2_30370	PP3C3_240	PP3C3_23490	PP3C12_19870	PP3C15_24050	PP3C1_470
PP3C17_9490	PP3C9_12560	PP3C2_19640	PP3C13_20360	PP3C2_4670	PP3C27_6610
PP3C2_12860	PP3C20_20860	PP3C2_18540	PP3C16_15130	PP3C22_13550	PP3C26_9830
PP3C2_16410	PP3C12_19870	PP3C24_4740	PP3C12_18020	PP3C4_31180	PP3C3_11730
PP3C9_13280	PP3C13_20360	PP3C2_30630	PP3C17_14850	PP3C2_14050	PP3C14_3790
PP3C3_19730	PP3C16_15130	PP3C3_36760	PP3C9_24230	PP3C7_20320	PP3C8_7420
PP3C1_7740	PP3C25_11340	PP3C3_36775	PP3C14_1880	PP3C2_1951	PP3C11_11470
PP3C9_19810	PP3C13_4270	PP3C19_7560	PP3C8_12720	PP3C23_14490	PP3C14_17640
PP3C19_10440	PP3C9_24230	PP3C2_11410	PP3C6_12940	PP3C7_14900	PP3C14_3810
PP3C3_32190	PP3C8_12720	PP3C6_26460	PP3C22_2620	PP3C18_4350	PP3C22_4140
PP3C12_8940	PP3C26_5590	PP3C1_6450	PP3C19_8310	PP3C2_4420	PP3C11_4830
PP3C24_11260	PP3C6_12940	PP3C10_11910	PP3C14_25660	PP3C2_30280	PP3C4_12320
PP3C2_36970	PP3C19_8310	PP3C7_4510	PP3C16_550	PP3C27_4160	PP3C25_6070
PP3C21_9440	PP3C14_25660	PP3C20_17210	PP3C6_23040	PP3C2_25950	PP3C26_12140
PP3C26_3670	PP3C6_12810	PP3C5_20270	PP3C13_4170	PP3C9_20120	PP3C3_27000
PP3C1_38340	PP3C16_550	PP3C18_13510	PP3C16_18710	PP3C11_760	PP3C15_3470
PP3C3_23480	PP3C6_23040	PP3C23_11240	PP3C8_21760	PP3C2_17740	PP3C3_32420
PP3C5_22030	PP3C13_4170	PP3C26_10830	PP3C13_12890	PP3C25_950	PP3C1_13060
PP3C2_36980	PP3C16_18710	PP3C10_4420	PP3C2_8660	PP3C6_15090	PP3C26_110
PP3C2_20010	PP3C8_21760	PP3C27_340	PP3C2_34130	PP3C11_21990	PP3C10_5750
PP3C14_5410	PP3C13_12890	PP3C21_2850	PP3C22_22380	PP3C3_27210	PP3C12_16420
PP3C5_14430	PP3C2_8660	PP3C13_16580	PP3C16_3770	PP3C2_5260	PP3C6_15020
PP3C24_14440	PP3C2_34130	PP3C2_5110	PP3C7_23300	PP3C2_7810	PP3C3_11770
PP3C19_14710	PP3C26_7990	PP3C2_1270	PP3C25_7770	PP3C2_28380	PP3C18_9180
PP3C16_4060	PP3C22_22380	PP3C6_9781	PP3C6_19880	PP3C14_15760	PP3C1_1650
PP3C11_11540	PP3C16_3770	PP3C7_9900	PP3C25_6260	PP3C7_20230	PP3C16_14640
PP3C10_9270	PP3C25_7770	PP3C19_8030	PP3C8_21720	PP3C2_31100	PP3C24_3580
PP3C4_13960	PP3C6_19880	PP3C2_11650	PP3C16_19250	PP3C18_4347	PP3C2_37800
PP3C26_2330	PP3C8_21720	PP3C2_4670	PP3C2_16200	PP3C8_25270	PP3C9_14890
PP3C25_14559	PP3C16_19250	PP3C22_13550	PP3C8_18580	PP3C6_250	PP3C25_12520
PP3C21_16210	PP3C8_18580	PP3C2_14050	PP3C3_22990	PP3C26_2180	PP3C3_3230
PP3C2_4800	PP3C3_22990	PP3C2_1951	PP3C22_22070	PP3C10_3320	PP3C3_17750
PP3C26_4770	PP3C5_7180	PP3C23_14490	PP3C5_7180	PP3C3_570	PP3C11_6580
PP3C2_24270	PP3C4_28680	PP3C7_14900	PP3C4_28680	PP3C2_17560	PP3C21_9020
PP3C19_2600	PP3C26_13660	PP3C18_4350	PP3C26_13660	PP3C24_12180	PP3C11_2650
PP3C9_17220	PP3C12_15820	PP3C2_4420	PP3C13_19580	PP3C13_9240	PP3C4_4910
PP3C9_14900	PP3C13_19580	PP3C11_6110	PP3C23_17120	PP3C2_1700	PP3C22_17930
PP3C1_8080	PP3S123_10	PP3C21_880	PP3C19_20410	PP3C2_12420	PP3C11_5230
PP3C20_8386	PP3C23_17120	PP3C2_30280	PP3C13_16130	PP3C23_4150	PP3C18_19720
PP3C2_13420	PP3C19_20410	PP3C27_4160	PP3C12_13560	PP3C2_28190	PP3C18_16280
PP3C21_9380	PP3C12_13560	PP3C2_25950	PP3C14_21530	PP3C2_12430	PP3C16_20740
PP3C20_8380	PP3C14_21530	PP3C7_25350	PP3C20_1440	PP3C9_15111	PP3C5_10920
PP3C9_6317	PP3C20_1440	PP3C22_16800	PP3C5_2110	PP3C2_18840	PP3C17_17970
PP3C2_30530	PP3C5_2110	PP3C11_760	PP3C3_25260	PP3C22_1060	PP3C5_19300
PP3C2_21180	PP3C3_25260	PP3C2_17740	PP3C16_2800	PP3C14_7650	PP3C10_8570
PP3C9_21290	PP3C2_24600	PP3C2_35640	PP3C21_18980	PP3C8_24650	PP3C21_5460
PP3C2_21710	PP3C21_18980	PP3C2_21160	PP3C13_21590	PP3C5_2730	PP3C19_21550
PP3C2_3229	PP3C13_8450	PP3C6_15090	PP3C27_4280	PP3C4_5090	PP3C6_3530
PP3C24_1540	PP3C5_1730	PP3C3_27210	PP3C27_1350	PP3C6_17540	PP3C7_9800
PP3C2_4840	PP3C13_21590	PP3C2_5260	PP3C5_25220	PP3C6_12100	PP3C11_23340
PP3C2_30120	PP3C27_4280	PP3C2_28380	PP3C20_12980	PP3C21_14740	PP3C4_7960
PP3C4_1640	PP3C27_1350	PP3C14_15760	PP3C7_9820	PP3C12_11560	PP3C4_7965
PP3C2_19600	PP3C24_5200	PP3C2_31100	PP3C19_20840	PP3C6_12160	PP3C23_13700
PP3C2_13490	PP3C25_3070	PP3C8_25270	PP3C22_17844	PP3C24_15550	PP3C23_3290
PP3C2_19140	PP3C20_12980	PP3C3_32210	PP3C12_2640	PP3C20_5060	PP3C3_240
PP3C1_22410	PP3C19_20840	PP3C1_15750	PP3C23_1130	PP3C2_16690	PP3C16_22550
PP3C26_4390	PP3C12_22760	PP3C10_3320	PP3C19_9120	PP3C2_26170	PP3C9_12560
PP3C10_20210	PP3C12_2640	PP3C1_21480	PP3C24_13160	PP3C24_1550	PP3C20_20860
PP3C2_24000	PP3C23_1130	PP3C3_570	PP3C24_20410	PP3C2_35930	PP3C15_7040
PP3C4_31070	PP3C24_13160	PP3C25_2730	PP3C26_15000	PP3C2_30380	PP3C12_19870
PP3C23_7840	PP3C24_20410	PP3C2_34520	PP3C27_5790	PP3C22_630	PP3C1_18110
PP3C14_21300	PP3C26_15000	PP3C13_9240	PP3C25_760	PP3C25_3390	PP3C1_19060
PP3C3_23490	PP3C27_5790	PP3C2_1700	PP3C7_3320	PP3C2_23890	PP3C13_20360
PP3C15_22920	PP3C6_7940	PP3C2_12420	PP3C14_12940	PP3C2_11870	PP3C11_8680
PP3C2_18540	PP3C25_760	PP3C23_4150	PP3C14_17100	PP3C24_6680	PP3C6_25090
PP3C4_19470	PP3C7_3320	PP3C2_28190	PP3C23_20590	PP3C2_29560	PP3C27_4780
PP3C24_4740	PP3C3_810	PP3C2_12430	PP3C25_8610	PP3C2_24290	PP3C16_15130
PP3C2_30630	PP3C14_12940	PP3C3_21640	PP3C12_4160	PP3C11_4640	PP3C7_1960
PP3C1_9910	PP3C14_17100	PP3C9_15111	PP3C15_13040	PP3C1_41310	PP3C25_11340
PP3C10_20820	PP3C25_8610	PP3C2_18840	PP3C1_6640	PP3C2_7510	PP3C1_40790
PP3C19_18310	PP3C15_13040	PP3C14_7650	PP3C4_12510	PP3C16_6415	PP3C16_19170
PP3C14_8980	PP3C1_6640	PP3C5_4460	PP3C8_20290	PP3C12_18000	PP3C12_18020
PP3C2_11410	PP3C4_12510	PP3C8_24650	PP3C23_20580	PP3C1_36300	PP3C17_14850
PP3C6_26460	PP3C17_5160	PP3C14_12710	PP3C3_2130	PP3C23_13360	PP3C16_630
PP3C2_37020	PP3C8_20290	PP3C19_15740	PP3C24_19290	PP3C2_13990	PP3C9_24230
PP3C1_6450	PP3C23_20580	PP3C5_2730	PP3C9_24820	PP3C2_9950	PP3C23_14630
PP3C7_6530	PP3C8_1820	PP3C4_5090	PP3C3_21120	PP3C2_27180	PP3C3_12270
PP3C10_11910	PP3C6_16660	PP3C6_17540	PP3C20_21960	PP3C22_9152	PP3C8_12720
PP3C20_17210	PP3C24_19290	PP3C4_27520	PP3C19_18770	PP3C2_2310	PP3C26_5590
PP3C5_20270	PP3C12_14550	PP3C6_12100	PP3C8_13930	PP3C16_1250	PP3C6_12940
PP3C2_36840	PP3C3_21120	PP3C21_14740	PP3C19_16810	PP3C2_3190	PP3C18_21810
PP3C18_13510	PP3C19_18770	PP3C12_11560	PP3C21_4390	PP3C6_12430	PP3C19_8310
PP3C23_14030	PP3C8_13930	PP3C6_12160	PP3C14_10900	PP3C11_20920	PP3C4_25090
PP3C23_11240	PP3C19_16810	PP3C24_15550	PP3C25_15260	PP3C2_20660	PP3C14_25660
PP3C17_21600	PP3C11_4150	PP3C20_5060	PP3C15_10680	PP3C21_180	PP3C1_28520
PP3C26_10830	PP3C21_4390	PP3C2_16690	PP3C27_3810	PP3C2_37840	PP3C6_12810
PP3C10_4420	PP3C14_10900	PP3C2_26170	PP3C2_26890	PP3C20_2930	PP3C16_550
PP3C26_3140	PP3C27_3810	PP3C24_1550	PP3C12_5540	PP3C2_6800	PP3C6_23040
PP3C27_340	PP3C12_5540	PP3C2_35930	PP3C3_10250	PP3C10_7030	PP3C13_4170
PP3C21_2850	PP3C9_3650	PP3C5_15580	PP3C25_14070	PP3C17_5720	PP3C16_18710
PP3C6_9781	PP3C3_10250	PP3C2_30380	PP3C22_8950	PP3C6_20180	PP3C8_21760
PP3C25_14520	PP3C22_8950	PP3C2_10560	PP3C9_12590	PP3C2_12550	PP3C2_8660
PP3C7_9900	PP3C9_12590	PP3C25_3390	PP3C7_14450	PP3C15_21700	PP3C12_20420
PP3C19_8030	PP3C8_8150	PP3C2_23890	PP3C13_22390	PP3C13_11580	PP3C7_15700
PP3C8_17900	PP3C11_7740	PP3C10_7581	PP3C22_8310	PP3C7_10960	PP3C16_3770
PP3C2_11650	PP3C13_22390	PP3C2_11870	PP3C16_22670	PP3C2_34120	PP3C7_23300
PP3C15_24050	PP3C19_20600	PP3C18_4830	PP3C12_16890	PP3C2_2820	PP3C24_5140
PP3C2_4670	PP3C19_2450	PP3C2_29560	PP3C4_6870	PP3C24_1450	PP3C25_7770
PP3C22_13550	PP3C22_8310	PP3C2_24290	PP3C10_24200	PP3C4_28960	PP3C6_19880
PP3C4_31180	PP3C12_16890	PP3C18_22450	PP3C5_7650	PP3C6_28490	PP3C4_3450
PP3C2_14050	PP3C8_7340	PP3C1_41310	PP3C4_20230	PP3C6_18070	PP3C20_15220
PP3C4_27700	PP3C20_16830	PP3C2_7510	PP3C24_19890	PP3C12_19420	PP3C6_22340
PP3C23_14490	PP3C17_22240	PP3C16_6415	PP3C11_9120	PP3S375_10	PP3C25_6260
PP3C7_14900	PP3C19_3750	PP3C23_13360	PP3C25_14480	PP3C17_6970	PP3C8_21720
PP3C2_4420	PP3C23_6560	PP3C2_13990	PP3C19_3750	PP3C2_19980	PP3C16_19250
PP3C21_880	PP3C23_6720	PP3C2_9950	PP3C14_20830	PP3C2_610	PP3C9_13730
PP3C3_11650	PP3C26_2450	PP3C26_2430	PP3C23_6560	PP3C2_19250	PP3C8_18580
PP3C2_30280	PP3C23_6600	PP3C2_27180	PP3C11_23670	PP3C16_80	PP3C22_22070
PP3C2_25950	PP3C23_6580	PP3C22_9152	PP3C24_19080	PP3C17_15630	PP3C3_6500
PP3C7_25350	PP3C24_19080	PP3C2_2310	PP3C2_10130	PP3C14_3310	PP3C4_28680
PP3C9_20120	PP3C7_26250	PP3C25_1720	PP3C18_11000	PP3C22_13510	PP3C26_13660
PP3C2_17740	PP3C18_11000	PP3C24_13850	PP3C1_11030	PP3C2_23990	PP3C6_20408
PP3C4_24020	PP3C1_11030	PP3C2_33330	PP3C22_13920	PP3C26_13310	PP3C10_1490
PP3C2_35640	PP3C22_13920	PP3C16_1250	PP3C23_15050	PP3C13_17460	PP3C13_19580
PP3C2_21160	PP3C8_5510	PP3C2_3190	PP3C4_1240	PP3C2_29680	PP3S123_10
PP3C6_15090	PP3C16_19220	PP3C6_12430	PP3C25_9350	PP3C2_19170	PP3C23_2900
PP3C3_27210	PP3C4_32090	PP3C11_20920	PP3C8_5510	PP3C4_10695	PP3C23_17120
PP3C2_5260	PP3C10_3020	PP3C2_20660	PP3C1_11690	PP3C17_5710	PP3C19_20410
PP3C2_28380	PP3C24_14670	PP3C2_37840	PP3C16_20890	PP3C19_14430	PP3C16_14400
PP3C26_10110	PP3C7_5170	PP3C4_23020	PP3C8_970	PP3C12_22160	PP3C12_13560
PP3C14_15760	PP3C7_26570	PP3C2_6800	PP3C1_30080	PP3C2_11350	PP3C14_21530
PP3C21_2960	PP3C10_17120	PP3C2_31450	PP3C11_15790	PP3C5_17150	PP3C23_16130
PP3C23_11600	PP3C19_18700	PP3C6_20180	PP3C16_15000	PP3C9_20530	PP3C3_25260
PP3C2_31100	PP3C22_5610	PP3C13_22040	PP3C24_14670	PP3C11_15280	PP3C2_24600
PP3C8_25270	PP3C3_7980	PP3C2_12550	PP3C24_8780	PP3C2_16740	PP3C23_21830
PP3C3_32210	PP3C10_2970	PP3C2_33800	PP3C13_16000	PP3C2_6080	PP3C21_16620
PP3C10_3320	PP3C23_8060	PP3C7_10960	PP3C7_5170	PP3C2_28420	PP3C13_21590
PP3C20_15420	PP3C15_18520	PP3C2_2820	PP3C22_4050	PP3C11_850	PP3C27_4280
PP3C25_7150	PP3C23_8061	PP3C24_1450	PP3C19_12890	PP3C26_11700	PP3C9_10840
PP3C3_1650	PP3C4_28050	PP3C6_18070	PP3C13_4760	PP3C7_1290	PP3C9_19810
PP3C2_34520	PP3C15_18500	PP3C4_15970	PP3C5_9970	PP3C15_15310	PP3C3_32190
PP3C13_9240	PP3C24_16040	PP3C17_6970	PP3C10_17120	PP3C17_21100	PP3C24_11260
PP3C2_1700	PP3C21_11530	PP3C10_22950	PP3C20_12850	PP3C7_20870	PP3C23_19750
PP3C2_15730	PP3C3_37800	PP3C2_19980	PP3C19_18700	PP3C2_12150	PP3C5_25220
PP3C2_12420	PP3C6_24400	PP3C18_7850	PP3C22_5610	PP3C23_7740	PP3C20_12980
PP3C24_14210	PP3C1_21890	PP3C2_610	PP3C10_2970	PP3C1_23150	PP3C19_20840
PP3C23_4150	PP3C4_19720	PP3C2_19250	PP3C4_30530	PP3C5_8950	PP3C22_17844
PP3C2_28190	PP3C14_11050	PP3C17_15630	PP3C8_8000	PP3C2_9610	PP3C12_2640
PP3C2_12430	PP3C1_15290	PP3C9_9230	PP3C21_21410	PP3C2_3460	PP3C23_1130
PP3C2_17900	PP3C3_5910	PP3C14_3310	PP3C23_8060	PP3C4_17790	PP3C23_20370
PP3C12_16180	PP3C23_16860	PP3C22_13510	PP3C23_8061	PP3C2_19210	PP3C16_19230
PP3C9_15111	PP3C5_9420	PP3C26_13310	PP3C15_18500	PP3C2_19570	PP3C16_16420
PP3C2_18840	PP3C14_14380	PP3C10_8860	PP3C19_3900	PP3C2_2760	PP3C24_13160
PP3C6_17160	PP3C17_22200	PP3C2_29680	PP3C24_16040	PP3C17_7080	PP3C24_20410
PP3C14_7650	PP3C6_16130	PP3C2_19170	PP3C21_11530	PP3C2_12960	PP3C27_5790
PP3C26_4660	PP3C19_20280	PP3C4_10695	PP3C3_37800	PP3C24_3830	PP3C19_9000
PP3C14_12710	PP3C1_24420	PP3C6_2730	PP3C6_24400	PP3C8_17140	PP3C6_7940
PP3C2_23900	PP3C6_14880	PP3C17_5710	PP3C1_21890	PP3C17_17300	PP3C25_3020
PP3C19_15740	PP3C3_22480	PP3C19_14430	PP3C4_19720	PP3C3_25370	PP3C25_760
PP3C5_2730	PP3C22_22990	PP3C2_11350	PP3C12_24970	PP3C10_18860	PP3C7_3320
PP3C6_17540	PP3C20_10640	PP3C12_23920	PP3C14_11050	PP3C17_16140	PP3C3_14930
PP3C4_8350	PP3C16_8090	PP3C1_20720	PP3C6_21060	PP3C17_4139	PP3C3_810
PP3C4_27520	PP3C20_2470	PP3C9_20530	PP3C10_16560	PP3C2_17270	PP3C14_12940
PP3C6_12100	PP3C21_3760	PP3C11_15280	PP3C27_4590	PP3C7_21310	PP3C14_17100
PP3C12_11560	PP3C13_2420	PP3C27_3260	PP3C1_15290	PP3C6_270	PP3C11_740
PP3C2_15740	PP3C21_8940	PP3C2_16740	PP3C3_5910	PP3C2_4220	PP3C23_20590
PP3C6_12160	PP3C20_15801	PP3C2_6080	PP3C12_8440	PP3C1_7810	PP3C15_13040
PP3C24_15550	PP3C4_9670	PP3C8_13720	PP3C23_16860	PP3C25_180	PP3C1_6640
PP3C2_16690	PP3C8_8380	PP3C2_28420	PP3C5_9420	PP3C2_14820	PP3C4_12510
PP3C26_10790	PP3C24_12450	PP3C6_25520	PP3C10_19380	PP3C2_4740	PP3C17_5160
PP3C19_2940	PP3C3_5810	PP3C26_11700	PP3C5_21630	PP3C2_1680	PP3C8_20290
PP3C2_26170	PP3C14_8020	PP3C16_13960	PP3C22_5030	PP3C4_5010	PP3C23_20580
PP3C24_1550	PP3C3_31870	PP3C2_14090	PP3C13_12390	PP3C10_11290	PP3C1_13930
PP3C27_3350	PP3C7_25280	PP3C15_15310	PP3C3_32390	PP3C2_30860	PP3C8_1820
PP3C2_35930	PP3C25_14930	PP3C12_5140	PP3C15_1130	PP3C2_12230	PP3C24_19290
PP3C2_30380	PP3C11_20550	PP3C2_12150	PP3C5_1740	PP3C2_37690	PP3C16_26080
PP3C2_10560	PP3C12_13650	PP3C5_8950	PP3C24_16550	PP3C1_33300	PP3C9_24820
PP3C2_23890	PP3C10_18860	PP3C3_1750	PP3C6_14880	PP3C2_31930	PP3C12_14550
PP3C2_11870	PP3C6_9770	PP3C2_9610	PP3C27_3620	PP3C1_40330	PP3C1_7220
PP3C18_4830	PP3C1_28460	PP3C2_3460	PP3C22_22990	PP3C2_9150	PP3C19_18770
PP3C24_6680	PP3C23_16120	PP3C4_17790	PP3C20_10640	PP3C2_17860	PP3C18_2470
PP3C2_29560	PP3C7_17790	PP3C2_19210	PP3C17_19052	PP3C23_15290	PP3C8_13930
PP3C2_24290	PP3C19_20160	PP3C2_19570	PP3C19_20780	PP3C13_13850	PP3C19_16810
PP3C23_21620	PP3C5_960	PP3C2_2760	PP3C11_8730	PP3C2_17640	PP3C20_22310
PP3C18_22450	PP3C26_12600	PP3C17_7080	PP3C16_8090	PP3C4_25130	PP3C21_4390
PP3C2_7510	PP3C9_12580	PP3C2_12960	PP3C20_2470	PP3C5_3100	PP3C15_22920
PP3C16_6415	PP3C18_6360	PP3C12_26150	PP3C7_22590	PP3C23_14220	PP3C3_22850
PP3C3_24631	PP3C20_3020	PP3C24_3830	PP3C21_8940	PP3C2_23477	PP3C27_1590
PP3C15_1740	PP3C3_36680	PP3C3_25370	PP3C20_3750	PP3C4_13590	PP3C10_15520
PP3C25_630	PP3C1_23190	PP3C14_14180	PP3C7_20710	PP3C12_17590	PP3C27_3810
PP3C23_13360	PP3C14_23280	PP3C17_16140	PP3C20_15801	PP3C27_2606	PP3C10_24000
PP3C2_13990	PP3C9_5610	PP3C2_17270	PP3C4_9670	PP3C15_21950	PP3C20_15490
PP3C2_9950	PP3C5_12990	PP3C15_2170	PP3C8_8380	PP3C8_14810	PP3C18_9170
PP3C22_9152	PP3C23_15870	PP3C7_21310	PP3C24_12450	PP3C14_9020	PP3C12_5540
PP3C2_2310	PP3C8_9030	PP3C2_4220	PP3C3_21190	PP3C2_13670	PP3C9_3650
PP3C24_13850	PP3C5_8420	PP3C21_7180	PP3C25_11150	PP3C2_30060	PP3C11_9750
PP3C16_1250	PP3C11_18190	PP3C1_7810	PP3C3_5810	PP3C2_31580	PP3C14_22890
PP3C26_2600	PP3C24_1990	PP3C25_180	PP3C8_2480	PP3C2_2960	PP3C3_10250
PP3C11_20920	PP3C10_2740	PP3C17_2260	PP3C14_8020	PP3C6_11980	PP3C2_29800
PP3C2_20660	PP3C1_25070	PP3C2_14820	PP3C3_31870	PP3C5_240	PP3C25_14070
PP3C21_180	PP3C1_17860	PP3C2_18870	PP3C3_340	PP3C15_22839	PP3C22_8950
PP3C2_37840	PP3C7_7930	PP3C2_1680	PP3C27_7000	PP3C2_5960	PP3C7_14450
PP3C4_23020	PP3C12_17760	PP3C4_5010	PP3C25_14930	PP3C2_7460	PP3C18_4480
PP3C20_2930	PP3C9_6540	PP3C10_11290	PP3C11_20550	PP3C20_21740	PP3C8_8150
PP3C2_6800	PP3C7_3910	PP3C2_30860	PP3C12_13650	PP3C2_19910	PP3C13_22390
PP3C14_9740	PP3C23_12620	PP3C2_12230	PP3C13_6290	PP3C2_14060	PP3C19_20600
PP3C22_10130	PP3C17_19670	PP3C2_37690	PP3C6_9770	PP3C5_3140	PP3C22_8310
PP3C2_31450	PP3C17_23740	PP3C2_31930	PP3C5_15990	PP3C22_8430	PP3C12_16890
PP3C17_5720	PP3C4_410	PP3C2_9150	PP3C2_20450	PP3C20_17689	PP3C4_6870
PP3C6_20180	PP3C26_3570	PP3C2_17860	PP3C23_16120	PP3C20_5120	PP3C10_24200
PP3C1_23960	PP3C1_3300	PP3C23_15290	PP3C15_19890	PP3C7_3610	PP3C5_7650
PP3C2_12550	PP3C22_15050	PP3C13_13850	PP3C7_17790	PP3C17_20470	PP3C24_12090
PP3C2_6710	PP3C10_4820	PP3C10_20060	PP3C15_4170	PP3C1_27630	PP3C23_18120
PP3C15_21700	PP3C6_18190	PP3C2_17640	PP3C5_960	PP3C22_16090	PP3C24_19890
PP3C13_11580	PP3C11_2920	PP3C5_3100	PP3C26_12600	PP3C7_20810	PP3C23_16520
PP3C2_33800	PP3C1_5870	PP3C13_18360	PP3C26_1050	PP3C2_27490	PP3C25_14480
PP3C27_8170	PP3C1_2210	PP3C4_13590	PP3C5_2700	PP3C2_3600	PP3C13_20650
PP3C2_2820	PP3C14_15170	PP3C27_2606	PP3C9_12580	PP3C6_19520	PP3C19_3750
PP3C24_1450	PP3C6_6460	PP3C2_30620	PP3C18_6360	PP3C2_27880	PP3C11_15310
PP3C6_18070	PP3C7_18930	PP3C9_8530	PP3C20_3020	PP3C2_19669	PP3C23_6560
PP3S375_10	PP3C16_10460	PP3C8_7840	PP3C3_36680	PP3C2_21580	PP3C6_16030
PP3C4_15970	PP3C24_13190	PP3C8_14810	PP3C24_4040	PP3C2_28180	PP3C26_2450
PP3C17_6970	PP3C23_1860	PP3C14_9020	PP3C1_23970	PP3C2_28182	PP3C6_25510
PP3C23_21880	PP3C2_17290	PP3C2_13670	PP3C11_11040	PP3C11_9170	PP3C26_3430
PP3C10_22950	PP3C14_18740	PP3C2_30060	PP3C15_23580	PP3C12_17760	PP3C24_19080
PP3C2_19980	PP3S355_20	PP3C2_2960	PP3C13_15980	PP3C2_5490	PP3C4_24710
PP3C18_7850	PP3C1_2520	PP3C23_6470	PP3C9_5330	PP3C23_12620	PP3C2_10130
PP3C11_1030	PP3C22_5440	PP3C6_11980	PP3C14_23280	PP3C18_7950	PP3C18_11000
PP3C2_610	PP3C3_26120	PP3C4_7970	PP3C9_5610	PP3C2_19430	PP3C26_10110
PP3C2_19250	PP3C17_3880	PP3C8_21910	PP3C6_1600	PP3C7_15470	PP3C22_13920
PP3C16_80	PP3C16_22730	PP3C5_25310	PP3C16_6980	PP3C2_10530	PP3C23_15050
PP3C17_15630	PP3C24_20560	PP3C26_11640	PP3C23_15870	PP3C15_11360	PP3C4_1240
PP3C22_9793	PP3C21_19760	PP3C5_240	PP3C8_9030	PP3C2_360	PP3C8_5510
PP3C22_9790	PP3C1_31910	PP3C2_5960	PP3C5_8420	PP3C2_35870	PP3C25_7150
PP3C9_9230	PP3C14_26470	PP3C2_7460	PP3C24_1990	PP3C11_17230	PP3C4_32090
PP3C12_17320	PP3C12_15420	PP3C20_21740	PP3C5_17880	PP3C17_10050	PP3C1_30080
PP3C14_3310	PP3C23_1080	PP3C2_14060	PP3C1_22130	PP3C2_5300	PP3C12_18200
PP3C22_13510	PP3C10_15860	PP3C12_17430	PP3C1_25070	PP3C2_14600	PP3C5_740
PP3C13_15750	PP3C5_9670	PP3C20_17689	PP3C1_17860	PP3C2_13270	PP3C24_8780
PP3C9_7970	PP3C13_3320	PP3C20_5120	PP3C7_7930	PP3C1_900	PP3C7_5170
PP3C2_23990	PP3C18_16700	PP3C6_19550	PP3C9_6540	PP3C2_34930	PP3C21_20650
PP3C26_13310	PP3C20_14280	PP3C10_5310	PP3C7_3910	PP3C18_20850	PP3C5_9970
PP3C10_8860	PP3C6_6330	PP3C1_27630	PP3C18_13100	PP3C22_1320	PP3C10_17120
PP3C13_17460	PP3C19_4890	PP3C22_16090	PP3C17_19670	PP3C2_10460	PP3C9_940
PP3C4_1620	PP3C6_1500	PP3C2_27490	PP3C17_23740	PP3C17_14880	PP3C20_12850
PP3C24_4880	PP3C5_1800	PP3C9_2110	PP3C4_25770	PP3C18_1320	PP3C19_18700
PP3C21_8460	PP3C1_6110	PP3C6_19520	PP3C22_15050	PP3C17_19170	PP3C19_2940
PP3C2_29680	PP3C23_17660	PP3C2_27880	PP3C1_13170	PP3C2_570	PP3C4_30530
PP3C2_19170	PP3C18_6260	PP3C2_19669	PP3C18_13090	PP3C3_1210	PP3C8_8000
PP3C4_10695	PP3C26_9880	PP3C4_23380	PP3C11_2920	PP3C2_31200	PP3C1_28690
PP3C13_19950	PP3C21_14179	PP3C3_20490	PP3C1_5870	PP3C2_16720	PP3C15_18520
PP3C25_580	PP3C18_13350	PP3C2_21580	PP3C14_15170	PP3C2_11360	PP3C19_3900
PP3C17_5710	PP3C10_8000	PP3C2_28180	PP3C16_10460	PP3C12_4560	PP3C24_16040
PP3C19_14430	PP3C22_17370	PP3C2_28182	PP3C24_13190	PP3C20_5410	PP3C24_15420
PP3C2_11350	PP3C14_9410	PP3C11_9170	PP3C23_1860	PP3C2_32640	PP3C16_19750
PP3C12_23920	PP3C20_7460	PP3C12_17760	PP3C8_1750	PP3C12_25160	PP3C21_11530
PP3C1_20720	PP3C8_16670	PP3C2_5490	PP3C2_17290	PP3C2_27130	PP3C27_1880
PP3C9_20530	PP3C18_14890	PP3C4_1850	PP3C13_6470	PP3C11_860	PP3C12_25650
PP3C23_21900	PP3C15_12980	PP3C18_4930	PP3S355_20	PP3C2_30040	PP3C5_3300
PP3C2_16740	PP3C4_26990	PP3C5_12270	PP3C22_12960	PP3C8_15360	PP3C3_37800
PP3C3_31530	PP3C6_14360	PP3C19_13340	PP3C1_24280	PP3C2_3010	PP3C6_24400
PP3C23_21230	PP3C21_860	PP3C18_7950	PP3C20_6430	PP3C6_3133	PP3C1_21890
PP3C2_28420	PP3C4_22490	PP3C2_19430	PP3C17_3880	PP3C2_37920	PP3C4_19720
PP3C6_25520	PP3C22_19010	PP3C9_11840	PP3C26_950	PP3C2_20110	PP3C14_11050
PP3C11_850	PP3C5_16120	PP3C14_20380	PP3C3_22090	PP3C2_35170	PP3C6_21060
PP3C26_11700	PP3C10_6930	PP3C12_14700	PP3C16_22730	PP3C4_20970	PP3C1_15290
PP3C22_5000	PP3C2_34670	PP3C1_15500	PP3C21_19760	PP3C13_1250	PP3C3_5910
PP3C9_19570	PP3C19_7971	PP3C5_8650	PP3C4_26000	PP3C2_30420	PP3C12_16500
PP3C17_21100	PP3C14_20510	PP3C2_10530	PP3C22_3910	PP3C27_6040	PP3C8_22560
PP3C7_20870	PP3C14_11190	PP3C15_11360	PP3C10_19240	PP3C18_8210	PP3C17_19570
PP3C3_3110	PP3C26_670	PP3C2_11680	PP3C10_15860	PP3C2_37670	PP3C12_8440
PP3C1_23150	PP3C18_17790	PP3C2_360	PP3C13_3320	PP3C21_18700	PP3C23_16860
PP3C5_8950	PP3C3_20980	PP3C2_35870	PP3C25_6140	PP3C2_18030	PP3C13_14570
PP3C2_9610	PP3C10_12660	PP3C11_17230	PP3C16_25520	PP3C4_28940	PP3C5_21630
PP3C2_3460	PP3C4_21250	PP3C17_10050	PP3C18_16700	PP3C4_28946	PP3C13_12390
PP3C2_19210	PP3C3_26340	PP3C2_5300	PP3C10_15920	PP3C13_24020	PP3C3_37490
PP3C2_19570	PP3C1_33070	PP3C2_13270	PP3C16_1070	PP3C2_35010	PP3C21_2730
PP3C23_12060	PP3C9_19280	PP3C10_13360	PP3C16_8260	PP3C10_11680	PP3C27_7560
PP3C2_12960	PP3C25_1860	PP3C6_10250	PP3C10_9740	PP3C2_17700	PP3C14_12270
PP3C15_2871	PP3C22_5470	PP3C2_34930	PP3C2_24761	PP3C23_9960	PP3C19_21390
PP3C12_26150	PP3C7_25080	PP3C2_36990	PP3C6_1500	PP3C26_4890	PP3C1_29970
PP3C2_23480	PP3C5_19530	PP3C22_1320	PP3C5_1800	PP3C2_27580	PP3C5_1740
PP3C3_25370	PP3C10_8330	PP3C2_10460	PP3C1_6110	PP3C2_13870	PP3C24_16550
PP3C24_9310	PP3C14_22910	PP3C18_1320	PP3C18_6260	PP3C4_28980	PP3C25_12800
PP3C3_30309	PP3C11_980	PP3C2_570	PP3C26_9880	PP3C2_32270	PP3C2_24620
PP3C3_32100	PP3C7_18311	PP3C2_16720	PP3C10_8000	PP3C2_31330	PP3C27_3620
PP3C22_1540	PP3C7_18310	PP3C2_11360	PP3C8_16670	PP3C5_16820	PP3C20_10640
PP3C15_2170	PP3C10_14650	PP3C20_5410	PP3C13_1900	PP3C7_15020	PP3C17_19052
PP3C21_7180	PP3C11_25170	PP3C2_27130	PP3C17_18130	PP3C7_15024	PP3C19_20780
PP3C1_7810	PP3C22_11700	PP3C20_18640	PP3C15_12980	PP3C20_1830	PP3C11_8730
PP3C17_2260	PP3C3_29500	PP3C2_30040	PP3C10_3950	PP3C10_13170	PP3C24_4880
PP3C2_14820	PP3C26_1784	PP3C6_12520	PP3C4_26990	PP3C2_19900	PP3C16_8090
PP3C2_18870	PP3C14_15830	PP3C2_3010	PP3C24_10180	PP3C12_660	PP3C3_28140
PP3C2_4740	PP3C16_15880	PP3C15_4880	PP3C6_14360	PP3C2_16450	PP3C13_2420
PP3C2_1680	PP3C8_19160	PP3C2_37920	PP3C4_22490	PP3C19_15000	PP3C7_22590
PP3C25_13760	PP3C7_11260	PP3C2_20110	PP3C11_2880	PP3C10_20850	PP3C26_11480
PP3C4_5010	PP3C16_22330	PP3C2_35170	PP3C13_3950	PP3C2_2840	PP3C5_22560
PP3C10_11290	PP3C11_15530	PP3C4_20970	PP3C26_12570	PP3C2_27540	PP3C5_9950
PP3C2_30860	PP3C1_8340	PP3C13_1250	PP3C13_11140	PP3C2_34320	PP3C21_8940
PP3C2_12230	PP3C5_20140	PP3C2_26970	PP3C8_19420	PP3C7_15800	PP3C20_3750
PP3C2_37690	PP3C27_6910	PP3C27_6040	PP3C5_16120	PP3C2_5440	PP3C7_20710
PP3C2_20400	PP3C3_26540	PP3C18_8210	PP3C2_27650	PP3C16_23490	PP3C4_12050
PP3C23_18290	PP3C8_18960	PP3C2_6500	PP3C10_6930	PP3C2_20510	PP3C20_15801
PP3C18_20310	PP3C9_12510	PP3C21_18700	PP3C3_19160	PP3C24_13910	PP3C8_8380
PP3C1_40330	PP3C9_5820	PP3C2_18030	PP3C17_3060	PP3C11_5740	PP3C7_12700
PP3C2_9150	PP3C27_2550	PP3C4_28940	PP3C1_29300	PP3C17_24100	PP3C24_12450
PP3C27_4630	PP3C16_12630	PP3C4_28946	PP3C14_20510	PP3C2_3210	PP3C3_21190
PP3C2_17860	PP3C20_17580	PP3C13_24020	PP3C5_11800	PP3C6_19940	PP3C25_11150
PP3C23_15290	PP3C10_10600	PP3C2_1421	PP3C12_6700	PP3C2_27550	PP3C3_5810
PP3C13_13850	PP3C14_16100	PP3C2_35010	PP3C3_35270	PP3C12_8990	PP3C8_2480
PP3C10_20060	PP3C6_5350	PP3C2_17700	PP3C10_12660	PP3C2_10660	PP3C14_8020
PP3C14_4060	PP3C14_16101	PP3C20_12760	PP3C18_11500	PP3C6_12000	PP3C3_31870
PP3C23_14220	PP3C15_14620	PP3C2_27580	PP3C4_13160	PP3C17_21750	PP3C3_340
PP3C2_23477	PP3C24_19620	PP3C4_28980	PP3C3_26340	PP3C2_3880	PP3C7_25280
PP3C4_13590	PP3C20_9680	PP3C2_31330	PP3C9_19280	PP3C14_5440	PP3C27_7000
PP3C27_2606	PP3C16_25600	PP3C7_15020	PP3C22_5470	PP3C21_13190	PP3C25_14930
PP3C2_30620	PP3C11_3540	PP3C7_15024	PP3C7_25080	PP3C14_1800	PP3C4_1550
PP3C9_8530	PP3C1_31750	PP3C10_13170	PP3C5_19530	PP3C5_9670	PP3C13_6290
PP3C2_13670	PP3C4_22420	PP3C2_19900	PP3C13_16700	PP3C2_6410	PP3C5_15990
PP3C2_30060	PP3C16_17480	PP3C18_16120	PP3C20_22420	PP3C25_9140	PP3C23_16120
PP3C16_8180	PP3C6_6340	PP3C10_3860	PP3C23_14750	PP3C2_30720	PP3C25_8540
PP3C2_2960	PP3C5_19480	PP3C8_7210	PP3C10_8330	PP3C10_1100	PP3C8_3600
PP3C23_6470	PP3C6_12420	PP3C12_660	PP3C14_22910	PP3C2_6132	PP3C13_3830
PP3C21_12160	PP3C5_24760	PP3C10_20850	PP3C9_11330	PP3C4_20960	PP3C26_12600
PP3C6_11980	PP3C13_7070	PP3C9_6670	PP3C8_8470	PP3C2_15430	PP3C9_12580
PP3C5_25310	PP3C14_10930	PP3C2_2840	PP3C11_980	PP3C21_13710	PP3C20_3020
PP3C9_24080	PP3C25_5350	PP3C2_27540	PP3C7_18311	PP3C2_730	PP3C21_19440
PP3C26_11640	PP3C15_13420	PP3C2_34320	PP3C7_18310	PP3C2_24640	PP3C3_36680
PP3C5_240	PP3C14_6030	PP3C2_5440	PP3C5_9550	PP3C25_1550	PP3C11_11040
PP3C15_22839	PP3C13_6760	PP3C2_20510	PP3C3_27940	PP3C2_4600	PP3C15_5450
PP3C18_21350	PP3C25_14180	PP3C22_12550	PP3C13_8540	PP3C9_18580	PP3C27_5180
PP3C7_20570	PP3C5_24100	PP3C2_19280	PP3C14_11960	PP3C25_6350	PP3C15_23580
PP3C2_5960	PP3C12_10230	PP3C17_24100	PP3C4_7680	PP3C5_200	PP3C9_5330
PP3C2_7460	PP3C12_10200	PP3C2_3210	PP3C26_11180	PP3C7_8530	PP3C14_23280
PP3C20_21740	PP3C8_18880	PP3C6_19940	PP3C7_20010	PP3C2_19660	PP3C9_5610
PP3C2_19910	PP3C2_14400	PP3C2_24160	PP3C6_18400	PP3C6_20944	PP3C6_1600
PP3C12_23720	PP3C8_17920	PP3C17_21750	PP3C1_9320	PP3C3_17810	PP3C3_32970
PP3C2_35910	PP3C16_18880	PP3C2_3880	PP3C1_29500	PP3C2_9710	PP3C1_14380
PP3C2_2070	PP3C24_19300	PP3C3_28120	PP3C26_1784	PP3C2_9490	PP3C1_20780
PP3C15_10930	PP3C8_24670	PP3C25_2360	PP3C14_6650	PP3C2_30830	PP3C5_12990
PP3C2_30190	PP3C1_25930	PP3C20_23580	PP3C16_22330	PP3C2_28010	PP3C4_3150
PP3C18_8240	PP3C6_620	PP3C4_17670	PP3C7_25580	PP3C1_40060	PP3C23_15870
PP3C18_14950	PP3C21_190	PP3C24_9481	PP3C3_9440	PP3C2_29020	PP3C24_1990
PP3C2_2060	PP3C3_1850	PP3C16_5470	PP3C9_470	PP3C10_22600	PP3C21_6390
PP3C20_17689	PP3C5_22400	PP3C23_20820	PP3C1_8340	PP3C2_5330	PP3C21_15220
PP3C20_5120	PP3C22_20520	PP3C2_6410	PP3C3_28810	PP3C2_14570	PP3C1_17860
PP3C6_19550	PP3C10_3790	PP3C25_9140	PP3C8_2410	PP3C21_14550	PP3C7_7930
PP3C10_5310	PP3C17_4150	PP3C2_30720	PP3C8_18960	PP3C2_23491	PP3C9_6540
PP3C17_20470	PP3C23_1810	PP3C10_1100	PP3C27_2550	PP3C2_11370	PP3C7_3910
PP3C1_27630	PP3C17_17180	PP3C4_20960	PP3C9_13310	PP3C14_21510	PP3C17_19670
PP3C22_16090	PP3C4_31530	PP3C2_15430	PP3C5_8220	PP3C2_11490	PP3C20_4670
PP3C2_27490	PP3C14_23460	PP3C2_24640	PP3C4_850	PP3C2_870	PP3C4_25770
PP3C9_2110	PP3C3_32550	PP3C2_35960	PP3C1_31440	PP3C19_4890	PP3C9_25570
PP3C5_5108	PP3C24_19130	PP3C10_6570	PP3C4_3890	PP3C2_9630	PP3C1_21790
PP3C8_3580	PP3C6_330	PP3C2_4600	PP3C10_10600	PP3C2_30940	PP3C17_19060
PP3C2_3600	PP3C14_15560	PP3C9_18580	PP3C6_5350	PP3C11_5720	PP3C22_15050
PP3C6_19520	PP3C6_1870	PP3C2_21330	PP3C8_5048	PP3C3_29480	PP3C8_21080
PP3C2_27880	PP3C10_13690	PP3C25_6350	PP3C15_14620	PP3C19_9660	PP3C5_25980
PP3C2_19669	PP3C6_1850	PP3C2_19660	PP3C6_25270	PP3C2_21980	PP3C6_18190
PP3C4_23380	PP3C22_7390	PP3C3_17810	PP3C15_7930	PP3C11_9520	PP3C11_2920
PP3C2_21580	PP3C19_15800	PP3C2_9710	PP3C11_3540	PP3C9_25100	PP3C1_5870
PP3C11_9170	PP3C18_21210	PP3C2_9490	PP3C11_14300	PP3C2_6130	PP3C12_6800
PP3C2_5490	PP3C6_23030	PP3C2_30830	PP3C14_22510	PP3C9_25980	PP3C14_6499
PP3C4_1850	PP3C20_10460	PP3C2_36090	PP3C12_11700	PP3C2_23700	PP3C14_15170
PP3C25_6240	PP3C4_20750	PP3C2_28010	PP3C6_6340	PP3C11_20430	PP3C6_6460
PP3C18_4930	PP3C3_15280	PP3C1_40060	PP3C1_21400	PP3C14_10470	PP3C24_13190
PP3C5_12270	PP3C5_20340	PP3C2_29020	PP3C4_21910	PP3C1_26750	PP3C8_21100
PP3C19_13340	PP3C12_10460	PP3C2_5330	PP3C6_14200	PP3C2_31540	PP3C9_9380
PP3C18_7950	PP3C14_21480	PP3C2_14570	PP3C8_14190	PP3C1_6090	PP3C18_20080
PP3C2_19430	PP3C8_3050	PP3C2_34540	PP3C8_18670	PP3C13_23990	PP3C17_18190
PP3C9_11840		PP3C5_9742	PP3C14_10930	PP3C2_30835	PP3C2_27350
PP3C12_14700		PP3C2_11370	PP3C5_22980	PP3C2_18380	PP3C14_18740
PP3C1_15500		PP3C14_21510	PP3C15_13420	PP3C2_18480	PP3C9_3820
PP3C2_10530		PP3C11_9590	PP3C14_6030	PP3C3_10620	PP3C13_6470
PP3C19_11650		PP3C2_11490	PP3C8_21540	PP3C2_10220	PP3C6_27690
PP3C2_11680		PP3C2_870	PP3C13_6760	PP3C2_38000	PP3C22_5440
PP3C2_360		PP3C2_30940	PP3C25_14180	PP3C18_14463	PP3C19_5710
PP3C2_35870		PP3C3_29480	PP3C2_14400	PP3C8_20190	PP3C1_24280
PP3C15_16980		PP3C6_27190	PP3C6_8940	PP3C13_1240	PP3C20_6430
PP3C17_10050		PP3C19_9660	PP3C3_23430	PP3C21_4950	PP3C27_1800
PP3C2_5300		PP3C1_18190	PP3C23_13940	PP3C3_17550	PP3C17_3880
PP3C2_14600		PP3C1_33830	PP3C7_6620	PP3C2_1860	PP3C21_19760
PP3C1_21790		PP3C9_25980	PP3C16_18880	PP3C7_4500	PP3C16_7660
PP3C2_13270		PP3C2_23700	PP3C1_25930	PP3C2_2830	PP3C14_20980
PP3C10_13360		PP3C18_6179	PP3C3_6370	PP3C2_1750	PP3C1_6070
PP3C2_36990		PP3C2_31540	PP3C21_190	PP3C2_21370	PP3C1_32600
PP3C22_1320		PP3C25_10590	PP3C5_22400	PP3C8_22130	PP3C4_26000
PP3C2_10460		PP3C1_6090	PP3C26_9780	PP3C2_27940	PP3C1_39540
PP3C5_4140		PP3C13_23990	PP3C19_20070	PP3C1_25450	PP3C1_39990
PP3C2_17510		PP3C2_30835	PP3C20_14590	PP3C2_14220	PP3C10_15860
PP3C2_31200		PP3C2_18380	PP3C3_33940	PP3C2_19310	PP3C13_3320
PP3C1_40350		PP3C2_18480	PP3C1_33500	PP3C2_14520	PP3C25_6140
PP3C1_32120		PP3C3_10620	PP3C3_23680	PP3C6_170	PP3C13_24510
PP3C2_16750		PP3C2_10220	PP3C14_15560	PP3C25_1058	PP3C17_16620
PP3C16_5960		PP3C12_18960	PP3C8_2430	PP3C26_2490	PP3C16_25520
PP3C2_32640		PP3C2_38000	PP3C8_2445	PP3C2_11670	PP3C11_15860
PP3C6_16640		PP3C5_23710	PP3C1_41090	PP3C25_1050	PP3C20_21690
PP3C2_27130		PP3C2_11279	PP3C24_14280	PP3C20_2460	PP3C24_20380
PP3C11_860		PP3C12_18980	PP3C24_15840	PP3C7_4120	PP3C18_16700
PP3C2_30040		PP3C13_1240	PP3C5_15420	PP3C3_34600	PP3C16_1070
PP3C25_7490		PP3C26_3400	PP3C5_23940	PP3C3_9640	PP3C18_1550
PP3C2_35920		PP3C3_17550		PP3C20_4830	PP3C6_6330
PP3C5_19500		PP3C7_1630		PP3C1_15210	PP3C10_9740
PP3C13_8840		PP3C11_24520		PP3C2_5420	PP3C19_6660
PP3C2_3010		PP3C2_1860		PP3C26_6710	PP3C5_15400
PP3C15_4880		PP3C18_15010		PP3C8_2540	PP3C23_20910
PP3C2_27350		PP3C2_2830		PP3C13_7010	PP3C5_1800
PP3C2_20110		PP3C2_1750		PP3C2_28550	PP3C8_12680
PP3C2_35170		PP3C2_21370		PP3C2_10260	PP3C1_6110
PP3C4_20970		PP3C2_14220		PP3C2_6200	PP3C19_8830
PP3C19_4790		PP3C2_5560		PP3C2_34830	PP3C24_5920
PP3C13_1250		PP3C2_19310		PP3C2_38140	PP3C11_25880
PP3C2_26970		PP3C3_26470		PP3C2_19700	PP3C22_5300
PP3C9_3820		PP3C2_14520		PP3C24_9920	PP3C10_8000
PP3C2_30420		PP3C4_24440		PP3C19_19400	PP3C8_16670
PP3C18_8210		PP3C2_11670		PP3C2_9830	PP3C14_2420
PP3C2_6500		PP3C24_19380		PP3C13_15290	PP3C10_4240
PP3C21_18700		PP3C3_34600		PP3C9_3410	PP3C20_4070
PP3C4_28940		PP3C20_4830		PP3C2_31920	PP3C22_14950
PP3C4_28946		PP3C2_5420		PP3C13_7040	PP3C17_18130
PP3C13_24020		PP3C26_6710		PP3C3_23120	PP3C15_12980
PP3C2_1421		PP3C8_2540		PP3C2_7910	PP3C18_18460
PP3C2_35010		PP3C13_7010		PP3C14_15200	PP3C10_3950
PP3C7_20340		PP3C20_5670		PP3C12_12510	PP3C4_26990
PP3C12_19130		PP3C2_28550		PP3C2_16400	PP3C4_6500
PP3C23_9960		PP3C11_17610		PP3C23_3760	PP3C6_14360
PP3C20_12760		PP3C2_6200		PP3C14_2780	PP3C4_22490
PP3C2_27580		PP3C2_38140		PP3C2_2510	PP3C24_9700
PP3C2_13870		PP3C24_9920		PP3C2_27530	PP3C5_570
PP3C4_28980		PP3C18_21380		PP3C2_34550	PP3C20_2570
PP3C2_32270		PP3C2_29720		PP3C2_1760	PP3C13_11140
PP3C6_17010		PP3C19_19400		PP3C22_15040	PP3C4_23200
PP3C10_3860		PP3C2_23870		PP3C8_22490	PP3C5_16120
PP3C16_19830		PP3C2_9830		PP3C2_1940	PP3C2_27650
PP3C12_660		PP3C13_15290		PP3C2_22478	PP3C1_7950
PP3C2_16450		PP3C5_14610		PP3C8_24610	PP3C10_6930
PP3C10_20850		PP3C1_9660		PP3C2_22470	PP3C10_7580
PP3C9_6670		PP3C2_31920		PP3C15_10590	PP3C15_19160
PP3C11_1950		PP3C13_7040		PP3C2_8960	PP3C17_13350
PP3C2_2840		PP3C3_23120		PP3C2_19950	PP3C17_3060
PP3C2_27540		PP3C2_7910		PP3C2_14470	PP3C6_6545
PP3C2_34320		PP3C2_2821		PP3C2_18600	PP3C1_29300
PP3C2_5440		PP3C2_16400		PP3C9_21840	PP3C14_20510
PP3C2_20510		PP3C16_12600		PP3C5_11200	PP3C20_6540
PP3C24_9560		PP3C7_11900		PP3C2_1820	PP3C12_6700
PP3C15_5140		PP3C2_27530		PP3C2_8420	PP3C3_620
PP3C22_12550		PP3C2_34550		PP3C2_14160	PP3C3_20660
PP3C5_1480		PP3C15_23370		PP3C18_5720	PP3C8_3230
PP3C13_18050		PP3C2_1760		PP3C5_4450	PP3C18_12780
PP3C2_19280		PP3C23_14710		PP3C20_21810	PP3C17_15920
PP3C17_24100		PP3C2_1940		PP3C2_11160	PP3C24_1830
PP3C2_22020		PP3C14_20010		PP3C24_15780	PP3C18_11500
PP3C1_32600		PP3C2_22478		PP3C2_26270	PP3C4_21250
PP3C21_12340		PP3C2_22470		PP3C2_13290	PP3C20_6530
PP3C2_3210		PP3C26_4630		PP3C6_5950	PP3C22_14940
PP3C2_20290		PP3C2_8960		PP3C20_9190	PP3C18_2510
PP3C6_19940		PP3C22_16960		PP3C2_6580	PP3C9_4070
PP3C2_27550		PP3C23_13750		PP3C11_3390	PP3C22_5470
PP3C12_8990		PP3C2_19950		PP3C9_16040	PP3C4_21450
PP3C23_3650		PP3C2_14470		PP3C2_30030	PP3C11_15680
PP3C10_3490		PP3C2_18600		PP3C2_22140	PP3C9_1620
PP3C10_20290		PP3C5_11200		PP3C27_5110	PP3C5_19530
PP3C2_3880		PP3C2_1820		PP3C2_10280	PP3C17_15780
PP3C1_39540		PP3C8_14130		PP3C2_11820	PP3C23_14750
PP3C20_23580		PP3C11_15470		PP3C14_11150	PP3C10_8330
PP3C21_13190		PP3C2_8420		PP3C8_6290	PP3C11_980
PP3C7_4990		PP3C2_14160		PP3C2_5370	PP3C27_5950
PP3C2_6410		PP3C24_9630		PP3C22_17010	PP3C5_9550
PP3C25_9140		PP3C2_9470		PP3C2_8770	PP3C14_11960
PP3C2_30720		PP3C20_21810		PP3C14_2650	PP3C5_10970
PP3C10_1100		PP3C20_7710		PP3C27_4500	PP3C22_11700
PP3C2_6132		PP3C4_13110		PP3C2_9860	PP3C7_20010
PP3C4_20960		PP3C2_11160		PP3C3_18970	PP3C13_23280
PP3C2_15430		PP3C24_15780		PP3C2_2910	PP3C1_690
PP3C21_13710		PP3C2_26270		PP3C2_31320	PP3C1_9320
PP3C4_11810		PP3C2_13290		PP3C2_9820	PP3C4_11430
PP3C2_730		PP3C8_1070		PP3C3_35300	PP3C20_9600
PP3C24_8230		PP3C11_3390		PP3C2_21410	PP3C26_1784
PP3C23_18360		PP3C9_16040		PP3C2_32730	PP3C10_4280
PP3C4_17870		PP3C2_30030		PP3C24_6630	PP3C3_28970
PP3C2_35960		PP3C2_11540		PP3C15_7380	PP3C22_21950
PP3C2_4600		PP3C2_10280		PP3C13_24190	PP3C7_11260
PP3C9_18580		PP3C2_11820		PP3C20_13320	PP3C14_6650
PP3C5_200		PP3C2_5370		PP3C3_34210	PP3C17_16260
PP3C15_22710		PP3C22_17010		PP3C3_27750	PP3C5_25650
PP3C3_17810		PP3C2_13330		PP3C26_13450	PP3C16_22330
PP3C2_9710		PP3C2_8770		PP3C18_8570	PP3C23_16290
PP3C2_30830		PP3C2_15970		PP3C3_14390	PP3C10_22930
PP3C2_36090		PP3C14_2650		PP3C5_6750	PP3C1_8340
PP3C2_28010		PP3C27_4500		PP3C2_620	PP3C19_18290
PP3C2_29020		PP3C13_11650		PP3C2_19730	PP3C3_28810
PP3C10_22600		PP3C2_9860		PP3C8_11620	PP3C20_10270
PP3C2_5330		PP3C22_470		PP3C23_18930	PP3C27_6870
PP3C2_4180		PP3C2_2910		PP3C24_4150	PP3C8_18960
PP3C2_14570		PP3C2_31320		PP3C3_21840	PP3C13_21430
PP3C4_12600		PP3C2_9820		PP3C6_24500	PP3C3_22420
PP3C20_3610		PP3C3_35300		PP3C22_7300	PP3C26_4040
PP3C2_34540		PP3C2_21410		PP3C8_1610	PP3C9_13310
PP3C23_9520		PP3C2_32730		PP3C25_6490	PP3C5_8220
PP3C18_2600		PP3C15_7380		PP3C2_13280	PP3C5_24660
PP3C1_38250		PP3C13_24190		PP3C2_8470	PP3C4_3890
PP3C2_28540		PP3C20_13320		PP3C9_25770	PP3C10_10600
PP3C1_31730		PP3C26_13450		PP3C3_1820	PP3C6_7990
PP3C5_9742		PP3C15_22900		PP3C2_9260	PP3C6_7340
PP3C2_23491		PP3C2_620		PP3C8_11260	PP3C2_32160
PP3C2_11370		PP3C2_19730		PP3C2_13560	PP3C7_26390
PP3C14_21510		PP3C23_18930		PP3C11_12810	PP3C6_21220
PP3C2_11490		PP3C2_37270		PP3C14_1940	PP3C6_26830
PP3C2_870		PP3C10_6600		PP3C16_10600	PP3C24_10990
PP3C24_16220		PP3C10_16550		PP3C7_22960	PP3C6_12660
PP3C23_910		PP3C6_24500		PP3C18_14790	PP3C10_23080
PP3C2_9630		PP3C25_6490		PP3C27_1110	PP3C10_12250
PP3C2_30940		PP3C2_8470		PP3C2_18610	PP3C13_15720
PP3C6_27190		PP3C9_25770		PP3C2_37860	PP3C19_17050
PP3C23_18320		PP3C2_9260		PP3C23_3890	PP3C13_7160
PP3C19_9660		PP3C8_11260		PP3C2_17250	PP3C18_21840
PP3C2_6130		PP3C19_1670		PP3C2_23160	PP3C23_10840
PP3C2_23700		PP3C22_7200		PP3C2_30770	PP3C1_21400
PP3C17_22760		PP3C16_21110		PP3C2_14590	PP3C21_5400
PP3C8_20800		PP3C2_33410		PP3C8_22090	PP3C3_10140
PP3C10_10460		PP3C4_15840		PP3C2_14420	PP3C10_11730
PP3C2_31540		PP3C27_1110		PP3C2_9920	PP3C6_14200
PP3C25_10590		PP3C10_2381		PP3C2_31241	PP3C19_20230
PP3C1_6090		PP3C2_18610		PP3C12_20560	PP3C3_10750
PP3C2_30835		PP3C2_37860		PP3C2_14350	PP3C5_8230
PP3C2_18380		PP3C2_23160		PP3C2_6060	PP3C3_20310
PP3C2_18480		PP3C8_3900		PP3C2_1770	PP3C23_15940
PP3C3_10620		PP3C2_30770		PP3C8_21560	PP3C4_32160
PP3C2_38000		PP3C2_14590		PP3C12_11300	PP3C8_18670
PP3C18_14463		PP3C2_14420		PP3C2_15500	PP3C25_3230
PP3C5_23710		PP3C20_12050		PP3C2_20320	PP3C23_4600
PP3C20_8330		PP3C2_9920		PP3C2_6630	PP3C14_6030
PP3C12_18980		PP3C2_31241		PP3C2_14610	PP3C25_14180
PP3C13_1240		PP3C9_21470		PP3C2_5100	PP3C11_3940
PP3C26_3400		PP3C12_20560		PP3C2_2780	PP3C5_26270
PP3C21_4950		PP3C2_14350		PP3C2_4660	PP3C10_23730
PP3C3_17550		PP3C2_6060		PP3C2_9310	PP3C6_8940
PP3C7_2540		PP3C2_1770		PP3C2_2850	PP3C15_5250
PP3C2_1860		PP3C19_3610		PP3C2_33430	PP3C16_6820
PP3C7_480		PP3C8_21560		PP3C2_32310	PP3C5_3110
PP3C13_13560		PP3C12_11300		PP3C1_16250	PP3C22_5920
PP3C2_2830		PP3C2_15500		PP3C2_19260	PP3C1_1940
PP3C2_1750		PP3C2_20320		PP3C2_30140	PP3C11_20890
PP3C2_21370		PP3C24_5990		PP3C2_30390	PP3C21_9770
PP3C2_27940		PP3C2_5100		PP3C6_240	PP3C5_22400
PP3C2_14220		PP3C2_2780		PP3C2_15930	PP3C20_18710
PP3C2_5560		PP3C2_4660		PP3C2_11580	PP3C16_25860
PP3C17_9670		PP3C9_15490		PP3C2_14930	PP3C8_6580
PP3C11_20840		PP3C2_9310		PP3C19_21200	PP3C10_12440
PP3C2_14520		PP3C2_2850		PP3C3_34441	PP3C3_22150
PP3C2_11670		PP3C2_33430		PP3C2_14029	PP3C22_8217
PP3C24_19380		PP3C2_32310		PP3C3_34440	PP3C22_8210
PP3C4_28970		PP3C1_16250		PP3C2_36940	PP3C11_19850
PP3C4_28972		PP3C2_19260		PP3C1_33080	PP3C10_16290
PP3C3_34600		PP3C2_30140		PP3C2_6540	PP3C1_42760
PP3C2_5420		PP3C2_30390		PP3C2_31490	PP3C16_22291
PP3C21_19280		PP3C6_240		PP3C19_21190	PP3C3_21020
PP3C26_6710		PP3C2_15930		PP3C16_17450	PP3C12_23480
PP3C23_20800		PP3C2_11580		PP3C2_30230	PP3C23_5560
PP3C8_2540		PP3C2_14930		PP3C3_11932	PP3C20_6230
PP3C9_17890		PP3C2_14029		PP3C2_1510	PP3C11_3040
PP3C2_28550		PP3C2_36940		PP3C1_34520	PP3C22_14060
PP3C2_10260		PP3C2_6540		PP3C23_5580	PP3C1_23670
PP3C11_17610		PP3C2_31490		PP3C12_17180	PP3C7_1360
PP3C2_6200		PP3C2_30230		PP3C2_28870	PP3C8_1920
PP3C16_16010		PP3C2_1510		PP3C2_5400	PP3C5_11090
PP3C15_5100		PP3C12_17180		PP3C4_12680	PP3C1_23750
PP3C2_38140		PP3C2_28870		PP3C10_21330	PP3C14_4330
PP3C11_22000		PP3C2_5400		PP3C2_23440	PP3C23_13660
PP3C11_14178		PP3C4_12680		PP3C5_10580	PP3C11_6560
PP3C2_26650		PP3C2_23440		PP3C14_7860	PP3C27_2890
PP3C19_19400		PP3C12_7610		PP3C24_1100	PP3C15_3570
PP3C11_8850		PP3C2_14500		PP3C2_9080	PP3C10_22800
PP3C2_23870		PP3C6_1730		PP3C2_26190	PP3C10_2480
PP3C4_6270		PP3C24_1100		PP3C24_9890	PP3C18_10040
PP3C2_31920		PP3C2_9080		PP3C18_13900	PP3C22_13120
PP3C3_26520		PP3C2_26190		PP3C2_3000	PP3C17_11764
PP3C3_23120		PP3C2_14501		PP3C16_13590	PP3C17_17090
PP3C2_7910		PP3C24_9890		PP3C2_16160	PP3C17_5780
PP3C23_10407		PP3C18_13900		PP3C6_2950	PP3C3_7450
PP3C2_16400		PP3C15_16990		PP3C18_14740
PP3C23_3760		PP3C2_220		PP3C2_12400
PP3C2_27530		PP3C2_3000		PP3C14_5130
PP3C2_34550		PP3C6_7760		PP3C10_5710
PP3C15_23370		PP3C2_16160		PP3C21_9710
PP3C2_1760		PP3C6_2950		PP3C2_21600
PP3C5_570		PP3C2_12400		PP3C2_20330
PP3C2_1940		PP3C7_2528		PP3C2_3670
PP3C2_22478		PP3C2_27340		PP3C1_39840
PP3C2_22470		PP3C2_21600		PP3C2_38340
PP3C26_4630		PP3C2_20330		PP3C23_970
PP3C1_39760		PP3C2_3670		PP3C2_20160
PP3C23_13750		PP3C14_24690		PP3C1_3820
PP3C2_11110		PP3C1_39840		PP3C3_11930
PP3C17_8570		PP3C2_38340		PP3C3_29500
PP3C3_7930		PP3C23_970		PP3C2_21590
PP3C2_19950		PP3C3_29170		PP3C2_10640
PP3C2_14470		PP3C4_24470		PP3C10_23950
PP3C2_1820		PP3C21_11940		PP3C2_15450
PP3C8_14130		PP3C2_21590		PP3C2_10630
PP3C12_12240		PP3C2_10640		PP3C2_1850
PP3C2_8420		PP3C2_17000		PP3C6_25210
PP3C24_9630		PP3C2_15450		PP3C2_4880
PP3C2_9470		PP3C2_10630		PP3C13_6820
PP3C20_21810		PP3C5_18730		PP3C2_8410
PP3C20_7710		PP3C2_1850		PP3C10_12910
PP3C24_15780		PP3C2_4880		PP3C1_29650
PP3C2_26270		PP3C14_7530		PP3C2_1790
PP3C2_13290		PP3C2_8410		PP3C13_2770
PP3C6_5950		PP3C10_12910		PP3C2_16760
PP3C6_6160		PP3C1_29650		PP3C23_17550
PP3C20_9190		PP3C2_1790		PP3C2_17710
PP3C9_19590		PP3C13_2770		PP3C2_17910
PP3C2_22140		PP3C1_3000		PP3C2_23130
PP3C2_11540		PP3C2_16760		PP3C2_12250
PP3C2_10280		PP3C6_5850		PP3C27_3060
PP3C14_11150		PP3C23_17550		PP3C20_1060
PP3C22_17010		PP3C2_17710		PP3C12_23930
PP3C2_8770		PP3C2_17910		PP3C2_16080
PP3C2_15970		PP3C2_23130		PP3C18_8470
PP3C14_2650		PP3C2_12250		PP3C11_600
PP3C27_4500		PP3C5_16420		PP3C19_5030
PP3C2_9860		PP3C27_3060		PP3C10_6430
PP3C2_2910		PP3C20_1060		PP3C2_20190
PP3C2_31320		PP3C19_3790		PP3C2_13300
PP3C18_15420		PP3C2_16080		PP3C3_22890
PP3C2_21410		PP3C11_600		PP3C16_15880
PP3C6_24660		PP3C12_4840		PP3C2_38150
PP3C2_32730		PP3C2_20190		PP3C6_2960
PP3C20_13320		PP3C2_13300		PP3C19_5840
PP3C26_13450		PP3C3_22890		PP3C2_22950
PP3C18_1450		PP3C2_38150		PP3C1_4420
PP3C27_7810		PP3C6_2960		PP3C2_37740
PP3C2_620		PP3C26_8120		PP3C2_14300
PP3C22_820		PP3C19_5840		PP3C8_12320
PP3C11_14170		PP3C2_22950		PP3C2_20640
PP3C2_5310		PP3C1_4420		PP3C10_17670
PP3C2_37270		PP3C2_37740		PP3C4_31590
PP3C6_24500		PP3C2_14300		PP3C2_17370
PP3C2_13250		PP3C8_12320		PP3C2_18520
PP3C2_13240		PP3C2_20640		PP3C10_21693
PP3C7_4970		PP3C23_20760		PP3C19_15200
PP3C2_13280		PP3C14_15740		PP3C7_23710
PP3C2_8470		PP3C1_34820		PP3C16_21950
PP3C14_20050		PP3C2_17370		PP3C12_8550
PP3C2_9260		PP3C2_18520		PP3C2_9480
PP3C8_11260		PP3C8_10910		PP3C2_15490
PP3C2_4650		PP3C2_19520		PP3C9_24310
PP3C19_1670		PP3C19_15200		PP3C22_13200
PP3C1_26930		PP3C7_23710		PP3C14_6040
PP3C16_21110		PP3C16_21950		PP3C2_27970
PP3C10_1870		PP3C2_9480		PP3C4_14810
PP3C2_33410		PP3C9_24310		PP3C17_19880
PP3C10_16180		PP3C25_5720		PP3C21_14490
PP3C1_4750		PP3C2_3070		PP3C2_37900
PP3C7_22960		PP3C2_27970		PP3C18_20060
PP3C9_4070		PP3C26_9360		PP3C2_16540
PP3C27_1110		PP3C5_9070		PP3C6_10550
PP3C8_15980		PP3C2_37900		PP3C8_25410
PP3C2_18610		PP3C17_10060		PP3C2_35900
PP3C2_37860		PP3C2_16540		PP3C2_35901
PP3C2_23160		PP3C1_8490		PP3C14_3190
PP3C8_3900		PP3C8_25410		PP3C3_35760
PP3C2_30770		PP3C2_3170		PP3C2_38210
PP3C2_14590		PP3C14_9030		PP3C2_32720
PP3C2_14420		PP3C2_35900		PP3C2_300
PP3C2_13140		PP3C2_35901		PP3C15_1000
PP3C2_9920		PP3C14_3190		PP3C2_6980
PP3C4_21450		PP3C2_38210		PP3C15_19740
PP3C2_31241		PP3C2_32720		PP3C2_12540
PP3C9_21470		PP3C2_300		PP3C6_17250
PP3C2_14350		PP3C2_6980		PP3C10_9620
PP3C12_9621		PP3C2_5630		PP3C17_19110
PP3C2_6060		PP3C2_12540		PP3C11_19160
PP3C1_26770		PP3C11_19160		PP3C13_22260
PP3C2_1770		PP3C18_21640		PP3C2_4380
PP3C19_3610		PP3C4_1790		PP3C4_1790
PP3C8_21560		PP3C4_29930		PP3C2_3680
PP3C16_5950		PP3C2_9380		PP3C2_20500
PP3C12_11300		PP3C2_3680		PP3C2_9420
PP3C13_16950		PP3C4_29940		PP3C23_2010
PP3C2_15500		PP3C2_20500		PP3C6_16530
PP3C8_6000		PP3C2_9420		PP3C18_60
PP3C2_6630		PP3C2_21780		PP3C2_21780
PP3C2_14610		PP3C2_21250		PP3C2_21250
PP3C3_27280		PP3C18_10680		PP3C2_31650
PP3C2_5100		PP3C2_31650		PP3C2_35700
PP3C2_4660		PP3C2_35700		PP3C7_21050
PP3C9_15490		PP3C7_21050		PP3C2_27440
PP3C2_9310		PP3C2_27440		PP3C2_31660
PP3C2_2850		PP3C2_31660		PP3C17_13460
PP3C16_17210		PP3C2_35433		PP3C16_20170
PP3C25_6580		PP3C20_1350		PP3C2_35433
PP3C2_33430		PP3C2_30820		PP3C6_17690
PP3C2_19260		PP3C2_7980		PP3C2_30820
PP3C2_30140		PP3C27_8220		PP3C3_13060
PP3C21_11850		PP3C10_16390		PP3C2_7980
PP3C2_15930		PP3C2_35520		PP3C22_1680
PP3C2_11580		PP3C4_10770		PP3C5_24680
PP3C2_14930		PP3C3_21240		PP3C27_8220
PP3C21_7820		PP3C26_8990		PP3C2_35520
PP3C2_14029		PP3C2_20770		PP3C27_1430
PP3C2_36940		PP3C21_16050		PP3C2_6210
PP3C2_6540		PP3C6_25620		PP3C24_19020
PP3C2_31490		PP3C2_23300		PP3C11_15420
PP3C19_21190		PP3C26_8020		PP3C11_22290
PP3C2_19550		PP3C2_23830		PP3C4_19370
PP3C2_30230		PP3C2_3850		PP3C3_21240
PP3C1_35690		PP3C14_24370		PP3C1_23460
PP3C3_21330		PP3C2_16610		PP3C26_8990
PP3C2_1510		PP3C2_2170		PP3C2_20770
PP3C12_17180		PP3C2_27910		PP3C21_16050
PP3C2_28870		PP3C2_4410		PP3C12_11170
PP3C2_5400		PP3C2_6470		PP3C26_8020
PP3C4_12680		PP3C2_19780		PP3C2_23830
PP3C2_23440		PP3C7_16840		PP3C2_3850
PP3C12_7610		PP3C7_11880		PP3C2_11190
PP3C2_14500		PP3C16_11220		PP3C7_20660
PP3C6_1730		PP3C2_9850		PP3C2_4410
PP3C14_7860		PP3C2_22040		PP3C2_6470
PP3C10_11850		PP3C2_19390		PP3C2_19780
PP3C25_610		PP3C2_5380		PP3C2_19330
PP3C24_1100		PP3C2_32260		PP3C22_17820
PP3C3_32730		PP3C7_210		PP3C13_24500
PP3C2_9080		PP3C2_33440		PP3C2_9850
PP3C17_6410		PP3C7_30		PP3C2_22040
PP3C2_14501		PP3C2_8360		PP3C2_19390
PP3C24_9890		PP3C2_9580		PP3C2_5530
PP3C15_16990		PP3C2_15510		PP3C2_5380
PP3C2_220		PP3C12_26210		PP3C2_32260
PP3C2_3000		PP3C2_26100		PP3C2_33440
PP3C6_8320		PP3C2_25970		PP3C7_30
PP3C2_16160		PP3C2_20020		PP3C2_8360
PP3C2_12400		PP3C2_10420		PP3C4_17120
PP3C21_9250		PP3C2_18070		PP3C2_17110
PP3C7_2528		PP3C2_12110		PP3C8_9180
PP3C2_27340		PP3C2_13410		PP3C2_9580
PP3C2_3670		PP3C2_15950		PP3C2_26100
PP3C12_26080		PP3C14_26550		PP3C14_19120
PP3C2_38340		PP3C2_14410		PP3C2_25970
PP3C23_970		PP3C2_1920		PP3C2_20020
PP3C3_29170		PP3C2_2740		PP3C2_18070
PP3C2_20160		PP3C2_35750		PP3C2_9980
PP3C1_3990		PP3C8_14580		PP3C2_12110
PP3C2_24150		PP3C2_9790		PP3C2_13410
PP3C2_21590		PP3C2_37790		PP3C8_870
PP3C2_10640		PP3C2_20530		PP3C5_22111
PP3C2_17000		PP3C2_14440		PP3C2_15950
PP3C10_23950		PP3C16_11920		PP3C2_14410
PP3C2_15450		PP3C7_2400		PP3C2_1920
PP3C8_21590		PP3C2_16770		PP3C2_2740
PP3C2_1850		PP3C2_32610		PP3C2_35750
PP3C2_30980		PP3C17_21440		PP3C2_20030
PP3C2_4880		PP3C2_30250		PP3C2_28570
PP3C16_5970		PP3C2_6650		PP3C14_15640
PP3C5_13590		PP3C2_35310		PP3C2_9790
PP3C12_11890		PP3C2_7620		PP3C2_37790
PP3C1_29650		PP3C2_31610		PP3C22_14490
PP3C2_1790		PP3C14_5560		PP3C2_20530
PP3C1_3000		PP3C2_30960		PP3C2_14440
PP3C17_16790		PP3C1_32330		PP3C12_21430
PP3C2_17710		PP3C2_18930		PP3C1_3850
PP3C17_20530		PP3C2_37910		PP3C2_16770
PP3C2_17910		PP3C17_13070		PP3C21_1500
PP3C2_12250		PP3C19_16800		PP3C17_1730
PP3C2_23500		PP3C5_12980		PP3C2_32610
PP3C20_1060		PP3C2_37980		PP3C2_18450
PP3C2_32540		PP3C2_6730		PP3C10_24110
PP3C15_3790		PP3C2_10540		PP3C2_30250
PP3C2_16080		PP3C2_28020		PP3C2_6650
PP3C15_22755		PP3C2_4780		PP3C2_35310
PP3C2_13300		PP3C2_1330		PP3C2_7230
PP3C24_15860		PP3C1_25680		PP3C2_7620
PP3C6_19501		PP3C2_6010		PP3C2_31610
PP3C15_16500		PP3C2_14120		PP3C2_30960
PP3C6_19500		PP3C2_10620		PP3C1_32330
PP3C13_7880		PP3C13_5730		PP3C2_18930
PP3C22_850		PP3C2_27600		PP3C2_37910
PP3C5_3550		PP3C2_26110		PP3C19_6839
PP3C2_16250		PP3C4_30040		PP3C2_37980
PP3C2_22950		PP3C2_4480		PP3C2_6730
PP3C1_4420		PP3C2_17690		PP3C17_22310
PP3C2_13400		PP3C2_27310		PP3C2_10540
PP3C2_37740		PP3C2_17260		PP3C20_22440
PP3C2_14300		PP3C2_2700		PP3C2_28020
PP3C2_20640		PP3C2_32060		PP3C14_19700
PP3C2_16310		PP3C2_24860		PP3C2_4780
PP3C2_13930		PP3C2_9870		PP3C2_1330
PP3C1_34820		PP3C2_8190		PP3C2_14120
PP3C2_37630		PP3C2_15080		PP3C2_10620
PP3C2_18520		PP3C3_8520		PP3C13_5730
PP3C8_10910		PP3C2_13760		PP3C2_27600
PP3C2_19520		PP3C5_2897		PP3C2_26110
PP3C10_21693		PP3C17_24020		PP3C2_4480
PP3C4_26240		PP3C2_24240		PP3C12_22440
PP3C16_21950		PP3C5_9530		PP3C2_17690
PP3C2_9480		PP3C25_8200		PP3C2_27310
PP3C2_15490		PP3C2_5550		PP3C2_2700
PP3C6_21850		PP3C2_24250		PP3C2_32060
PP3C25_5720		PP3C2_2710		PP3C21_20720
PP3C19_14130		PP3C2_11230		PP3C2_9100
PP3C2_3070		PP3C10_4910		PP3C2_24860
PP3C2_27970		PP3C2_34770		PP3C2_9870
PP3C14_5400		PP3C2_25580		PP3C4_11590
PP3C24_16590		PP3C17_19520		PP3C2_15080
PP3C26_9360		PP3C27_3090		PP3C2_13760
PP3C5_9070		PP3C12_8960		PP3C23_13260
PP3C10_16280		PP3C2_2300		PP3C2_4520
PP3C2_23590		PP3C22_7000		PP3C1_3220
PP3C8_14180		PP3C10_20100		PP3C2_28110
PP3C17_10060		PP3C2_38010		PP3C2_24240
PP3C2_16540		PP3C2_22570		PP3C27_4140
PP3C3_15510		PP3C2_24670		PP3C2_5550
PP3C8_25410		PP3C7_16830		PP3C2_24250
PP3C2_3170		PP3C2_3870		PP3C2_2710
PP3C17_6790		PP3C11_7220		PP3C17_18383
PP3C7_25640		PP3C14_23810		PP3C2_38160
PP3C22_21730		PP3C2_9810		PP3C2_11230
PP3C14_1111		PP3C23_8000		PP3C15_22840
PP3C3_35760		PP3C2_6360		PP3C17_18380
PP3C2_38210		PP3C2_10270		PP3C10_4910
PP3C2_32720		PP3C2_31590		PP3C23_15970
PP3C2_300		PP3C2_30900		PP3C3_10580
PP3C15_19740		PP3C10_15500		PP3C12_17640
PP3C23_11030		PP3C2_33980		PP3C2_25580
PP3C2_12540		PP3C2_30810		PP3C5_7370
PP3C1_40510		PP3C2_23040		PP3C2_19340
PP3C17_19110		PP3C16_7800		PP3C25_4490
PP3C18_21640		PP3C16_20850		PP3C9_12610
PP3C11_2820		PP3C2_20610		PP3C4_14140
PP3C4_1790		PP3C2_22480		PP3C1_21050
PP3C2_9380		PP3C22_4310		PP3C2_38010
PP3C2_3680		PP3C2_9813		PP3C2_24670
PP3C19_18290		PP3C2_350		PP3C2_3870
PP3C2_20500		PP3C2_1630		PP3C4_21630
PP3C2_9420		PP3C2_28920		PP3C11_7220
PP3C24_15170		PP3C4_15570		PP3C2_6360
PP3C1_3380		PP3C6_6370		PP3C2_10270
PP3C2_21780		PP3C2_21310		PP3C18_1727
PP3C2_21250		PP3C17_24080		PP3C2_30900
PP3C18_6880		PP3C2_28200		PP3C5_6300
PP3C5_1180		PP3C2_21540		PP3C18_1720
PP3C2_27440		PP3C18_6160		PP3C2_30810
PP3C2_31660		PP3C2_9120		PP3C2_23040
PP3C2_35433		PP3C2_15250		PP3C1_23930
PP3C20_1350		PP3C2_14140		PP3C2_22480
PP3C13_6170		PP3C2_1810		PP3C22_4310
PP3C2_30820		PP3C2_29770		PP3C8_14960
PP3C8_11860		PP3C2_6460		PP3C2_350
PP3C2_28530		PP3C18_4620		PP3C2_1630
PP3C20_17110		PP3C2_2220		PP3C19_6080
PP3C5_22420		PP3C18_20150		PP3C2_28920
PP3C18_22220		PP3C2_31290		PP3C4_15570
PP3C2_35520		PP3C2_4200		PP3C2_21310
PP3C2_6210		PP3C20_7140		PP3C3_23250
PP3C25_15450		PP3C2_12220		PP3C2_33530
PP3C3_30340		PP3C1_32870		PP3C2_28200
PP3C1_23460		PP3C2_1490		PP3C2_31020
PP3C26_8990		PP3C2_23190		PP3C2_22000
PP3C2_20770		PP3C19_5680		PP3C2_21540
PP3C12_11170		PP3C2_10980		PP3C2_9120
PP3C3_13190		PP3C2_29920		PP3C2_14140
PP3C14_21680		PP3C6_3490		PP3C2_10380
PP3C2_23830		PP3C1_22440		PP3C2_1810
PP3C2_16610		PP3C1_32220		PP3C2_29770
PP3C2_4410		PP3C2_3130		PP3C3_32540
PP3C2_6470		PP3C2_12269		PP3C22_9680
PP3C2_19780		PP3C2_36080		PP3C4_29560
PP3C5_14800		PP3C2_32600		PP3C23_8280
PP3C2_19330		PP3C2_12740		PP3C1_23558
PP3C2_13790		PP3C2_930		PP3C2_31290
PP3C7_11880		PP3C2_9110		PP3C2_4200
PP3C2_7940		PP3C2_400		PP3C9_12870
PP3C2_9850		PP3C2_24840		PP3C20_7140
PP3C2_22040		PP3C2_4700		PP3C21_9610
PP3C2_19390		PP3C25_5840		PP3C8_13450
PP3C2_5380		PP3C16_11180		PP3C2_12220
PP3C2_32260		PP3C2_27590		PP3C2_1490
PP3C2_33440		PP3C2_18630		PP3C17_7210
PP3C7_30		PP3C19_16700		PP3C2_23190
PP3C11_25600		PP3C6_22580		PP3C2_10980
PP3C1_36490		PP3C2_10410		PP3C2_29920
PP3C2_15510		PP3C2_38270		PP3C1_22440
PP3C2_37990		PP3C2_35860		PP3C25_5870
PP3C12_26210		PP3C2_21270		PP3C7_9990
PP3C2_20020		PP3C2_9200		PP3C2_12269
PP3C2_10420		PP3C2_12120		PP3C2_36080
PP3C14_5260		PP3C2_5280		PP3C2_32600
PP3C2_12110		PP3C2_7480		PP3C4_27940
PP3C2_13410		PP3C2_28750		PP3C1_6280
PP3C5_22111		PP3C2_29040		PP3C2_12740
PP3C2_15950		PP3C2_27120		PP3C2_930
PP3C9_10560		PP3C2_4060		PP3C16_14020
PP3C2_1920		PP3C2_16220		PP3C15_14170
PP3C2_2740		PP3C2_16330		PP3C26_6450
PP3C15_3260		PP3C2_16228		PP3C26_11260
PP3C2_35750		PP3C7_11350		PP3C2_400
PP3C8_14580		PP3C2_17720		PP3C2_24840
PP3C5_5170		PP3C16_17110		PP3C2_4700
PP3C2_20030		PP3C19_7430		PP3C26_11250
PP3C2_37790		PP3C7_10000		PP3C6_12420
PP3C2_14440		PP3C2_32100		PP3C2_28590
PP3C6_7990		PP3C11_7250		PP3C25_15020
PP3C18_7580		PP3C2_16950		PP3C2_27590
PP3C16_11920		PP3C10_22770		PP3C2_10410
PP3C23_19140		PP3C5_19860		PP3C12_9000
PP3C23_21680		PP3C2_19850		PP3C2_38270
PP3C18_20050		PP3C21_10430		PP3C4_12570
PP3C2_32610		PP3C2_28040		PP3C23_20240
PP3C3_3530		PP3C2_4040		PP3C16_16690
PP3C2_18450		PP3C2_12640		PP3C23_12980
PP3C14_1590		PP3C2_10610		PP3C2_35860
PP3C24_8280		PP3C4_1040		PP3C2_21270
PP3C17_21440		PP3C2_15820		PP3C2_9200
PP3C14_14750		PP3C2_16800		PP3C2_12120
PP3C2_7620		PP3C2_14800		PP3C2_7480
PP3C2_31610		PP3C2_21970		PP3C2_8610
PP3C14_5560		PP3C10_17680		PP3C2_28750
PP3C2_30960		PP3C18_14610		PP3C2_29040
PP3C10_15130		PP3C2_10000		PP3C15_19260
PP3C4_5730		PP3C2_13260		PP3C2_16220
PP3C2_18930		PP3C2_24110		PP3C13_15330
PP3C10_7480		PP3C2_10440		PP3C2_16330
PP3C2_37980		PP3C7_22100		PP3C2_16228
PP3C2_6730		PP3C2_21360		PP3C7_11350
PP3C2_10540		PP3C2_270		PP3C2_17720
PP3C3_6460		PP3C2_19830		PP3C7_10000
PP3C2_28020		PP3C2_13590		PP3C15_5050
PP3C1_34190		PP3C8_20660		PP3C11_7250
PP3C13_1180		PP3C2_20690		PP3C2_16950
PP3C14_19700		PP3C1_6220		PP3C1_42570
PP3C2_4780		PP3C2_3830		PP3C2_19850
PP3C2_1330		PP3C1_9896		PP3C9_7850
PP3C1_25680		PP3C2_14950		PP3C2_28040
PP3C23_22490		PP3C1_39340		PP3C2_4040
PP3C2_6010		PP3C1_41760		PP3C18_6520
PP3C2_14120		PP3C2_24980		PP3C15_21580
PP3C2_10620		PP3C14_15790		PP3C2_10610
PP3C20_1790		PP3C2_23840		PP3C14_9040
PP3C13_5730		PP3C2_22550		PP3C16_12410
PP3C2_27600		PP3C14_24990		PP3C16_12390
PP3C2_4480		PP3C2_24100		PP3C16_12240
PP3C2_26320		PP3C2_540		PP3C2_15820
PP3C2_17690		PP3C2_23200		PP3C2_16800
PP3C2_27310		PP3C2_21670		PP3C2_14800
PP3C2_17260		PP3C2_10310		PP3C8_4410
PP3C2_2700		PP3C2_9250		PP3C3_20180
PP3C2_32060		PP3C2_9590		PP3C25_1540
PP3C2_9100		PP3C17_18860		PP3C2_28030
PP3C2_24860		PP3C2_6336		PP3C2_10000
PP3C3_6880		PP3C3_12560		PP3C2_13260
PP3C4_11590		PP3C2_3200		PP3C2_10440
PP3C2_8190		PP3C2_2680		PP3C8_21700
PP3C2_15080		PP3C2_14390		PP3C2_21360
PP3C2_13760		PP3C2_25170		PP3C11_7230
PP3C4_29810		PP3C23_20350		PP3C18_15790
PP3C20_21900		PP3C2_5540		PP3C2_19830
PP3C2_4520		PP3C9_22140		PP3C2_20690
PP3C22_10650		PP3C17_20250		PP3C1_6220
PP3C5_9530		PP3C2_28090		PP3C3_16990
PP3C25_8200		PP3C2_32990		PP3C2_3830
PP3C2_5550		PP3C2_3180		PP3C1_9896
PP3C2_24250		PP3C2_260		PP3C2_14950
PP3C2_2710		PP3C2_2880		PP3C1_41760
PP3C14_2960		PP3C2_21260		PP3C2_24980
PP3C2_11230		PP3C2_2380		PP3C27_6340
PP3C12_12250		PP3C2_20080		PP3C13_7740
PP3C10_4910		PP3C2_19610		PP3C18_8600
PP3C13_15000		PP3C2_9560		PP3C2_22550
PP3C2_34770		PP3C7_20610		PP3C5_12260
PP3C2_25580		PP3C2_8840		PP3C2_540
PP3C17_9890		PP3C2_18150		PP3C9_7930
PP3C12_8960		PP3C2_15060		PP3C3_18310
PP3C2_19340		PP3C2_550		PP3C2_10310
PP3C2_2300		PP3C7_2790		PP3C2_9250
PP3C22_7000		PP3C2_34080		PP3C24_14200
PP3C11_23120		PP3C2_670		PP3C2_6336
PP3C2_38010		PP3C2_34570		PP3C3_12560
PP3C2_22570		PP3C2_7760		PP3C2_3200
PP3C2_24670		PP3C2_7700		PP3C25_5890
PP3C2_3870		PP3C2_5690		PP3C2_2680
PP3C14_23810		PP3C25_5330		PP3C12_16950
PP3C2_9810		PP3C9_10970		PP3C2_25170
PP3C23_8000		PP3C18_16100		PP3C2_5540
PP3C2_6360		PP3C2_12670		PP3C15_21890
PP3C2_10270		PP3C2_19720		PP3C1_28760
PP3C2_18900		PP3C2_32501		PP3C2_3180
PP3C8_18850		PP3C2_32500		PP3C2_260
PP3C2_31590		PP3C19_9770		PP3C9_22160
PP3C2_30900		PP3C2_13690		PP3C2_2880
PP3C10_15500		PP3C7_15380		PP3C2_21260
PP3C2_33980		PP3C2_28440		PP3C17_18050
PP3C3_9470		PP3C11_23980		PP3C2_2380
PP3C2_30810		PP3C11_1080		PP3C2_20080
PP3C2_23040		PP3C18_8320		PP3C22_2520
PP3C16_20850		PP3C2_36820		PP3C10_21800
PP3C2_20610		PP3C10_300		PP3C2_19610
PP3C2_9813		PP3C19_20670		PP3C2_9560
PP3C2_350		PP3C9_21330		PP3C1_22540
PP3C2_1630		PP3C2_30970		PP3C2_8840
PP3C16_1160		PP3C2_2980		PP3C25_320
PP3C2_33530		PP3C4_13680		PP3C2_18150
PP3C17_24080		PP3C2_32520		PP3C2_15060
PP3C2_28200		PP3C2_25680		PP3C2_34080
PP3C2_21540		PP3C11_17890		PP3C2_670
PP3C2_9120		PP3C14_14700		PP3C25_230
PP3C2_15250		PP3C10_15660		PP3C2_7700
PP3C2_14140		PP3C2_5250		PP3C2_5690
PP3C2_10380		PP3C2_34810		PP3C2_12670
PP3C2_1810		PP3C2_6600		PP3C2_19720
PP3C2_29770		PP3C2_5820		PP3C12_23320
PP3C2_14370		PP3C2_28300		PP3C2_32501
PP3C2_6460		PP3C2_5790		PP3S128_30
PP3C2_2220		PP3S152_10		PP3C2_18500
PP3C1_23558		PP3C2_31820		PP3C12_8120
PP3C14_9660		PP3C5_11220		PP3C16_23880
PP3C2_4200		PP3C2_10060		PP3C2_32500
PP3C7_2140		PP3C24_15800		PP3C2_28690
PP3C10_14020		PP3C9_22290		PP3C20_19020
PP3C2_11660		PP3C2_27820		PP3C1_9440
PP3C2_1490		PP3C2_33790		PP3C7_25100
PP3C19_8040		PP3C2_20540		PP3C18_13010
PP3C2_23190		PP3C2_27930		PP3C2_13690
PP3C2_10980		PP3C2_21820		PP3C17_7480
PP3C14_6110		PP3C2_13200		PP3C2_28440
PP3C2_29920		PP3C2_19690		PP3C1_3590
PP3C6_3490		PP3C22_2900		PP3C12_7590
PP3C1_22440		PP3C4_25600		PP3C2_36820
PP3C1_32220		PP3C4_10000		PP3C16_18490
PP3C11_8000		PP3C21_15780		PP3C12_23850
PP3C1_3910		PP3C9_15160		PP3C24_7070
PP3C2_36080		PP3C2_30870		PP3C3_2840
PP3C2_32600		PP3C3_32530		PP3C11_26830
PP3C22_22190		PP3C27_2840		PP3C2_30970
PP3C21_14820		PP3C2_36100		PP3C2_2980
PP3C2_930		PP3C2_33420		PP3C16_16800
PP3C2_9110		PP3C23_7150		PP3C11_10190
PP3C8_3810		PP3C2_18140		PP3C4_12430
PP3C2_400		PP3C2_14620		PP3C2_32520
PP3C2_24840		PP3C2_34780		PP3C2_25680
PP3C26_3410		PP3C2_21080		PP3C2_15860
PP3C18_7860		PP3C2_6520		PP3C6_18600
PP3C2_4700		PP3C1_40040		PP3C15_12800
PP3C2_28590		PP3C2_24700		PP3C11_24910
PP3C16_11180		PP3C12_9330		PP3C7_22930
PP3C2_27590		PP3C2_22120		PP3C1_8450
PP3C2_18630		PP3C2_24721		PP3C11_9380
PP3C19_16700		PP3C2_24880		PP3C2_5250
PP3C2_10410		PP3C2_29840		PP3C3_26420
PP3C2_10230		PP3C1_38860		PP3C2_34810
PP3C2_38270		PP3C2_3220		PP3C5_21930
PP3C25_30		PP3C7_26990		PP3C2_6600
PP3C23_12980		PP3C19_22940		PP3C2_11380
PP3C26_14890		PP3C2_8820		PP3C7_24660
PP3C16_23730		PP3C14_750		PP3C23_20070
PP3C2_35860		PP3C2_28130		PP3C2_5820
PP3C2_21270		PP3C2_31740		PP3C18_4530
PP3C23_22290		PP3C2_6740		PP3C23_22260
PP3C15_24460		PP3C2_16490		PP3C2_28300
PP3C2_12120		PP3C2_35530		PP3C11_22940
PP3C2_5280		PP3C13_15480		PP3C2_5790
PP3C2_7480		PP3C17_16910		PP3C24_6532
PP3C2_8610		PP3C2_14210		PP3S152_10
PP3C2_28750		PP3C11_15250		PP3C2_31820
PP3C2_29040		PP3C5_5700		PP3C3_17120
PP3C2_27120		PP3C2_24900		PP3C5_15220
PP3C2_11890		PP3C2_33000		PP3C2_10060
PP3C1_37360		PP3C19_6090		PP3C24_15800
PP3C2_4060		PP3C24_1010		PP3C2_28162
PP3C2_16220		PP3C2_8880		PP3C2_27820
PP3C2_32550		PP3C2_31390		PP3C2_35950
PP3C2_16330		PP3C2_6330		PP3C2_33790
PP3C2_16228		PP3C2_24870		PP3C20_1870
PP3C7_11350		PP3C2_4120		PP3C22_21010
PP3C2_17720		PP3C2_37930		PP3C23_18220
PP3C13_15340		PP3C2_23690		PP3C17_22010
PP3C2_530		PP3C2_1610		PP3C2_13200
PP3C2_32100		PP3C2_2750		PP3C3_18630
PP3C19_19220		PP3C2_15870		PP3C2_90
PP3C12_250		PP3C2_36070		PP3C2_19690
PP3C2_27480		PP3C2_32200		PP3C8_16870
PP3C2_16950		PP3C19_4760		PP3C5_6560
PP3C10_22770		PP3C2_30990		PP3C2_30870
PP3C11_23060		PP3C2_15830		PP3C17_1680
PP3C5_19860		PP3C2_12630		PP3C1_5820
PP3C2_19850		PP3C2_30010		PP3C15_8230
PP3C21_10430		PP3C2_16680		PP3C2_28160
PP3C3_15290		PP3C2_3780		PP3C2_36100
PP3C2_12640		PP3C2_34920		PP3C2_33420
PP3C2_10610		PP3C2_31000		PP3C3_15330
PP3C2_15820		PP3C2_14560		PP3C15_20300
PP3C2_14800		PP3C2_28820		PP3C2_18140
PP3C13_8920		PP3C10_24030		PP3C2_1260
PP3C2_21970		PP3C2_17040		PP3C2_34780
PP3C3_20180		PP3C12_14340		PP3C2_21080
PP3C2_23750		PP3C2_21130		PP3C7_70
PP3C2_28030		PP3C2_31720		PP3C24_16390
PP3C2_10000		PP3C2_32110		PP3C2_6520
PP3C2_13260		PP3C2_22310		PP3C2_24700
PP3C2_24110		PP3C5_22230		PP3C1_1810
PP3C2_10440		PP3C12_17610		PP3C2_22120
PP3C17_20390		PP3C2_19710		PP3C2_24721
PP3C2_21360		PP3C2_23290		PP3C2_24880
PP3C2_270		PP3C2_16780		PP3C2_29840
PP3C18_140		PP3C2_9840		PP3C5_25680
PP3C2_19830		PP3C2_28480		PP3C5_6070
PP3C2_13590		PP3C2_25440		PP3C22_7380
PP3C6_27180		PP3C2_4790		PP3C2_3220
PP3C2_3830		PP3C6_22980		PP3C2_8820
PP3C14_15790		PP3C20_9330		PP3C2_28130
PP3C2_23840		PP3C2_29300		PP3C19_9430
PP3C2_22550		PP3C13_4290		PP3C2_31740
PP3C2_540		PP3C21_6940		PP3C2_2520
PP3C13_12100		PP3C2_310		PP3C2_6740
PP3C2_23200		PP3C2_11020		PP3C17_17180
PP3C2_4490		PP3C2_28760		PP3C2_35530
PP3C17_16090		PP3C3_24910		PP3C21_11840
PP3C2_9590		PP3C2_16660		PP3C11_25960
PP3C12_9640		PP3C2_29290		PP3C8_4010
PP3C2_6336		PP3C2_5780		PP3C25_1300
PP3C2_3200		PP3C2_590		PP3C15_17020
PP3C11_15100		PP3C2_28950		PP3C11_18700
PP3C2_2680		PP3C2_2130		PP3C19_12460
PP3C2_14390		PP3C2_13700		PP3C5_14880
PP3C2_25170		PP3C21_15770		PP3C11_15250
PP3C23_20350		PP3C16_4400		PP3C2_24900
PP3C15_1630		PP3C2_10180		PP3C2_4610
PP3C10_6670		PP3C2_4390		PP3C2_33000
PP3C9_22140		PP3C2_22540		PP3C2_520
PP3C18_14150		PP3C2_24130		PP3C13_8750
PP3C2_32990		PP3C2_10070		PP3C3_26860
PP3C2_11270		PP3C2_23720		PP3C24_1010
PP3C2_260		PP3C2_32420		PP3C2_15920
PP3C4_9450		PP3C20_20920		PP3C2_8880
PP3C2_2880		PP3C21_600		PP3C2_31390
PP3C2_21260		PP3C25_1490		PP3C2_6330
PP3C20_760		PP3C17_19100		PP3C2_24870
PP3C2_2380		PP3C2_28710		PP3C2_4120
PP3C4_20900		PP3C2_15480		PP3C2_1340
PP3C2_20080		PP3C2_27990		PP3C2_37930
PP3C1_27300		PP3C15_18090		PP3C11_17150
PP3C2_19610		PP3C2_18620		PP3C2_2750
PP3C2_9560		PP3C3_5600		PP3C26_1490
PP3C2_18150		PP3C2_10910		PP3C19_22060
PP3C2_15060		PP3C11_24710		PP3C2_15870
PP3C2_550		PP3C2_23210		PP3C2_36070
PP3C3_13660		PP3C13_9737		PP3C2_21720
PP3C2_34080		PP3C2_9650		PP3C14_6840
PP3C2_670		PP3C2_20700		PP3C2_32200
PP3C2_34570		PP3C2_37000		PP3C2_30990
PP3C2_7760		PP3C5_28010		PP3C5_20530
PP3C1_9760		PP3C14_25140		PP3C5_6170
PP3C25_5330		PP3C20_5160		PP3C20_20430
PP3C18_10340		PP3C19_10170		PP3C24_6650
PP3C2_19720		PP3C11_22060		PP3C2_12630
PP3C15_4260		PP3C2_380		PP3C3_32550
PP3C2_32501		PP3C2_3370		PP3C7_8810
PP3C2_8430		PP3C2_23860		PP3C10_21520
PP3C2_18500		PP3C2_32050		PP3C14_2730
PP3C2_32500		PP3C2_12660		PP3C2_16680
PP3C2_28690		PP3C2_7850		PP3C10_15140
PP3C2_24890		PP3C2_28280		PP3C24_18680
PP3C11_21650		PP3C2_2470		PP3C2_3780
PP3C2_660		PP3C13_19470		PP3C2_34920
PP3C7_15380		PP3C27_2170		PP3C2_31000
PP3C2_28440		PP3C7_13690		PP3C2_14560
PP3C18_8320		PP3C2_17090		PP3C8_15580
PP3C13_17960		PP3C2_35190		PP3C2_28820
PP3C17_18750		PP3C10_17070		PP3C3_28040
PP3C17_5920		PP3C2_13450		PP3C18_8560
PP3C19_20670		PP3C2_29010		PP3C8_4090
PP3C18_3000		PP3C2_20820		PP3C6_25660
PP3C15_23260		PP3C19_22690		PP3C12_4010
PP3C1_31520		PP3C2_24180		PP3C2_17040
PP3C2_30970		PP3C8_2050		PP3C3_19940
PP3C4_5160		PP3C2_24120		PP3C3_24770
PP3C10_1080		PP3C13_12640		PP3C17_17810
PP3C4_12430		PP3C9_4260		PP3C2_21130
PP3C2_32520		PP3C2_15900		PP3C2_31720
PP3C14_13390		PP3C7_4800		PP3C2_14430
PP3C2_25680		PP3C7_9340		PP3C2_32110
PP3C11_17890		PP3C2_26690		PP3C1_11070
PP3C14_14700		PP3C2_32940		PP3C1_25970
PP3C8_12030		PP3C25_10050		PP3C2_22310
PP3C2_9900		PP3C22_16710		PP3C12_17000
PP3C7_22930		PP3C17_13010		PP3C9_17240
PP3C16_3220		PP3C1_13570		PP3C11_2020
PP3C2_11380		PP3C25_5680		PP3C4_22010
PP3C2_5820		PP3C1_8470		PP3C2_23290
PP3C2_28300		PP3C21_11200		PP3C2_16780
PP3C19_17752				PP3C2_9840
PP3C2_5790				PP3C8_7150
PP3C24_6532				PP3C1_39230
PP3C19_17750				PP3C24_110
PP3S152_10				PP3C16_8950
PP3C2_31820				PP3C2_28480
PP3C7_25430				PP3C2_25440
PP3C2_10060				PP3C18_11090
PP3C2_28162				PP3C2_4790
PP3C21_11410				PP3C12_11030
PP3C2_27820				PP3C2_29300
PP3C2_33790				PP3C5_26480
PP3C24_1500				PP3C17_8050
PP3C2_20540				PP3C21_6940
PP3C16_12850				PP3C24_100
PP3C20_20520				PP3C15_20500
PP3C2_21820				PP3C14_19140
PP3C17_18410				PP3C2_310
PP3C25_14980				PP3C18_1570
PP3C11_21950				PP3C23_18210
PP3C2_19690				PP3C4_8600
PP3C22_2900				PP3C2_11020
PP3C4_25600				PP3C2_28760
PP3C2_30870				PP3C11_2930
PP3C2_28160				PP3C13_21910
PP3C2_33420				PP3C3_24910
PP3C2_6570				PP3C16_18820
PP3C2_18140				PP3C2_16660
PP3C22_10280				PP3C2_10960
PP3C2_6240				PP3C20_22730
PP3C2_14620				PP3C21_560
PP3C2_34780				PP3C2_25620
PP3C2_21080				PP3C2_3480
PP3C2_6520				PP3C21_561
PP3C2_24700				PP3C2_5780
PP3C2_24721				PP3C2_11550
PP3C2_8490				PP3C6_25920
PP3C1_12790				PP3C2_590
PP3C2_3220				PP3C11_14260
PP3C1_27270				PP3C2_28950
PP3C7_26990				PP3C24_8340
PP3C19_22940				PP3C2_2130
PP3C2_8820				PP3C2_13700
PP3C22_4740				PP3C7_14570
PP3C2_2520				PP3C21_15770
PP3C2_6740				PP3C12_18590
PP3C2_16490				PP3C8_7540
PP3C23_4130				PP3C3_16820
PP3C5_20190				PP3C8_7320
PP3C18_21700				PP3C2_4390
PP3C2_6560				PP3C1_39950
PP3C2_5480				PP3C19_5780
PP3C10_2820				PP3C3_28940
PP3C2_14210				PP3C2_22540
PP3C1_590				PP3C2_24130
PP3C2_4610				PP3C2_23720
PP3C2_33000				PP3C11_11810
PP3C4_14280				PP3C13_17740
PP3C26_14490				PP3C12_10100
PP3C4_190				PP3C23_22000
PP3C2_8880				PP3C2_36750
PP3C2_31390				PP3C2_36751
PP3C10_8720				PP3C2_32420
PP3C10_9910				PP3C6_25750
PP3C13_4500				PP3C1_60
PP3C2_37930				PP3C11_25640
PP3C2_23690				PP3C13_14960
PP3C2_1610				PP3C2_38020
PP3C2_16300				PP3C17_19090
PP3C2_26590				PP3C19_518
PP3C22_17190				PP3C2_28710
PP3C23_10670				PP3C2_15480
PP3C2_15870				PP3C14_7080
PP3C2_15830				PP3C17_15250
PP3C7_13630				PP3C13_1691
PP3C2_12630				PP3C2_10910
PP3C3_32710				PP3C24_15540
PP3C7_3740				PP3C3_9760
PP3C1_22040				PP3C11_24710
PP3C2_16680				PP3C2_24950
PP3C2_3780				PP3C19_15790
PP3C2_34920				PP3C2_23210
PP3C2_20630				PP3C27_4310
PP3C2_21290				PP3C13_9737
PP3C2_28820				PP3C16_1080
PP3C1_6990				PP3C24_9990
PP3C2_17040				PP3C17_9870
PP3C2_21130				PP3C2_9650
PP3C2_14430				PP3C2_20700
PP3C3_16780				PP3C13_11570
PP3C17_6060				PP3C3_21570
PP3C3_16660				PP3C12_23420
PP3C12_17610				PP3C9_14310
PP3C3_14330				PP3C10_12300
PP3C11_23510				PP3C7_220
PP3C2_19710				PP3C10_5850
PP3C1_600				PP3C25_7050
PP3C2_23290				PP3C11_7720
PP3C26_14310				PP3C14_25140
PP3C13_19490				PP3C4_6830
PP3C2_28480				PP3C7_14320
PP3C2_25440				PP3C21_22430
PP3C2_4790				PP3C4_6840
PP3C2_310				PP3C2_3370
PP3C4_29860				PP3C6_8090
PP3C3_5680				PP3C7_13640
PP3C13_11970				PP3C1_1000
PP3C5_28120				PP3C11_17050
PP3C20_6180				PP3C5_26980
PP3C7_5650				PP3C2_27510
PP3C23_12650				PP3C10_14520
PP3C7_23670				PP3C7_19790
PP3C7_26690				PP3C24_18820
PP3C2_5780				PP3C27_4830
PP3C2_31600				PP3C8_11960
PP3C7_14210				PP3C4_1560
PP3C2_590				PP3C3_19780
PP3C5_10110				PP3C2_28280
PP3C2_34820				PP3C13_22280
PP3C7_5470				PP3C2_2470
PP3C2_10180				PP3C15_8100
PP3C6_7720				PP3C14_23340
PP3C2_4390				PP3C26_350
PP3C2_10070				PP3C11_7560
PP3C2_23720				PP3C8_15800
PP3C2_6370				PP3C20_15200
PP3C2_20850				PP3C13_1100
PP3C2_5520				PP3C15_23380
PP3C7_15410				PP3C15_8103
PP3C21_600				PP3C2_35190
PP3C25_1490				PP3C17_21930
PP3C12_25130				PP3C6_21370
PP3C20_1200				PP3C20_6921
PP3C2_15470				PP3C27_5050
PP3C2_15480				PP3C1_18250
PP3C2_27990				PP3C2_10900
PP3C10_16580				PP3C3_8500
PP3C10_19560				PP3C5_1690
PP3C2_37000				PP3C21_12090
PP3C23_11410				PP3C13_4900
PP3C2_20120				PP3C24_17310
PP3C11_4930				PP3C4_30330
PP3C4_6830				PP3C19_5220
PP3C2_4500				PP3C19_22690
PP3C4_6840				PP3C2_29130
PP3C2_23860				PP3C4_10290
PP3C2_37190				PP3C2_24120
PP3C9_14930				PP3C5_27030
PP3C9_6480				PP3C1_36560
PP3C2_28280				PP3C6_5360
PP3C4_31580				PP3C9_4260
PP3C1_24760				PP3C11_11760
PP3C18_21650				PP3C1_13020
PP3C6_3070				PP3C21_4870
PP3C9_8420				PP3C5_28890
PP3C2_17090				PP3C26_10740
PP3C7_3940				PP3C3_19950
PP3C22_11110				PP3C5_15590
PP3C3_19100				PP3C2_26690
PP3C2_29010				PP3C16_10340
PP3C25_13150				PP3C1_19230
PP3C8_5490				PP3C15_12430
PP3C5_13170				PP3C3_27360
PP3C2_24180				PP3C22_13580
PP3C7_15400				PP3C2_32940
PP3C7_8510				PP3C14_7210
PP3C10_23770				PP3C2_6440
PP3C12_11160				PP3C5_28430
PP3C18_8800				PP3C11_1400
PP3C1_29920				PP3C6_10750
PP3C23_21600				PP3C12_23410
PP3C3_30210				PP3C18_13570
PP3C3_32950				PP3C17_18440
PP3C3_21970				PP3C3_11180
PP3C2_17490				PP3C4_20350
PP3C3_30220				PP3C18_13130
PP3C18_19560				PP3C13_15920
PP3C16_12540				PP3C1_29390
PP3C13_23150				PP3C3_9390
				PP3C15_7010
				PP3C20_20940
				PP3C25_1230
				PP3C14_2260
				PP3C5_15510
				PP3C1_10080
				PP3C16_5220
				PP3C2_31470
				PP3C8_18800
				PP3C22_18190
				PP3C5_24750
				PP3C23_11430
				PP3C11_20930
				PP3C18_11480
				PP3C1_37110
				PP3C1_23850
				PP3C1_14770
				PP3C1_18050
				PP3C1_32740
				PP3C11_19560
				PP3C11_19567
				PP3C3_280
				PP3C22_8910
				PP3C13_17680
				PP3C18_15740
				PP3C7_22030
				PP3C4_4420
				PP3C24_10
				PP3C1_5850

## Sheet: Dataset 1B
Supplementary Dataset 1. List of differentially expressed genes (DEGs) in cox11 at different zeitgeber times. B) List of DEGs grouped by the expression patterns described in the main text.
Line_TCox11_0-Line_TWT_0	Line_TCox11_0-Line_TWT_0	Line_TCox11_2-Line_TWT_2	Line_TCox11_2-Line_TWT_2	Line_TCox11_6-Line_TWT_6	Line_TCox11_6-Line_TWT_6
UP, 1566 genes	Down, 567 genes	UP, 1387 genes	Down, 598 genes	UP, 1595 genes	Down, 777 genes
112281178	112282170	112281178	112282170	112280039	112282170
112279162	112286928	112279162	112286928	112283282	112286928
112280139	112289017	112287403	112289017	112293238	112289017
112286102	112283171	112286102	112283171	112284424	112283171
112277214	112284272	112277214	112284272	112287561	112287404
112285356	112289932	112285356	112289932	112292056	112284272
112279308	112282483	112279308	112282483	112282101	112289932
112274375	112289451	112274375	112289451	112284910	112282483
112280039	112275903	112277791	112275903	112295554	112289451
112283282	112278173	112280039	112278173	112280775	112275903
112293709	112293714	112283282	112293714	112291602	112291204
112289233	112274792	112293238	112274792	112284848	112278173
112287561	112290555	112287463	112290555	112288396	112293714
112292056	112281020	112293709	112281020	112274561	112274792
112282101	112290818	112289233	112290818	112277800	112290555
112293245	112287289	112284424	112287289	112280566	112281020
112280673	112291067	112287561	112291067	112282099	112290818
112284910	112292879	112276065	112292879	112288678	112287289
112280775	112279577	112292056	112279577	112278273	112291067
112289055	112294528	112282101	112294528	112277603	112292879
112284848	112276824	112284910	112276824	112279693	112279577
112289949	112280792	112280775	112280792	112276407	112294528
112281944	112280334	112289055	112280334	112288867	112276877
112279113	112281367	112284848	112281367	112284427	112276824
112288396	112273124	112289949	112273124	112281878	112295880
112292028	112291729	112281944	112291729	112284307	112289038
112292028	112276819	112274561	112294638	112279082	112280792
112288210	112290116	112295995	112290116	112280770	112280334
112277800	112290801	112277800	112290801	112273900	112281367
112293285	112291689	112293285	112291689	112290969	112292200
112290791	112278648	112280566	112278648	112295740	112273124
112280566	112273205	112285292	112273205	112275198	112281147
112285292	112283833	112294319	112283833	112285481	112291729
112274906	112288455	112282099	112288455	112292668	112276819
112282099	112280994	112288678	112280994	112279389	112294638
112275708	112293810	112277603	112293810	112294331	112290116
112288678	112290984	112291070	112290984	112287044	112290801
112278273	112278686	112274793	112291061	112278054	112291689
112293524	112291061	112288867	112282943	112293698	112273063
112277603	112282943	112284427	112276337	112278793	112278648
112273106	112276337	112281878	112282490	112285354	112273205
112284420	112282490	112294668	112279413	112273975	112283833
112274793	112279413	112284307	112279276	112285541	112277059
112276769	112279276	112279082	112283508	112281650	112288455
112279693	112283508	112280770	112281944	112284905	112280994
112287670	112281944	112273900	112283124	112281775	112294138
112288867	112283124	112291325	112288187	112293116	112293810
112284427	112288187	112295729	112273894	112277670	112290984
112281878	112273894	112285481	112279521	112275716	112278686
112294668	112279521	112294331	112277761	112293354	112277645
112274798	112277761	112278054	112292211	112295596	112291061
112284307	112295554	112293698	112279454	112295428	112275488
112279082	112292211	112278793	112273242	112284459	112282943
112280770	112287252	112285354	112287144	112294342	112276337
112273106	112279454	112284107	112273402	112282171	112282490
112273900	112273242	112282778	112274221	112291420	112279413
112291325	112287144	112273975	112274540	112287199	112279276
112295729	112273402	112285541	112280675	112282209	112283508
112285481	112274221	112284905	112296038	112273067	112281944
112278054	112274540	112293116	112293709	112287009	112283124
112293698	112280675	112277670	112280632	112282471	112288187
112278793	112283207	112293575	112293178	112294784	112273894
112285354	112290752	112275716	112280761	112293927	112279521
112286140	112296038	112292840	112292675	112282841	112277761
112284107	112293709	112293354	112291922	112285486	112295112
112282778	112280632	112277414	112278136	112286430	112292211
112273975	112293178	112273633	112273559	112281217	112287252
112285541	112280761	112293790	112289717	112278279	112279454
112281650	112292675	112276001	112284306	112283437	112273242
112284756	112291922	112280861	112292295	112277051	112287144
112275156	112278136	112282118	112292076	112285428	112289281
112293524	112273559	112295428	112273993	112275820	112273402
112275340	112289717	112285769	112278221	112292007	112274221
112278924	112284306	112282171	112291423	112276105	112274540
112293116	112292295	112291420	112285522	112285348	112280675
112280450	112292076	112283344	112287040	112277925	112294138
112277670	112273993	112287199	112281820	112283231	112281118
112279045	112278221	112282209	112283444	112287828	112279113
112293575	112291423	112277232	112278296	112280391	112296038
112274521	112285522	112273067	112287600	112278749	112293709
112275716	112287040	112287009	112279099	112281217	112282104
112292840	112281820	112294784	112295804	112283932	112280632
112288126	112283444	112286430	112277702	112291758	112293178
112293354	112278296	112281217	112283585	112279932	112280761
112274177	112287600	112278279	112277717	112277650	112292675
112279430	112279099	112283437	112287717	112285479	112291922
112293790	112295804	112285428	112281798	112291115	112278136
112290148	112277702	112274061	112279914	112273300	112273559
112274227	112283585	112292007	112284002	112278582	112289717
112276001	112287717	112276105	112295827	112289239	112284306
112280861	112281798	112293430	112294219	112276458	112292295
112295428	112280290	112289333	112277940	112294156	112292076
112293204	112284002	112285932	112276381	112273682	112273993
112293617	112295827	112293957	112291760	112273991	112278221
112282171	112294219	112285932	112282286	112292619	112291423
112283344	112277940	112277925	112276660	112273651	112285522
112288021	112276381	112290856	112285523	112278025	112287040
112287199	112291760	112290854	112289353	112274428	112281820
112282209	112282286	112283325	112292968	112295450	112283444
112273067	112276660	112288268	112295238	112287014	112278296
112287009	112285523	112287828	112293863	112294014	112281595
112285130	112289353	112278749	112284281	112295013	112287600
112294784	112292968	112283332	112289956	112279827	112293524
112296162	112295238	112281608	112291914	112285552	112283314
112292516	112293863	112281217	112285321	112276403	112279099
112272658	112289956	112286898	112277973	112286154	112295804
112286430	112291914	112279932	112277122	112281884	112277512
112281217	112285321	112277650	112285985	112279996	112277702
112278279	112277973	112285479	112294152	112291118	112283585
112290629	112277122	112291115	112286267	112284689	112277717
112277051	112294152	112292642	112285094	112282422	112287717
112288032	112286267	112273300	112286842	112290036	112281798
112285428	112285094	112278582	112275054	112283003	112279914
112275820	112286842	112293246	112281075	112278759	112284002
112274061	112285829	112276458	112273008	112284184	112295827
112277013	112275054	112294156	112274747	112279569	112294219
112292007	112281075	112273682	112284198	112295726	112277940
112276105	112284198	112273991	112273865	112289101	112276381
112289333	112273865	112273651	112292752	112294908	112291760
112285932	112292752	112295817	112273499	112294573	112282286
112278287	112273499	112275550	112282014	112289580	112295237
112293957	112282014	112274206	112273622	112275795	112276660
112285932	112273622	112278025	112294224	112293826	112285523
112286538	112294224	112274428	112289123	112279614	112289353
112290748	112289123	112295450	112273707	112289254	112292968
112277925	112273707	112287014	112282559	112275478	112295238
112293524	112282559	112276972	112280847	112289970	112293863
112290532	112280847	112293087	112289734	112292896	112284281
112290854	112289734	112285552	112280769	112277962	112289956
112283325	112280769	112276403	112280691	112283558	112291914
112283325	112280691	112286154	112280153	112280224	112285321
112287828	112285571	112279996	112276077	112287271	112277973
112278749	112280153	112291118	112277125	112293698	112277122
112283332	112283334	112284689	112285884	112279133	112294152
112281608	112276077	112282422	112287249	112283463	112286267
112281217	112277125	112274398	112280291	112279007	112285094
112273296	112287249	112283003	112281542	112291069	112286842
112286898	112292973	112278759	112291755	112293801	112285829
112287810	112280291	112291788	112272954	112293999	112275054
112279932	112281542	112289535	112288314	112277384	112274747
112277650	112291755	112295726	112281322	112277041	112284198
112285479	112272954	112280034	112283150	112286279	112273865
112296068	112288314	112282179	112290313	112292405	112292752
112281038	112281322	112289101	112282868	112289216	112273499
112273300	112283150	112294908	112277206	112274447	112282014
112287288	112282868	112294573	112282098	112280207	112273622
112278582	112277206	112289580	112287683	112283936	112279511
112273179	112282098	112275795	112282666	112279054	112294224
112276458	112287683	112293826	112276861	112277985	112289123
112294156	112293194	112279614	112293194	112277486	112273707
112282990	112277178	112289254	112281030	112273030	112291213
112273682	112281030	112275478	112289354	112280650	112286276
112273991	112289354	112277989	112280585	112282168	112282559
112273651	112280585	112282002	112284129	112295079	112280847
112295817	112284129	112292896	112286841	112295012	112289734
112278025	112286841	112277962	112276650	112273467	112284374
112274428	112276650	112283558	112286690	112282555	112280769
112295450	112286690	112293698	112278148	112285684	112280691
112284879	112278148	112279133	112289978	112288316	112285571
112294014	112280349	112279007	112280349	112277112	112280153
112295013	112293625	112276792	112293625	112277641	112276077
112276972	112288752	112293999	112289182	112286354	112293524
112296073	112293266	112277041	112288752	112285275	112277125
112279827	112280884	112279544	112280132	112295546	112286236
112285552	112280132	112286279	112281087	112287006	112285884
112286154	112281087	112287725	112282841	112281067	112287249
112275597	112282841	112289216	112277995	112278957	112292973
112292398	112280944	112279054	112279449	112295610	112280291
112292398	112277995	112273976	112291087	112286504	112281542
112279996	112279449	112277985	112285829	112292660	112291755
112291118	112291087	112283889	112288447	112294786	112272954
112277603	112285829	112273030	112291629	112277750	112287291
112284689	112288447	112280650	112291423	112295777	112288314
112282422	112291629	112282168	112275357	112293716	112281322
112274398	112291423	112295079	112279462	112276069	112274521
112285468	112276311	112273467	112284490	112278932	112275053
112283003	112277226	112295701	112279263	112273505	112283150
112279890	112279462	112293061	112278081	112287037	112282868
112278759	112284490	112288316	112283997	112278018	112277206
112284184	112279263	112287740	112279261	112293475	112282098
112273681	112280142	112277876	112287593	112278680	112287683
112289535	112278081	112277112	112295198	112281711	112282666
112281613	112283997	112273990	112288463	112276115	112291135
112295726	112279261	112277750	112294458	112280542	112276861
112280034	112287593	112273021	112281352	112278929	112293194
112282179	112289941	112277245	112276314	112274213	112277178
112289101	112288463	112286354	112293011	112276293	112294749
112279143	112294458	112286373	112277267	112282421	112289354
112294908	112293011	112273115	112279312	112294872	112280585
112294573	112279565	112292917	112288338	112283425	112284129
112289580	112277267	112287006	112274037	112273276	112286841
112275795	112288338	112278957	112273560	112282109	112276650
112293826	112288152	112295610	112281436	112278969	112293617
112294802	112273560	112286504	112275113	112295072	112286690
112289254	112281436	112294786	112274008	112275929	112295570
112275478	112280848	112292937	112294930	112275459	112281685
112277989	112294930	112277750	112295003	112277727	112285548
112282002	112295003	112293716	112276404	112277651	112278148
112295160	112294922	112276069	112287745	112275568	112295684
112292896	112273917	112278932	112278011	112278952	112289978
112277962	112294897	112273505	112295794	112279697	112280349
112283558	112282741	112287037	112283639	112278860	112293625
112280224	112287745	112278018	112284764	112283587	112289182
112293698	112273936	112293475	112276071	112285241	112288752
112279133	112283639	112278680	112280238	112295763	112283018
112279954	112284764	112281711	112273659	112286137	112293266
112276792	112276071	112276115	112292415	112276006	112280132
112293654	112280238	112280542	112289707	112292420	112281087
112293999	112286265	112278929	112290281	112278890	112278473
112277384	112273659	112274213	112293889	112274971	112277995
112277041	112289707	112276293	112289742	112281415	112279449
112286279	112290281	112294407	112294621	112294962	112291087
112280219	112293889	112279888	112286264	112285008	112285829
112292405	112277554	112279888	112291414	112293836	112288447
112286624	112290288	112272799	112286097	112275601	112291629
112296145	112286264	112294872	112283440	112284979	112291423
112280689	112286097	112283425	112275365	112295625	112275357
112289216	112278159	112279547	112296036	112294899	112288137
112276371	112283440	112287371	112291643	112279187	112280898
112279054	112296036	112285190	112293453	112278364	112277226
112273976	112291643	112273096	112283546	112273584	112277933
112277985	112283162	112282109	112290447	112286222	112279462
112273030	112293453	112295072	112293626	112288904	112284490
112280650	112283546	112275459	112286139	112278854	112279263
112282168	112290447	112277727	112290612	112277385	112290790
112295079	112293626	112287254	112276974	112283285	112278081
112295012	112286139	112278289	112296159	112288802	112287614
112291920	112290612	112273948	112275023	112293844	112290017
112282555	112276974	112290116	112293431	112275964	112283997
112276413	112296159	112278952	112285240	112273364	112279261
112295701	112278138	112278860	112277109	112278844	112295198
112293061	112275023	112283587	112283482	112291183	112288463
112288316	112293431	112285241	112277597	112284238	112293524
112287740	112277109	112295763	112285551	112278038	112276314
112280931	112283482	112276006	112293188	112295358	112293011
112277876	112285551	112278890	112278676	112285545	112287142
112277112	112293188	112274971	112285956	112283263	112277267
112273990	112285956	112294962	112280199	112277874	112279313
112277750	112280199	112293836	112275126	112287838	112279312
112277641	112282679	112275601	112282679	112279498	112288338
112277549	112280915	112284979	112280915	112278768	112274037
112296124	112278117	112295625	112278117	112277020	112288152
112286354	112289205	112294899	112290471	112290246	112281436
112286373	112290471	112288195	112276230	112278811	112275113
112281255	112274237	112274509	112272756	112278719	112288557
112273115	112276230	112279187	112290242	112275643	112294930
112292917	112272756	112278364	112289709	112274734	112295003
112274459	112289709	112273584	112291391	112278719	112293343
112273115	112291391	112284571	112273501	112286717	112282069
112287006	112273501	112274826	112282165	112278722	112294897
112278957	112282165	112288904	112280594	112274686	112282741
112295610	112280594	112278854	112293951	112291073	112287745
112286504	112275118	112293227	112274546	112285413	112273936
112279215	112274546	112279014	112290782	112282548	112295794
112294786	112290418	112283285	112278252	112281315	112283639
112276828	112282356	112293844	112278431	112283626	112284764
112277750	112290782	112275964	112282028	112283981	112289108
112293716	112278252	112278844	112273578	112274212	112280836
112276069	112278431	112291183	112285139	112282432	112280836
112278932	112276310	112278038	112296095	112283245	112275912
112273505	112277486	112285545	112275264	112276291	112276071
112279047	112273578	112279510	112289746	112273064	112280238
112287037	112296095	112291326	112276036	112279069	112293069
112278018	112290065	112287838	112295774	112272933	112286265
112287479	112289746	112288885	112276901	112276899	112273659
112278680	112276036	112279498	112276334	112278781	112292415
112281711	112276901	112277234	112278046	112278675	112289707
112276115	112276334	112293893	112278295	112274829	112287321
112291634	112278046	112290246	112277451	112277502	112286747
112280542	112278295	112278811	112284391	112293831	112290281
112292345	112283242	112278719	112291905	112294444	112288375
112274213	112277451	112275643	112291110	112276354	112283827
112281948	112284391	112274734	112275690	112294986	112278288
112276293	112279466	112278719	112277409	112275935	112293889
112294407	112291905	112280189	112287570	112288154	112284809
112282421	112291110	112286717	112292817	112278724	112277554
112287474	112277409	112278722	112286874	112278715	112284490
112295752	112292817	112291073	112280911	112293550	112293407
112291869	112286874	112282647	112285357	112289329	112289742
112294872	112280911	112285413	112275691	112291501	112294621
112283425	112294262	112291889	112280418	112276084	112293641
112295148	112285357	112272837	112277045	112295861	112286264
112279547	112275691	112282548	112286598	112294301	112275919
112284403	112286064	112281315	112280637	112278984	112279356
112287371	112283294	112283626	112273318	112274887	112286097
112273096	112277045	112281169	112272700	112295505	112278159
112282109	112289868	112283981	112285965	112293596	112283440
112278969	112280637	112274212	112295859	112293147	112295441
112295072	112272700	112282432	112274477	112283807	112296036
112275929	112285965	112283245	112291904	112288186	112281617
112275459	112295859	112276291	112277532	112293930	112291643
112294666	112289061	112273064	112292110	112274553	112279437
112277727	112274477	112279069	112278527	112278904	112283162
112287254	112291904	112272933	112278846	112273669	112293453
112277651	112278527	112276899	112289643	112293384	112283546
112278289	112289643	112278781	112279351	112287268	112290447
112273948	112287111	112282544	112277163	112293985	112293626
112283587	112279351	112278675	112275255	112283823	112286139
112277112	112275255	112296034	112286677	112277500	112276974
112285241	112286677	112277502	112284757	112292829	112290066
112295763	112285867	112293831	112290453	112290325	112284356
112286137	112288904	112287724	112274650	112285164	112293431
112276006	112290453	112294444	112293142	112276752	112285240
112292420	112272686	112295414	112289817	112278735	112276636
112278890	112295793	112294986	112281493	112276910	112277109
112274971	112274650	112275935	112287792	112281902	112283482
112281415	112289817	112294963	112282891	112284139	112280828
112294962	112286194	112278724	112281452	112283252	112273712
112281213	112273015	112278715	112276776	112289578	112283810
112275601	112294852	112293550	112288984	112274587	112277597
112284979	112295918	112276084	112277339	112293991	112285551
112294899	112275675	112295861	112295918	112294203	112293188
112274509	112275524	112294301	112290966	112294820	112287026
112280108	112277747	112277637	112275675	112274432	112285956
112279187	112275675	112278984	112288525	112293700	112275126
112273584	112275675	112274887	112276944	112294448	112279342
112284571	112276944	112295505	112295979	112291107	112280915
112286222	112285094	112277136	112295162	112274971	112278117
112278854	112295162	112276430	112288183	112278681	112283596
112281002	112288183	112278992	112275302	112277994	112287950
112293227	112275302	112293596	112275497	112290645	112290471
112279014	112285653	112293147	112281454	112294068	112274237
112283285	112293718	112283807	112277134	112294166	112276074
112293844	112280786	112288186	112285653	112280889	112276230
112275964	112287862	112293930	112285903	112293985	112272756
112278844	112276491	112278904	112293676	112272719	112293811
112277866	112284502	112280775	112285899	112289381	112289709
112291183	112284193	112293384	112281776	112278758	112291391
112274579	112287625	112295538	112288602	112282413	112276151
112275505	112295709	112283823	112293315	112287055	112280594
112278038	112275173	112290221	112276491	112288369	112275118
112285545	112280520	112277500	112276726	112279062	112276221
112279510	112287862	112294173	112290461	112279041	112273888
112287838	112276110	112285164	112284502	112279101	112290782
112273508	112292569	112278735	112275220	112288774	112278252
112277263	112276110	112276910	112272655	112277745	112287146
112279647	112281678	112283252	112290860	112284719	112286624
112293893	112292569	112280869	112282406	112292161	112280689
112290246	112276770	112293991	112287625	112294581	112276371
112278811	112274490	112287405	112273496	112284705	112276103
112272787	112280369	112294203	112295709	112275610	112282028
112278719	112283904	112295530	112275173	112275990	112273578
112277004	112278880	112294820	112287862	112276710	112296095
112275643	112281866	112274432	112281639	112282066	112275264
112274734	112291876	112294448	112286129	112295605	112289746
112278719	112290771	112286612	112274209	112278861	112276036
112276432	112280044	112291107	112276110	112280976	112275573
112290045	112275893	112274971	112276110	112293260	112293963
112286717	112282885	112277994	112292569	112278930	112293518
112278722	112291669	112287629	112296142	112294115	112276901
112284132	112294445	112294068	112276770	112294502	112276334
112291073	112283900	112294166	112274490	112278959	112278295
112277773	112295717	112280889	112280369	112276387	112295785
112291889	112291435	112283077	112283904	112285341	112283242
112293831	112283392	112293985	112278880	112294688	112277608
112272837	112280397	112272719	112281866	112279962	112277451
112282548	112275198	112278758	112289867	112288057	112284391
112283626	112273040	112290005	112291876	112294189	112280266
112281606	112293805	112279019	112283644	112294761	112279466
112281169	112273619	112287055	112287272	112278767	112291905
112283981	112274501	112288369	112278426	112284831	112291110
112282432	112290877	112278342	112290771	112283580	112288131
112276554	112274268	112279062	112280044	112278911	112275690
112283245	112273464	112279041	112289701	112287051	112292817
112276291	112281100	112286148	112275893	112277600	112286874
112279069	112285356	112279101	112282885	112294840	112280911
112277862	112276651	112284027	112287923	112277738	112294262
112295835	112280280	112277745	112282894	112273900	112285357
112272933	112291307	112293091	112274958	112280767	112275691
112276899	112279825	112279052	112290760	112287645	112292171
112278234	112284571	112292161	112280539	112293771	112286064
112278781	112277497	112289179	112292439	112275185	112277045
112278675	112288149	112275610	112282357	112293559	112293699
112296034	112289882	112282066	112276842	112290106	112286598
112293831	112288057	112279605	112283392	112293597	112289868
112294444	112283587	112295605	112278512	112280794	112280068
112295414	112286732	112278861	112275198	112277705	112272700
112276354	112276227	112280976	112273040	112277578	112295390
112294986	112284863	112293260	112294552	112275942	112285965
112275935	112272879	112278930	112272846	112290402	112295859
112275681	112282501	112294115	112288893	112279073	112273377
112294963	112277934	112294502	112293805	112281872	112274477
112278715	112286678	112278959	112273619	112282746	112292345
112293550	112295246	112282568	112284716	112275603	112280260
112280415	112272936	112276387	112274268	112278723	112278542
112292463	112280019	112279962	112273469	112281457	112287890
112277491	112281389	112291063	112284822	112289995	112278527
112276084	112290993	112294189	112273464	112278411	112287843
112295861	112286441	112278767	112281100	112292198	112273686
112294301	112282494	112292011	112285356	112286058	112295199
112274887	112275855	112284831	112276651	112291824	112289643
112295505	112286146	112278911	112279324	112277384	112287111
112276430	112282400	112273974	112277111	112295631	112288894
112293596	112289130	112287051	112280280	112279182	112291798
112277891	112276981	112277600	112286066	112295400	112279351
112288186	112287764	112272647	112291307	112283468	112276163
112293930	112289987	112294840	112279825	112282888	112277163
112274553	112292324	112279103	112280616	112292282	112275255
112278904	112285089	112273900	112278437	112278865	112284757
112280775	112289675	112280767	112277497	112278703	112295651
112273669	112287082	112287645	112288149	112273103	112285867
112293384	112284768	112293771	112289882	112274656	112290453
112291447	112275576	112275185	112290734	112278959	112272686
112274715	112294312	112293559	112283587	112282485	112274650
112295538	112294672	112293597	112282591	112274849	112289817
112293985	112281798	112277705	112293063	112273649	112281493
112283823	112278045	112277578	112276227	112272992	112287792
112285442	112285093	112275942	112292370	112284585	112282891
112277500	112274722	112290402	112284863	112294087	112276780
112279085	112287900	112287882	112292285	112288075	112276158
112292829	112283173	112279073	112282501	112274693	112276776
112290325	112288768	112282746	112277934	112284573	112275838
112294173	112283419	112290225	112278105	112276453	112277339
112278498	112285027	112281457	112281993	112279156	112290558
112278735	112291519	112278411	112286678	112284047	112295918
112276910	112283890	112294401	112295246	112278699	112288658
112283252	112284987	112286505	112272936	112278944	112275675
112274587	112293235	112285309	112280019	112279219	112283857
112280869	112276463	112286058	112276647	112278935	112277747
112293991	112275615	112291824	112285452	112278935	112284026
112276034	112276594	112277384	112288887	112288984	112277760
112287405	112291794	112295631	112292332	112289675	112276944
112294203	112275366	112295400	112290388	112294441	112280778
112295530	112284354	112275715	112286849	112275576	112295979
112288516	112275199	112283468	112290993	112295592	112295162
112294820	112280525	112280839	112286441	112275723	112277866
112274432	112294562	112286153	112284125	112284934	112275302
112293700	112293543	112282905	112293503	112275486	112275497
112294448	112276740	112278114	112275855	112292915	112281454
112275296	112274259	112282888	112286146	112279061	112285653
112275296	112285084	112278865	112282400	112293866	112277263
112286612	112291911	112278703	112276981	112288559	112280786
112289317	112289928	112273103	112282369	112294001	112281776
112291107	112275922	112278959	112282920	112295461	112289185
112274971	112287855	112289752	112289987	112295365	112282409
112290436	112283018	112273649	112292324	112274966	112276726
112286247	112290382	112272992	112285089	112285429	112284502
112278681	112295485	112283380	112287082	112277838	112274269
112277994	112273281	112287543	112284768	112295463	112282406
112287629	112283431	112288075	112295039	112274814	112287625
112290645	112272633	112274693	112294312	112293391	112286798
112281064	112283669	112276453	112294672	112294111	112273496
112276915	112282757	112286429	112281648	112295068	112295709
112274127	112283504	112284047	112274722	112294747	112295835
112294068	112276070	112278699	112286028	112272742	112281639
112294166	112295275	112278944	112295042	112280424	112286129
112280889	112277772	112281234	112288768	112278750	112280159
112290346	112274055	112279274	112283419	112278839	112292569
112277442	112295302	112279219	112291519	112278916	112296142
112293985	112287875	112278935	112293235	112289447	112276770
112272719	112275371	112278935	112276463	112272965	112276759
112278758	112291496	112288984	112275615	112276738	112293223
112290005	112273444	112289675	112285703	112290075	112274490
112279019	112285392	112294441	112276594	112277974	112278371
112287055	112295257	112281741	112290239	112289127	112289905
112276034	112292631	112295021	112275366	112277016	112282575
112279062	112281319	112282748	112274662	112285811	112280369
112279394	112283095	112296081	112288380	112276966	112283904
112275501	112274081	112295592	112273041	112283463	112278880
112279101	112281962	112275723	112294562	112279190	112281866
112284027	112275074	112287101	112294123	112278907	112291876
112288774	112282439	112291677	112279928	112278228	112283644
112277745	112287768	112289944	112293543	112281281	112290771
112274958	112278795	112283096	112274259	112290197	112280044
112287067	112295920	112282089	112281271	112278700	112289371
112294581	112291238	112275486	112274807	112278525	112285454
112284705	112291367	112292915	112287313	112295314	112294131
112280687	112278169	112275999	112287855	112277688	112289701
112276710	112295222	112279061	112290382	112274331	112275893
112282066	112280667	112293866	112277428	112294413	112290405
112295605	112287190	112288559	112293733	112281902	112282894
112278861	112281622	112294001	112295485	112281902	112290760
112293260	112280554	112295461	112287276	112290277	112280673
112278930	112283324	112274966	112293141	112278228	112274190
112275604	112286744	112287687	112293577	112287728	112278384
112278959	112277588	112283735	112287944	112279073	112291472
112292399	112275199	112277838	112278823	112276028	112295722
112282568	112285204	112279214	112283669	112278183	112282150
112278723	112282011	112274814	112282757	112294093	112282357
112279962	112287919	112293391	112283504	112279060	112276842
112276811	112291466	112295068	112295275	112281902	112277224
112280284	112288725	112272742	112277772	112294786	112275118
112279403	112284785	112278839	112287875	112278843	112278512
112274743	112284785	112278916	112285392	112282845	112273040
112292011	112288003	112272965	112290176	112284883	112294552
112273974	112288978	112277974	112294843	112284883	112272846
112287051	112275022	112273205	112292631	112272940	112288893
112272647	112279376	112277016	112288076	112287744	112276915
112294840	112277889	112283094	112281319	112274647	112293805
112279103	112291469	112276966	112276781	112289288	112279759
112277738	112293556	112291983	112283095	112295066	112290877
112273900	112285977	112279190	112281962	112272693	112284716
112277148	112285187	112278907	112288638	112287473	112278131
112280767	112293735	112278228	112290469	112278844	112282276
112287645	112288718	112281281	112277689	112273755	112282899
112293771	112289417	112290197	112290892	112279117	112274268
112275185	112282890	112278846	112286030	112285070	112273469
112293559	112278398	112278525	112282439	112277108	112284822
112293063	112279806	112295314	112277989	112293898	112281607
112276174	112286126	112296100	112287768	112278701	112273464
112294972	112286988	112274331	112279655	112276605	112285356
112280794	112287097	112294413	112294694	112288947	112285130
112277705	112278271	112281902	112282145	112294304	112276651
112278300	112293074	112281902	112291238	112272653	112279324
112277578	112273260	112290277	112282908	112284074	112277111
112275942	112287353	112278842	112289897	112273705	112280280
112290402	112291561	112278228	112279276	112289559	112286066
112287882	112283821	112279073	112287190	112275875	112291307
112291560	112291561	112272963	112295423	112284060	112279825
112275603	112292036	112294093	112281381	112294017	112280616
112278723	112276338	112281902	112280554	112279201	112284571
112281457	112273395	112278843	112286744	112291801	112278437
112278411	112293784	112284883	112275199	112274349	112277497
112294401	112289052	112284883	112285204	112291617	112281633
112286505	112289811	112287744	112282011	112283018	112290734
112277384	112281747	112274647	112290549	112295352	112282591
112295631	112293100	112295394	112273274	112277564	112276227
112293775	112283756	112287554	112275586	112278092	112277320
112295400	112282308	112286121	112287919	112287715	112285915
112275715	112283807	112289288	112291466	112279161	112290806
112274021	112282041	112287473	112286242	112280991	112277934
112283468	112290616	112286983	112285356	112294362	112286678
112282905	112291921	112278844	112288725	112274391	112272936
112286860	112277505	112273755	112284785	112278690	112273986
112278114	112292662	112279117	112284785	112279011	112280019
112282888	112293614	112277108	112282601	112277558	112288887
112292282	112290704	112278701	112280333	112293961	112292734
112295403	112277490	112274747	112290652	112286215	112278528
112284560	112282085	112274448	112291910	112277213	112292332
112278865	112289779	112294304	112281262	112282513	112286849
112278703	112289779	112272653	112278074	112284917	112290993
112273103	112285998	112284074	112284843	112278944	112286441
112274656	112276864	112278729	112283265	112283936	112284125
112289372	112285280	112294017	112291984	112280491	112279256
112279145	112293169	112279201	112283918	112295267	112279800
112293930	112276394	112280634	112277889	112274284	112289242
112292178	112285870	112277390	112291504	112279028	112282494
112274704	112283246	112272947	112293735	112278305	112281323
112295317	112283445	112281497	112284846	112279693	112275855
112295406	112274407	112276392	112279329	112273251	112276981
112278858	112280499	112293501	112286999	112287282	112274234
112273649	112282775	112275819	112289417	112292775	112274303
112272992	112275149	112295352	112279381	112275015	112292324
112283380	112287235	112277564	112285460	112273872	112285089
112287543	112294761	112278092	112286126	112278723	112287082
112294087	112275543	112287715	112278271	112294885	112284768
112288075	112294482	112280991	112287103	112291133	112294312
112274693	112281520	112294362	112282853	112273077	112273455
112276453	112291272	112279011	112281500	112278905	112281648
112286429	112280370	112279061	112295230	112272633	112286936
112282374	112276747	112288086	112281908	112293941	112284288
112286045	112283870	112293961	112287353	112293583	112294553
112279156	112291670	112286215	112283821	112289034	112274722
112284047	112284012	112278947	112286010	112279867	112286151
112278699	112288062	112277213	112292036	112295975	112282768
112278944	112283896	112278944	112283902	112279116	112283173
112281234	112274646	112280491	112292102	112288787	112288768
112279219	112296096	112295267	112289052	112286760	112283419
112288984	112295027	112274284	112288769	112279161	112289311
112294441	112283875	112279028	112291338	112286644	112291212
112281741	112273381	112273978	112289622	112274404	112291519
112277597	112281620	112278305	112283756	112288868	112283890
112295021	112280218	112279693	112288877	112291136	112276463
112282748	112282642	112273251	112281525	112284017	112285319
112296081	112289741	112292775	112283674	112295058	112287091
112295592	112291738	112275015	112286180	112286498	112295106
112275723	112286077	112274591	112285629	112290723	112294822
112287101		112283018	112291921	112279028	112278875
112289944		112294885	112282377	112279140	112291794
112283096		112291133	112292662	112275551	112286949
112275486		112288987	112293614	112279426	112290239
112272812		112273077	112285878	112274699	112283803
112275999		112278905	112290704	112274789	112275199
112279061		112293583	112277490	112295641	112295784
112293866		112279867	112276864	112285512	112288380
112292472		112283739	112284081	112290760	112273041
112294001		112295975	112279287	112273987	112278344
112295461		112280309	112275978	112279923	112294562
112295365		112292433	112285229	112275216	112274259
112284288		112286644	112293169	112285100	112293637
112274966		112274404	112283246	112273874	112290968
112287687		112295658	112279325	112295677	112282275
112279214		112295058	112274407	112274770	112279450
112274814		112277560	112282775	112285727	112281271
112293391		112286498	112277995	112279138	112279125
112282537		112290723	112272814	112292254	112288030
112294512		112279028	112272919	112278801	112287855
112278750		112279140	112280079	112293883	112290382
112292231		112275551	112287267	112279093	112277428
112282611		112279426	112279485	112283220	112290535
112294614		112274699	112291670	112277524	112294628
112293405		112289323	112285922	112277747	112293733
112276738		112274789	112285876	112275999	112288239
112283294		112282394	112285276	112277216	112273405
112277974		112279022	112276958	112272974	112276884
112289127		112289955	112276586	112285131	112295485
112277016		112290760	112282686	112280207	112293141
112277581		112278070	112281992	112279308	112295429
112279145		112279923		112273599	112283431
112282722		112284787		112290035	112287944
112290839		112288315		112277108	112295694
112276966		112275216		112277873	112282687
112291983		112295522		112285718	112275860
112278875		112273874		112290846	112282757
112278907		112295677		112279058	112286097
112278228		112274770		112293728	112283504
112281281		112278801		112278790	112295957
112295998		112295119		112292678	112277042
112290197		112293883		112294625	112288481
112278846		112279472		112278946	112274822
112286949		112279093		112276754	112287875
112278700		112281653		112295754	112285392
112295314		112275999		112278015	112290927
112296100		112276643		112290406	112287622
112274331		112280207		112287007	112273031
112281902		112273599		112292858	112274882
112281902		112277108		112290817	112294843
112290277		112277873		112279425	112292631
112278842		112285718		112279168	112295466
112278228		112290846		112291521	112288076
112285008		112273530		112289806	112281319
112289290		112279058		112277032	112281952
112276028		112288145		112275498	112283095
112272963		112278790		112291377	112281962
112294093		112294625		112279208	112276876
112279060		112276754		112273771	112282608
112281902		112295266		112274580	112272961
112294786		112294068		112295664	112290892
112283869		112295754		112274724	112281516
112287554		112278825		112285542	112282439
112293810		112278015		112293253	112277989
112289288		112290406		112278746	112288364
112295066		112282766		112285413	112287768
112287473		112284471		112278746	112287724
112286983		112292858		112292533	112292535
112288618		112290817		112275291	112294405
112278844		112279425		112293836	112294694
112273755		112279168		112277884	112283145
112279117		112278735		112277583	112282145
112277108		112277032		112286676	112291238
112278701		112293072		112282975	112273487
112276392		112284209		112278235	112289897
112292625		112273771		112278734	112279247
112274747		112274580		112278989	112279332
112282123		112292000		112295626	112286065
112290651		112295664		112282992	112295613
112274448		112276249		112273223	112294838
112294304		112293253		112278982	112276791
112278853		112291751		112276337	112295423
112279450		112278746		112279133	112281622
112273847		112278746		112279067	112273487
112272653		112277699		112283952	112275376
112277461		112275291		112272967	112295419
112284074		112275260		112278776	112286881
112273705		112276218		112288830	112275199
112289559		112293836		112286339	112280908
112275482		112277884		112277011	112288655
112287407		112277583		112278856	112286873
112287754		112282975		112278348	112282011
112279201		112278235		112292589	112294493
112279125		112286177		112279066	112275586
112272947		112288205		112291173	112287919
112274349		112278734		112285735	112288725
112284227		112278989		112279027	112278257
112295352		112276885		112275260	112282601
112277564		112274279		112292571	112291910
112278092		112273223		112291704	112282269
112287715		112273329		112278497	112275022
112279161		112281765		112278990	112284843
112280991		112278982		112279774	112290435
112294362		112276337		112279098	112286315
112274391		112279133		112278843	112291984
112281737		112279067		112293341	112281889
112278690		112285599		112279495	112272935
112276323		112288830		112279112	112277889
112275728		112286339		112295026	112287800
112281222		112277011		112276355	112279290
112279061		112278749		112292673	112274787
112293961		112292589		112290877	112285187
112286215		112279066		112273553	112291504
112282513		112279027		112279503	112294414
112292868		112275260		112280704	112282080
112280491		112276250		112278039	112293735
112295267		112292571		112295025	112275506
112279028		112294730		112279574	112287430
112273978		112291704		112282506	112289417
112278305		112278497		112275955	112295837
112273251		112290800		112278922	112279381
112287282		112278990		112285334	112273162
112292775		112274957		112275867	112278441
112278911		112279098		112276946	112286126
112275015		112278843		112280085	112290514
112281249		112293341		112284042	112280039
112273469		112279495		112274897	112277939
112274591		112279112		112286195	112287103
112276000		112295026		112277190	112282853
112295419		112292673		112292830	112282633
112285558		112290877		112275396	112281908
112279058		112273553		112286405	112287353
112286361		112278039		112280577	112283154
112283018		112292718		112293537	112283755
112278723		112275955		112285999	112278470
112294885		112278922		112279199	112285043
112291133		112275867		112288305	112283822
112273077		112275805		112291648	112283088
112278905		112287198		112293185	112276968
112276873		112287889		112284253	112283601
112275818		112284042		112295248	112288014
112293941		112277190		112278530	112287565
112293583		112275396		112277578	112290436
112283739		112286405		112278923	112296148
112275537		112293537		112276091	112290160
112295975		112285999		112278866	112295277
112279161		112296048		112278263	112275982
112274404		112275151		112278742	112288877
112294004		112293450		112292602	112274426
112285698		112278992		112286149	112280205
112287994		112281364		112293222	112287560
112295058		112278530		112278068	112283674
112277560		112287830		112278750	112272735
112286498		112277578		112289199	112280124
112279028		112278923		112278988	112282021
112279140		112278263		112279105	112280416
112275551		112285336		112278019	112275525
112279426		112278742		112285878	112281305
112274789		112292602		112289370	112285629
112295641		112293222		112276376	112277425
112282394		112273370		112293826	112276049
112273708		112278068		112276189	112293614
112289955		112278750		112277153	112277490
112290760		112286253		112279118	112288399
112278070		112289199		112275326	112282835
112273987		112278988		112278897	112287825
112279923		112279105		112278902	112284081
112285004		112278019		112277899	112292895
112275216		112272644		112278918	112293122
112284897		112285878		112293413	112282747
112290899		112289370		112291397	112274720
112273874		112276376		112274440	112287139
112295677		112293826		112279050	112288700
112274770		112276313		112278672	112274138
112279138		112279118		112284018	112282775
112278801		112275326		112278797	112272951
112295119		112278897		112278963	112293527
112294617		112286239		112278739	112286008
112288594		112278902		112272690	112287238
112279093		112277899		112280440	112279980
112275999		112278918		112295861	112275109
112276643		112293413		112280440	112275109
112281902		112291397		112279054	112288403
112281902		112274440		112283346	112287445
112280207		112279050		112278784	112287318
112277108		112278672		112279070	112293958
112274461		112284018		112272689	112280692
112277873		112278797		112293102	112290054
112276095		112278963		112274704	112276042
112285718		112278739		112280413	112272980
112287030		112295861		112275516	112288776
112279058		112279054		112280516	112275292
112293728		112278784		112276263	112288666
112288145		112279070		112289276	112284821
112278790		112274704		112295589	112285410
112293123		112275516		112278707	112282573
112292466		112289276		112281765	112287446
112294625		112295589		112287676	112291283
112288803		112278707		112278723	112275904
112288720		112281765		112282024	112289035
112278031		112278723		112291483	112278260
112295754		112289576		112276433	112292462
112288172		112294643		112293425	112287220
112278825		112284129		112279147	112287224
112281251		112276433		112276415	112295146
112292858		112293425		112295656	112274918
112279469		112279147		112276956	112294796
112279425		112294643		112293165	112294849
112279168		112276415		112278679	112294909
112275719		112295656		112283354	112280063
112277032		112292471		112295064
112275498		112279116		112278720
112273771		112276956		112291471
112274580		112283111		112287415
112292000		112278679		112274050
112295664		112283354		112279008
112282608		112278720		112293826
112293253		112285215		112273382
112278746		112294035		112288499
112278746		112279008		112278689
112277699		112293826		112275816
112295167		112273382		112278994
112276218		112291771		112286694
112278855		112288499		112280413
112294090		112278689		112279376
112279330		112275816		112293902
112293836		112279990		112277347
112277884		112280978		112287895
112278235		112273999		112278847
112286177		112293902		112294368
112289580		112277347		112275221
112278734		112292666		112283100
112276885		112278847		112278820
112274279		112294368		112290704
112273223		112282823		112278733
112273329		112275221		112287910
112276337		112278820		112282084
112279133		112290953		112275648
112279067		112278733		112290671
112283952		112287910		112276229
112283664		112282084		112276058
112272967		112275648		112276713
112287067		112290671		112276422
112278856		112289738		112278838
112278749		112276229		112277511
112292589		112283607		112278285
112291173		112276058		112273000
112275260		112276713		112289852
112292571		112276422		112293095
112294730		112278838		112295408
112291704		112277511		112288237
112278497		112282696		112296070
112278990		112278285		112288097
112279098		112273000		112295453
112278843		112272853		112279213
112295019		112293095		112280263
112279112		112288237		112293556
112283657		112289732		112276794
112295026		112295453		112284138
112273553		112279213		112295725
112278039		112280263		112278829
112295666		112276794		112286465
112278379		112284138		112294432
112275955		112277964		112292990
112275386		112295725		112285877
112288720		112278829		112293930
112292775		112286465		112287696
112275805		112294432		112281769
112284042		112292990		112276594
112274866		112285877		112276604
112295875		112293930		112287385
112284227		112275463		112296019
112292830		112291936		112285185
112275396		112284631		112293753
112291843		112276594		112289264
112293537		112276604		112274310
112285999		112285575		112276373
112295297		112293836		112286472
112296048		112296019		112275067
112289476		112285185		112291950
112293450		112293753		112295243
112287989		112274310		112281065
112278992		112286472		112294549
112287918		112277400		112274265
112281087		112278999		112276414
112284253		112295243		112295662
112286881		112277744		112278728
112278530		112282094		112283141
112285421		112276414		112285545
112277578		112294001		112278798
112278923		112278728		112278798
112278263		112290459		112291152
112285336		112285545		112279280
112278742		112293154		112278891
112292602		112291442		112295034
112293222		112278798		112274979
112279204		112278798		112292780
112278068		112291152		112279151
112280908		112278891		112281305
112278750		112295034		112277479
112286253		112274979		112283535
112278988		112279151		112287616
112289219		112279150		112294766
112279105		112277479		112288982
112282239		112288982		112290579
112278019		112295253		112275900
112272644		112281335		112281335
112285878		112280865		112273411
112293005		112277097		112278702
112289370		112273411		112277102
112290175		112280865		112275653
112276376		112278702		112283648
112285345		112277102		112295598
112276189		112295646		112295646
112277153		112279065		112279065
112279396		112295005		112294661
112279118		112294661		112294212
112278897		112294212		112284201
112286239		112284201		112293646
112278902		112293646		112294667
112277899		112294667		112294626
112293041		112279117		112293206
112277469		112273630		112279117
112278918		112278290		112283936
112274440		112279159		112278290
112279050		112278279		112280050
112274413		112287363		112279159
112278797		112295654		112274826
112278963		112281416		112282630
112278739		112279279		112278279
112273964		112278151		112295654
112295861		112294223		112278327
112279054		112274443		112278789
112278784		112283507		112276944
112279070		112279158		112288750
112272689		112277696		112288153
112278931		112278966		112281228
112274704		112279202		112279279
112283779		112291927		112282676
112280418		112278941		112278151
112275516		112276097		112294223
112289276		112278700		112274443
112295589		112275909		112289589
112278707		112295352		112277696
112281765		112273147		112278966
112278723		112284303		112279202
112289576		112284836		112279029
112294643		112293390		112285110
112284129		112278990		112275909
112291483		112279033		112295352
112288041		112278710		112273147
112277609		112278707		112279211
112276433		112294786		112275264
112280445		112284287		112290135
112293425		112274842		112278990
112294799		112284599		112279033
112294643		112278926		112278710
112276415		112278867		112275829
112292471		112276356		112278707
112279116		112289822		112294786
112276956		112278864		112274842
112283469		112279191		112284599
112278679		112295012		112278926
112278720		112278718		112281048
112274316		112276599		112276587
112285215		112277997		112286146
112294035		112295075		112278867
112273382		112279042		112278864
112289739		112291951		112291731
112278689		112295370		112279191
112275816		112293260		112295012
112279990		112295898		112276599
112278994		112293910		112279148
112288213		112285634		112277997
112279005		112278813		112295075
112293902		112278904		112285885
112277347		112278701		112282132
112292666		112277169		112279042
112287895		112293633		112295370
112278847		112284910		112293260
112285540		112276212		112295898
112275221		112276738		112293910
112293181		112294255		112275614
112278820		112279186		112279057
112293405		112279082		112291792
112282525		112279143		112278813
112289344		112278696		112278904
112282084		112294661		112275228
112275648		112291750		112278701
112289738		112293199		112277169
112294119		112289024		112289692
112276713		112278706		112286694
112294369		112279190		112276212
112276422		112293983		112273922
112277511		112295980		112294666
112278723		112281987		112276738
112273000		112294074		112292924
112278212		112279085		112287398
112292165		112275492		112279186
112293095		112278305		112279082
112292864		112277767		112279143
112279213		112275135		112278690
112276963		112289759		112278696
112283785		112279077		112294661
112292898		112294702		112293199
112283785		112278787		112289024
112290543		112290555		112278706
112275272		112294103		112279190
112282875		112278863		112272835
112275985		112281779		112294074
112278829		112278893		112279085
112286465		112279073		112294037
112293746		112277598		112275492
112294432		112279129		112272920
112292990		112275269		112278305
112293930		112278807		112291068
112278763		112294229		112277767
112278782		112279172		112275135
112284631		112278756		112294702
112277688		112278496		112278787
112276604		112280192		112290555
112285575		112279170		112294103
112293836		112282122		112278863
112287385		112294585		112278893
112280875		112295424		112289994
112293753		112282120		112279073
112274310		112277498		112277598
112276373		112274035		112275269
112284095		112295418		112278807
112277400		112293845		112274120
112295806		112276483		112294522
112278999		112288087		112294229
112295243		112278795		112279172
112291814		112278821		112280889
112276842		112294534		112278496
112277744		112278280		112279170
112282094		112289348		112276085
112287428		112293853		112278687
112278723		112275355		112287439
112286178		112287290		112275717
112294001		112278993		112295424
112278728		112277181		112278251
112280335		112278267		112274035
112285545		112284303		112295418
112293154		112279202		112293845
112294419		112288920		112294519
112284722		112291851		112278998
112274691		112278814		112276483
112291044		112276251		112292281
112279280		112295316		112294519
112278891		112293728		112288087
112295034		112279181		112275651
112274979		112278697		112279912
112281305		112287887		112289207
112275707		112279175		112278821
112277479		112276307		112282077
112279481		112279017		112279211
112294766		112294775		112277156
112295253		112293705		112287043
112288761		112278717		112281300
112281335		112278745		112290957
112277097		112275201		112278993
112273411		112278814		112278267
112295837		112275380		112279202
112278702		112279090		112281838
112277102		112295589		112288920
112276470		112281802		112295316
112291104		112283298		112293728
112295646		112294084		112295094
112279065		112294769		112278697
112295425		112278735		112282397
112282908		112278682		112295094
112293646		112295658		112276307
112294667		112279196		112279017
112279117		112293298		112288814
112273630		112273135		112278745
112290282		112275632		112275201
112278290		112276168		112285888
112286183		112295352		112275380
112278754		112295581		112279090
112273128		112278752		112295897
112282775		112295262		112295589
112294980		112278757		112281802
112295654		112278911		112294084
112278789		112273038		112280340
112277414		112283090		112295600
112279377		112291289		112278735
112282676		112278740		112278038
112278151		112278351		112278852
112294223		112295782		112278682
112289589		112276133		112279196
112279478		112278900		112273135
112291264		112283472		112295549
112278966		112290826		112275632
112278941		112290526		112276168
112275909		112279102		112280371
112295352		112277511		112274905
112273147		112273971		112281019
112282425		112276732		112276126
112279211		112279217		112287551
112278765		112274712		112278757
112284836		112279197		112278911
112276157		112278726		112286254
112278990		112278863		112273038
112279033		112295161		112274551
112278710		112277098		112285402
112278707		112293392		112283090
112294786		112294115		112278740
112274842		112273305		112294640
112284599		112296048		112278351
112288637		112284085		112276133
112286584		112278718		112278900
112276356		112292643		112290826
112274815		112278519		112277534
112289822		112275775		112285031
112295012		112278905		112277511
112278718		112295715		112273971
112291124		112278987		112276732
112277997		112293237		112281608
112295075		112276024		112281312
112282132		112278099		112279217
112279042		112293654		112274712
112286271		112276839		112293416
112293260		112273911		112292912
112295898		112278763		112278091
112292806		112273911		112278109
112293910		112285238		112278726
112285634		112279064		112278863
112282025		112293374		112295161
112275614		112272799		112278109
112278904		112284258		112283807
112277169		112278809		112279056
112283154		112288921		112277211
112295307		112278811		112294115
112293633		112287348		112278718
112275484		112282486		112289558
112275679		112277979		112292643
112294987		112274009		112280911
112276738		112278312		112276128
112280031		112278979		112293306
112292924		112295849		112275582
112291424		112278788		112278519
112276341		112280883		112275775
112294255		112279120		112278905
112291656		112294162		112295715
112278696		112277138		112293237
112294661		112273108		112276974
112291750		112287697		112276024
112293199		112295422		112278099
112287601		112278960		112292073
112281924		112274960		112273911
112278706		112279040		112290157
112287426		112293391		112278763
112294074		112284418		112273911
112279085		112274760		112285238
112275492		112275269		112279064
112280509		112278976		112284258
112278305		112276900		112292939
112279348		112285873		112288921
112290499		112293930		112278811
112291068		112279183		112292364
112277767		112278668		112277979
112275135		112282468		112286367
112289759		112278738		112278312
112275874		112291515		112278979
112279077		112293475		112295030
112294702		112279018		112292077
112278787		112291529		112278788
112273328		112279128		112291443
112290555		112277181		112293663
112294103		112291252		112293572
112278893		112275538		112293125
112279132		112272730		112279120
112279073		112278792		112294162
112277598		112275123		112277138
112279129		112292582		112285967
112275269		112293537		112280622
112278807		112293398		112277103
112294522		112294158		112278324
112294229		112294956		112278960
112280384		112280119		112274960
112280889		112293147		112293391
112278756		112293029		112285995
112278496		112276855		112274760
112279170		112294338		112288920
112280768		112275573		112295464
112273447		112275829		112278976
112278687		112286416		112293930
112274864		112294687		112279183
112282120		112275717		112280381
112277498		112279139		112278668
112274035		112293162		112282468
112295418		112275227		112278738
112293845		112277915		112293475
112291396		112292957		112279018
112276483		112278711		112278359
112289580		112278997		112290367
112288087		112279055		112295090
112290594		112274284		112277181
112278795		112284812		112282748
112278821		112274284		112272730
112294904		112293323		112286403
112289348		112278505		112280067
112279211		112272736		112292582
112293853		112285015		112293537
112275355		112279155		112276340
112289040		112279163		112294956
112278993		112274638		112280119
112277181		112278693		112293147
112278267		112278693		112277482
112279202		112279150		112293029
112291851		112277593		112289246
112278814		112286481		112294338
112276251		112295394		112275829
112295316		112295797		112292772
112293728		112278274		112284048
112278705		112278115		112293162
112285763		112278115		112275227
112279181		112272760		112286710
112278697		112277384		112277915
112287887		112285163		112292957
112279175		112278730		112294359
112280662		112288262		112278711
112276307		112288647		112278997
112279017		112295648		112275206
112293705		112294741		112287673
112278717		112287941		112279055
112278814		112272811		112274284
112275380		112286661		112282893
112279090		112293191		112274284
112293773		112279130		112277203
112295600		112280859		112293323
112294769		112278212		112278505
112278735		112292882		112279155
112278682		112289133		112279163
112279196		112291260		112277239
112293298		112288094		112278693
112273135		112275971		112279150
112295549		112278898		112295797
112275632		112278777		112278274
112276168		112293046		112289601
112295040		112278827		112278115
112295352		112278134		112278584
112278752		112278590		112275551
112287551		112278438		112290003
112291711		112282772		112293949
112278911		112278888		112278115
112285026		112276617		112276236
112287264		112286834		112273352
112275991		112277330		112284566
112278740		112278363		112285092
112295823		112279216		112295184
112278351		112279138		112277384
112276133		112294993		112294665
112291370		112295875		112278730
112278900		112278945		112283498
112283472		112275188		112289575
112290826		112281937		112294741
112290526		112280906		112293738
112288933		112274304		112289316
112291104		112286556		112276388
112273971		112278903		112279787
112276732		112279516		112288192
112275027		112278277		112293191
112274334		112293542		112279130
112274712		112278918		112293873
112279197		112275504		112289033
112285833		112293317		112281892
112278726		112277138		112278212
112278863		112278972		112292882
112278071		112278713		112276316
112295530		112276930		112283850
112295161		112279736		112292856
112279056		112278823		112288648
112293392		112289964		112285059
112294115		112278755		112283068
112273305		112278823		112288674
112296048		112295374		112275971
112278718		112293708		112280062
112274683		112286119		112278898
112292643		112293143		112282892
112277440		112284357		112278777
112275582		112272639		112294872
112278137		112279009		112284268
112293954		112290954		112275641
112278519		112275717		112293046
112275775		112295139		112295531
112275963		112279081		112275967
112292304		112293575		112278827
112295715		112279122		112288345
112278987		112290618		112278134
112293237		112294737		112276816
112276974		112278803		112278590
112276024		112288303		112278438
112278099		112282671		112279666
112293654		112295384		112282448
112278892		112278115		112278888
112283142		112272856		112276617
112276839		112276319		112275657
112273911		112275624		112277330
112278938		112278770		112279061
112278763		112294956		112278363
112273911		112295391		112273017
112285238		112278832		112275177
112279064		112292866		112275865
112290157		112274416		112294698
112272704		112278956		112295875
112278809		112279144		112280009
112272771		112279108		112278914
112289971		112273958		112278945
112276442		112293849		112285860
112278811		112272718		112282131
112287348		112293215		112278903
112288538		112278721		112294817
112282486		112295833		112283556
112277979		112278899		112292904
112274009		112274139		112275657
112280217		112278804		112293542
112295849		112277816		112278918
112278788		112293209		112279939
112279120		112277924		112292592
112277138		112276013		112293317
112290707		112287959		112276260
112273108		112276874		112278972
112280622		112289888		112278713
112278825		112278833		112285058
112278324		112276706		112276692
112278960		112278808		112276930
112274960		112279173		112278823
112279040		112282248		112284662
112293391		112289187		112278755
112294511		112278281		112278823
112274760		112275066		112295374
112275269		112278840		112293708
112295481		112278991		112282521
112278976		112279091		112282897
112276900		112276656		112275172
112283738		112277767		112293143
112278668		112283652		112279009
112291529		112273355		112275717
112279128		112278772		112272810
112277181		112290658		112295139
112272730		112274216		112275960
112290525		112274972		112279081
112278792		112276124		112294482
112278895		112276045		112279122
112296095		112280202		112273884
112293398		112274133		112288509
112289219		112278872		112285353
112294956		112279150		112277411
112293147		112278936		112292068
112288611		112292887		112288744
112293029		112293078		112296076
112276855		112277384		112282767
112294338		112274304		112288303
112275573		112293714		112295384
112292735		112277555		112294265
112287198		112275900		112278115
112286416		112277200		112272717
112295059		112280995		112290864
112279139		112278887		112280127
112279022		112274404		112276319
112275227		112278876		112278920
112281009		112272934		112275624
112277915		112273993		112278770
112292957		112277342		112294956
112273119		112294767		112295391
112278711		112278913		112278832
112280772		112276378		112295930
112278997		112295223		112292866
112289876		112292825		112289041
112279055		112273316		112279144
112274284		112280090		112278168
112293323		112279095		112295733
112278505		112288362		112279108
112272736		112278980		112273958
112279385		112290677		112294128
112279155		112279206		112291474
112279163		112279094		112293849
112274638		112293711		112293215
112278693		112282607		112282739
112291588		112291718		112282113
112277593		112272924		112272913
112294998		112272671		112276357
112278274		112288259		112295833
112292537		112279012		112280370
112278115		112274988		112285193
112278731		112278825		112287591
112275551		112296111		112291376
112278115		112295840		112274139
112276236		112278995		112287604
112295384		112277443		112276333
112288672		112279102		112278804
112292931		112290847		112277816
112285163		112278347		112293209
112278730		112284280		112277924
112295648		112278967		112285515
112290164		112277607		112276013
112294193		112287341		112280312
112293993		112279020		112295584
112272811		112285146		112285352
112295535		112279036		112283506
112292078		112296057		112289877
112292074		112293680		112276874
112293191		112285656		112279277
112280905		112279039		112279897
112287714		112290505		112294843
112281892		112286651		112278833
112278212		112278919		112276706
112291277		112284576		112276531
112292882		112284762		112278808
112289133		112278942		112279913
112291260		112278766		112272726
112286173		112277273		112279173
112278068		112275082		112290042
112285059		112294349		112286946
112293756		112289048		112288989
112294872		112277105		112281306
112293046		112279250		112275066
112278827		112274431		112278840
112295702				112278991
112278134				112285448
112276816				112285812
112295702				112276438
112278590				112293891
112278438				112279091
112285207				112276656
112278888				112295189
112275657				112277767
112274018				112289204
112277330				112278772
112278363				112282121
112276477				112294523
112279216				112274216
112293403				112276891
112273045				112292613
112294993				112290950
112294490				112274972
112277370				112295410
112288591				112275519
112278945				112281883
112275188				112276124
112281937				112276045
112278903				112288130
112275657				112290109
112278918				112280202
112279072				112293025
112293317				112274133
112274980				112293698
112292790				112273592
112277138				112274224
112278972				112278834
112278713				112276833
112276930				112273854
112278823				112279150
112278823				112278748
112279071				112283993
112291812				112278936
112293143				112288739
112279205				112292887
112284357				112276750
112272639				112293078
112279009				112277384
112275096				112285021
112275960				112274304
112279081				112289262
112293575				112286020
112275645				112279996
112282574				112286019
112295057				112275900
112279072				112288453
112279178				112272674
112287630				112280613
112278803				112277200
112282535				112280995
112294265				112274404
112278115				112288786
112281337				112290164
112277743				112289779
112280899				112275554
112275624				112278889
112278770				112278889
112287628				112278876
112288025				112284050
112290298				112285869
112292866				112288637
112274416				112290194
112278956				112278222
112294695				112294554
112278685				112272658
112274940				112278913
112275469				112276378
112279108				112291676
112278721				112294327
112284440				112290829
112295833				112279095
112279284				112277034
112285037				112280557
112279316				112288362
112274139				112278791
112278804				112272866
112277816				112278980
112278716				112278223
112278830				112290677
112276013				112293066
112279113				112276825
112276874				112294082
112278833				112279206
112276531				112279094
112279995				112290324
112294426				112279392
112279704				112289500
112289187				112287060
112279965				112287931
112288732				112284289
112278281				112288020
112282488				112277248
112275066				112289073
112277737				112291718
112290866				112281053
112279091				112285194
112276656				112274414
112277767				112280804
112274972				112274988
112281521				112283679
112273443				112284643
112290441				112292107
112282048				112288171
112273076				112282753
112285233				112273713
112276022				112287702
112284325				112284296
112284923				112276859
112279150				112278224
112294651				112285949
112284618				112281426
112278936				112280477
112282570				112277443
112292696				112290580
112284222				112279102
112277555				112292906
112284031				112291762
112275900				112277999
112278887				112288904
112274404				112286010
112295352				112273712
112279164				112290156
112275840				112292196
112284311				112292906
112273993				112277607
112277342				112294050
112289173				112283632
112273550				112273468
112278873				112278225
112276378				112284962
112295223				112279096
112288023				112280043
112287336				112282567
112293711				112274577
112276017				112290627
112278906				112276306
112289050				112281268
112281053				112296133
112293752				112296057
112280804				112275176
112278825				112281407
112273216				112279039
112286373				112282386
112286235				112274899
112277443				112283675
112281520				112286651
112284521				112288975
112295320				112286902
112283243				112274586
112286886				112282700
112278967				112277687
112284340				112279468
112275166				112282876
112280258				112278942
112285146				112293426
112277360				112289629
112286072				112292191
112282585				112280112
112293680				112274812
112285178				112278766
112284232				112290999
112287829				112295352
112289589				112282177
112295336				112293012
112289718				112283221
112275489				112289501
112280035				112295082
112279244				112294551
112280251				112280374
112294504				112281496
112279611				112295038
112294960				112290388
112293448				112287077
112290158				112280609
				112292609
				112273042
				112277437
				112291540
				112282670
				112292989
				112293418
				112278986
				112285763
				112275252
				112282977
				112276149
				112288186
				112295304
				112274836
				112288671
				112289749
				112278794
				112280408
				112288770
				112288770
				112280325
				112274808
				112290126
				112295532
				112285189
				112281412
				112276396
				112283410

## Sheet: Dataset 1C
Supplementary Dataset 1. List of differentially expressed genes (DEGs) in cox11 at different zeitgeber times. C)List of DEGs for each pattern, divided between upregulated and downregulated genes.
Direction	UP	UP	UP	UP	UP	UP	DOWN	DOWN	DOWN	DOWN	DOWN	DOWN
Pattern ID	3	7	1	5	11	9	4	8	2	6	12	10
Description	zt0 only	zt0+zt2	zt0+zt2+zt6	zt2+zt6	ZT6 ONLY	ZT2 ONLY	zt0 only	zt0+zt2	zt0+zt2+zt6	zt2+zt6	ZT6 ONLY	ZT2 ONLY
	PP3C3_14700	PP3C10_11910	PP3C10_1100	PP3C10_12910	PP3C18_7090	PP3C10_17490	PP3C18_7090	PP3C10_12660	PP3C10_10600	PP3C10_24200	PP3C10_22850	PP3C8_18470
	PP3C16_7270	PP3C10_13360	PP3C10_11290	PP3C10_13170	PP3C1_25080	PP3C26_12920	PP3C6_520	PP3C10_21510	PP3C10_15860	PP3C10_3950	PP3C14_10490	PP3C20_22930
	PP3C3_37497	PP3C10_15500	PP3C10_15970	PP3C11_15250	PP3C2_12680	PP3C10_13280	PP3C13_2400	PP3C10_2970	PP3C10_16800	PP3C10_9740	PP3C24_9690	PP3C13_12570
	PP3C1_7030	PP3C10_20060	PP3C10_20850	PP3C11_15280	PP3C14_20840	PP3C23_6900	PP3C3_17970	PP3C11_20550	PP3C10_17120	PP3C11_11040	PP3C19_9840	PP3C4_6590
	PP3C15_6620	PP3C10_22770	PP3C10_23760	PP3C11_17230	PP3C19_17300	PP3C19_14230	PP3C6_28290	PP3C11_3540	PP3C10_18650	PP3C11_8730	PP3C11_14880	PP3C2_21940
	PP3C15_6622	PP3C10_22950	PP3C10_3320	PP3C11_19160	PP3C22_22960	PP3C17_8560	PP3C4_2680	PP3C12_13650	PP3C10_20140	PP3C12_13870	PP3C15_21480	PP3C24_4250
	PP3C11_14810	PP3C10_3860	PP3C10_4910	PP3C11_24710	PP3C15_23190	PP3C14_21880	PP3C4_2040	PP3C13_12890	PP3C10_3170	PP3C12_18020	PP3C1_40420	PP3C26_10600
	PP3C13_3400	PP3C10_4420	PP3C10_8200	PP3C11_3390	PP3C3_31700	PP3C25_160	PP3C24_20430	PP3C13_6760	PP3C10_5480	PP3C12_25380	PP3C20_3400	PP3C14_1880
	PP3C22_9700	PP3C10_5310	PP3C11_1010	PP3C11_600	PP3C1_7800	PP3C20_18520	PP3C3_35160	PP3C14_10900	PP3C10_6930	PP3C12_6700	PP3C24_9770	PP3C22_2620
	PP3C23_8960	PP3C10_8860	PP3C11_11540	PP3C11_7220	PP3C4_5170	PP3C1_31210	PP3C12_2240	PP3C14_10930	PP3C10_8000	PP3C12_8440	PP3C17_14510	PP3C2_16200
	PP3C16_14658	PP3C10_9270	PP3C11_19330	PP3C11_7250	PP3C18_7740	PP3C8_19800	PP3C3_31490	PP3C14_15560	PP3C10_8330	PP3C13_11140	PP3C26_470	PP3C13_16130
	PP3C20_21833	PP3C11_15920	PP3C11_20920	PP3C11_760	PP3C7_12870	PP3C25_60	PP3C4_2660	PP3C14_22910	PP3C10_8570	PP3C13_12390	PP3C23_8800	PP3C16_2800
	PP3C7_1080	PP3C11_17610	PP3C11_6620	PP3C12_17760	PP3C17_5320	PP3C16_8630	PP3C18_19660	PP3C15_13420	PP3C11_11470	PP3C13_6290	PP3C18_17550	PP3C7_9820
	PP3C24_12720	PP3C11_17890	PP3C11_9170	PP3C12_20560	PP3C5_16470	PP3C13_24240	PP3C21_7310	PP3C15_14620	PP3C11_12330	PP3C13_6470	PP3C12_6540	PP3C19_9120
	PP3C10_6760	PP3C12_14700	PP3C12_11300	PP3C13_15290	PP3C16_13280	PP3C11_7280	PP3C13_4270	PP3C15_18500	PP3C11_16051	PP3C14_11960	PP3C17_14500	PP3C12_4160
	PP3C22_8470	PP3C12_17610	PP3C12_11560	PP3C13_23990	PP3C5_12030	PP3C15_3340	PP3C26_7990	PP3C16_10460	PP3C11_18420	PP3C14_6650	PP3C4_22670	PP3C3_2130
	PP3C20_21820	PP3C12_18980	PP3C12_12160	PP3C13_24190	PP3C8_13989	PP3C2_26060	PP3C12_15820	PP3C16_18880	PP3C11_19940	PP3C15_23580	PP3C1_7030	PP3C20_21960
	PP3C8_21770	PP3C12_21560	PP3C12_17180	PP3C13_2770	PP3C8_230	PP3C23_6510	PP3C13_8450	PP3C16_22730	PP3C11_23110	PP3C15_7040	PP3C5_2060	PP3C25_15260
	PP3C7_23070	PP3C12_22320	PP3C12_6241	PP3C13_7010	PP3C6_2580	PP3C21_19720	PP3C5_1730	PP3C17_23740	PP3C11_2920	PP3C16_1070	PP3C4_27120	PP3C15_10680
	PP3C22_1450	PP3C12_22330	PP3C12_660	PP3C13_7040	PP3C3_22320	PP3C16_17920	PP3C24_5200	PP3C17_9350	PP3C11_4850	PP3C16_25520	PP3C16_14658	PP3C2_26890
	PP3C16_14590	PP3C12_23920	PP3C12_8940	PP3C13_9737	PP3C6_18950	PP3C14_19190	PP3C25_3070	PP3C18_6260	PP3C11_6580	PP3C17_14850	PP3C6_9870	PP3C16_22670
	PP3C22_8440	PP3C12_24560	PP3C13_1240	PP3C14_12850	PP3C14_24300	PP3C3_10430	PP3C12_22760	PP3C18_6360	PP3C11_980	PP3C17_18130	PP3C25_11360	PP3C4_20230
	PP3C2_26720	PP3C12_26150	PP3C13_1250	PP3C14_25140	PP3C12_23490	PP3C10_10290	PP3C6_16660	PP3C1_11030	PP3C12_13360	PP3C17_19052	PP3C18_7460	PP3C11_9120
	PP3C3_35020	PP3C12_26210	PP3C13_13850	PP3C14_3190	PP3C15_23900	PP3C6_6400	PP3C11_4150	PP3C1_25070	PP3C12_13560	PP3C17_3060	PP3C3_14480	PP3C14_20830
	PP3C2_30580	PP3C12_7610	PP3C13_24020	PP3C14_9020	PP3C4_3650	PP3C20_20350	PP3C11_7740	PP3C1_25930	PP3C12_14210	PP3C17_3860	PP3C14_6470	PP3C11_23670
	PP3C21_19080	PP3C12_8960	PP3C13_5730	PP3C14_9940	PP3C21_9570	PP3C25_4290	PP3C19_2450	PP3C20_1440	PP3C12_16890	PP3C18_11500	PP3C9_7820	PP3C25_9350
	PP3C11_6230	PP3C13_20930	PP3C13_9240	PP3C15_11360	PP3C3_5720	PP3C15_15270	PP3C8_7340	PP3C20_1460	PP3C12_19870	PP3C18_9180	PP3C7_6750	PP3C1_11690
	PP3C2_24500	PP3C14_12710	PP3C14_15760	PP3C15_15310	PP3C12_23140	PP3C3_36760	PP3C20_16830	PP3C20_2470	PP3C12_24350	PP3C19_20780	PP3C16_14590	PP3C16_20890
	PP3C1_28510	PP3C14_14700	PP3C14_21510	PP3C15_7380	PP3C10_3290	PP3C3_36775	PP3C17_22240	PP3C21_18980	PP3C12_25990	PP3C19_21550	PP3C9_11160	PP3C8_970
	PP3C1_4120	PP3C14_15790	PP3C14_21860	PP3C16_7110	PP3C6_3149	PP3C19_7560	PP3C23_6720	PP3C21_190	PP3C12_2640	PP3C19_3900	PP3C10_21310	PP3C11_15790
	PP3C21_5760	PP3C14_23810	PP3C14_2650	PP3C17_16140	PP3C14_18590	PP3C7_4510	PP3C23_6600	PP3C22_22380	PP3C12_5220	PP3C1_21400	PP3C21_19080	PP3C16_15000
	PP3C16_21270	PP3C14_5560	PP3C14_3310	PP3C17_21750	PP3C16_20970	PP3C13_16580	PP3C23_6580	PP3C22_22990	PP3C12_5490	PP3C1_24280	PP3C22_3210	PP3C13_16000
	PP3C16_19790	PP3C15_16990	PP3C14_7650	PP3C17_7080	PP3C21_9420	PP3C11_6110	PP3C7_26250	PP3C22_5610	PP3C12_5540	PP3C1_29300	PP3C14_24010	PP3C22_4050
	PP3C10_13570	PP3C15_2170	PP3C15_16480	PP3C18_1320	PP3C3_3450	PP3C22_16800	PP3C16_19220	PP3C23_1860	PP3C13_16600	PP3C1_30080	PP3C17_13150	PP3C19_12890
	PP3C7_12690	PP3C15_23370	PP3C15_23830	PP3C18_13900	PP3C6_20960	PP3C1_15750	PP3C10_3020	PP3C23_8060	PP3C13_19580	PP3C1_9320	PP3C16_19790	PP3C13_4760
	PP3C19_17670	PP3C15_4880	PP3C16_1250	PP3C18_4350	PP3C25_3070	PP3C1_21480	PP3C7_26570	PP3C23_8061	PP3C13_20360	PP3C20_12850	PP3C18_3460	PP3C21_21410
	PP3C15_2630	PP3C16_11180	PP3C16_16170	PP3C19_15200	PP3C8_6080	PP3C25_2730	PP3C3_7980	PP3C24_14670	PP3C13_21590	PP3C20_3750	PP3C4_27780	PP3C12_24970
	PP3C19_5170	PP3C16_11920	PP3C16_17280	PP3C19_22690	PP3C8_24500	PP3C3_21640	PP3C4_28050	PP3C25_8610	PP3C13_22390	PP3C20_6430	PP3C8_18970	PP3C10_16560
	PP3C13_11720	PP3C16_15490	PP3C16_21950	PP3C19_5840	PP3C18_22500	PP3C5_4460	PP3C14_14380	PP3C26_15000	PP3C13_3320	PP3C21_9020	PP3C19_1790	PP3C27_4590
	PP3C10_13060	PP3C16_1550	PP3C16_6415	PP3C1_16250	PP3C4_20640	PP3C5_15580	PP3C17_22200	PP3C26_9880	PP3C13_4170	PP3C22_12540	PP3C5_9700	PP3C10_19380
	PP3C24_6920	PP3C16_20850	PP3C17_10050	PP3C1_32330	PP3C2_6160	PP3C10_7581	PP3C6_16130	PP3C27_1350	PP3C13_5750	PP3C22_17844	PP3C27_6610	PP3C22_5030
	PP3C27_4100	PP3C16_21110	PP3C17_15630	PP3C1_39840	PP3C19_19970	PP3C26_2430	PP3C19_20280	PP3C27_2550	PP3C13_7000	PP3C22_17930	PP3C11_4830	PP3C3_32390
	PP3C9_6640	PP3C16_23250	PP3C17_24100	PP3C1_40060	PP3C20_18130	PP3C25_1720	PP3C1_24420	PP3C2_14400	PP3C14_11050	PP3C22_22070	PP3C4_12320	PP3C15_1130
	PP3C13_11910	PP3C16_4060	PP3C17_5710	PP3C1_41310	PP3C23_12811	PP3C2_33330	PP3C3_22480	PP3C2_17290	PP3C14_12940	PP3C22_4140	PP3C26_12140	PP3C2_20450
	PP3C16_14640	PP3C16_4250	PP3C17_6970	PP3C1_41710	PP3C3_12290	PP3C13_22040	PP3C21_3760	PP3C2_34130	PP3C14_13680	PP3C23_14750	PP3C1_13060	PP3C15_19890
	PP3C13_10560	PP3C17_10060	PP3C17_8080	PP3C1_41760	PP3C7_20320	PP3C6_2730	PP3C10_18860	PP3C3_21120	PP3C14_15170	PP3C23_15050	PP3C10_5750	PP3C15_4170
	PP3C6_22460	PP3C17_18320	PP3C17_9490	PP3C1_6220	PP3C25_950	PP3C27_3260	PP3C1_28460	PP3C3_22990	PP3C14_15610	PP3C23_20590	PP3C12_16420	PP3C26_1050
	PP3C20_1150	PP3C17_21440	PP3C18_13510	PP3C1_9896	PP3C11_21990	PP3C8_13720	PP3C19_20160	PP3C3_26340	PP3C14_17100	PP3C24_16550	PP3C16_14640	PP3C5_2700
	PP3C10_14840	PP3C17_2260	PP3C18_7950	PP3C20_4830	PP3C2_7810	PP3C16_13960	PP3C1_23190	PP3C4_3930	PP3C14_17640	PP3C24_19890	PP3C9_14890	PP3C24_4040
	PP3C19_22640	PP3C17_24080	PP3C18_8210	PP3C20_5060	PP3C7_20230	PP3C2_14090	PP3C11_18190	PP3C4_5790	PP3C14_20510	PP3C24_3580	PP3C3_3230	PP3C1_23970
	PP3C4_20510	PP3C18_21640	PP3C19_14430	PP3C20_5410	PP3C18_4347	PP3C12_5140	PP3C10_2740	PP3C4_9670	PP3C14_20550	PP3C24_8200	PP3C11_5230	PP3C13_15980
	PP3C10_20000	PP3C18_22450	PP3C19_19400	PP3C20_7140	PP3C6_250	PP3C3_1750	PP3C12_17760	PP3C5_12030	PP3C14_21530	PP3C24_8780	PP3C16_20740	PP3C16_6980
	PP3C2_29570	PP3C18_4830	PP3C19_8030	PP3C21_10030	PP3C26_2180	PP3C14_14180	PP3C23_12620	PP3C5_2110	PP3C14_22870	PP3C25_11150	PP3C5_10920	PP3C5_17880
	PP3C5_13160	PP3C18_4930	PP3C19_9660	PP3C21_14740	PP3C2_17560	PP3C13_18360	PP3C4_410	PP3C5_7180	PP3C14_23270	PP3C25_14070	PP3C11_23340	PP3C1_22130
	PP3C7_13140	PP3C18_7850	PP3C1_1080	PP3C21_15770	PP3C24_12180	PP3C8_7840	PP3C26_3570	PP3C5_8420	PP3C14_23280	PP3C25_14480	PP3C4_7960	PP3C18_13100
	PP3C19_20920	PP3C18_8320	PP3C1_12470	PP3C21_16050	PP3C22_1060	PP3C4_7970	PP3C1_3300	PP3C5_9420	PP3C14_25660	PP3C25_6140	PP3C4_7965	PP3C1_13170
	PP3C23_20200	PP3C19_13340	PP3C1_14250	PP3C21_6940	PP3C22_630	PP3C8_21910	PP3C10_4820	PP3C5_960	PP3C14_25720	PP3C25_6260	PP3C23_13700	PP3C18_13090
	PP3C15_12510	PP3C19_14710	PP3C1_22410	PP3C22_4310	PP3C11_4640	PP3C12_17430	PP3C1_2210	PP3C6_14880	PP3C14_3790	PP3C26_1140	PP3C16_22550	PP3C8_1750
	PP3C15_12515	PP3C19_15740	PP3C1_22440	PP3C23_17550	PP3C12_18000	PP3C3_20490	PP3C7_18930	PP3C6_1500	PP3C14_380	PP3C27_3620	PP3C1_18110	PP3C22_12960
	PP3C1_14230	PP3C19_1670	PP3C1_27440	PP3C23_18930	PP3C1_36300	PP3C14_20380	PP3C1_2520	PP3C6_5350	PP3C14_3810	PP3C27_7000	PP3C1_19060	PP3C26_950
	PP3C8_4810	PP3C19_16700	PP3C1_27630	PP3C24_1010	PP3C10_7030	PP3C5_8650	PP3C3_26120	PP3C6_6340	PP3C14_6030	PP3C2_10130	PP3C11_8680	PP3C3_22090
	PP3C1_8860	PP3C19_20670	PP3C1_29650	PP3C24_10380	PP3C2_34120	PP3C6_10250	PP3C24_20560	PP3C6_9770	PP3C14_7160	PP3C2_27650	PP3C6_25090	PP3C22_3910
	PP3C20_15000	PP3C19_22940	PP3C1_31540	PP3C24_15800	PP3C4_28960	PP3C20_18640	PP3C1_31910	PP3C7_17790	PP3C14_8020	PP3C3_12760	PP3C27_4780	PP3C10_19240
	PP3C4_23790	PP3C19_23159	PP3C1_38340	PP3C24_3830	PP3C6_28490	PP3C6_12520	PP3C14_26470	PP3C7_18310	PP3C15_12980	PP3C3_17750	PP3C7_1960	PP3C10_15920
	PP3C2_34310	PP3C19_3610	PP3C1_4420	PP3C24_9920	PP3C12_19420	PP3C18_16120	PP3C12_15420	PP3C7_18311	PP3C15_13040	PP3C3_21190	PP3C1_40790	PP3C16_8260
	PP3C17_18910	PP3C19_8410	PP3C1_6090	PP3C25_180	PP3C12_22160	PP3C8_7210	PP3C23_1080	PP3C7_25080	PP3C15_13950	PP3C3_28810	PP3C16_19170	PP3C2_24761
	PP3C18_11020	PP3C1_15500	PP3C1_7810	PP3C25_3390	PP3C5_17150	PP3C2_24160	PP3C5_9670	PP3C8_9030	PP3C15_3470	PP3C3_340	PP3C16_630	PP3C13_1900
	PP3C3_10900	PP3C1_20380	PP3C20_1060	PP3C25_6350	PP3C7_1290	PP3C3_28120	PP3C20_14280	PP3C9_12590	PP3C15_500	PP3C4_1240	PP3C23_14630	PP3C24_10180
	PP3C2_30370	PP3C1_20720	PP3C20_13320	PP3C25_6490	PP3C23_7740	PP3C25_2360	PP3C19_4890	PP3C9_19280	PP3C15_640	PP3C4_25770	PP3C3_12270	PP3C11_2880
	PP3C3_19730	PP3C1_25680	PP3C20_15580	PP3C26_8020	PP3C8_17140	PP3C4_17670	PP3C23_17660	PP3S355_20	PP3C15_7120	PP3C4_26000	PP3C18_21810	PP3C13_3950
	PP3C9_19810	PP3C1_3000	PP3C20_17689	PP3C27_3060	PP3C17_17300	PP3C24_9481	PP3C21_14179		PP3C15_830	PP3C4_30530	PP3C4_25090	PP3C26_12570
	PP3C19_10440	PP3C1_32220	PP3C20_21740	PP3C27_4160	PP3C10_18860	PP3C16_5470	PP3C18_13350		PP3C16_11720	PP3C4_3890	PP3C1_28520	PP3C8_19420
	PP3C3_32190	PP3C1_34820	PP3C20_21810	PP3C27_6040	PP3C17_4139	PP3C23_20820	PP3C22_17370		PP3C16_1230	PP3C4_6870	PP3C12_20420	PP3C3_19160
	PP3C24_11260	PP3C1_41080	PP3C20_5120	PP3C27_8220	PP3C6_270	PP3C10_6570	PP3C14_9410		PP3C16_15130	PP3C5_15990	PP3C7_15700	PP3C5_11800
	PP3C14_5410	PP3C1_42730	PP3C20_8770	PP3C2_10100	PP3C1_33300	PP3C2_21330	PP3C20_7460		PP3C16_15450	PP3C5_1740	PP3C24_5140	PP3C3_35270
	PP3C24_14440	PP3C1_6450	PP3C20_9560	PP3C2_10220	PP3C4_25130	PP3C11_9590	PP3C18_14890		PP3C16_18700	PP3C5_21630	PP3C4_3450	PP3C4_13160
	PP3C4_13960	PP3C20_12760	PP3C21_14670	PP3C2_10310	PP3C12_17590	PP3C1_18190	PP3C21_860		PP3C16_18710	PP3C5_25220	PP3C20_15220	PP3C13_16700
	PP3C2_24270	PP3C20_1350	PP3C21_18700	PP3C2_10630	PP3C15_21950	PP3C1_33830	PP3C22_19010		PP3C16_19250	PP3C5_4840	PP3C6_22340	PP3C20_22420
	PP3C19_2600	PP3C20_17210	PP3C21_6880	PP3C2_10910	PP3C2_31580	PP3C18_6179	PP3C2_34670		PP3C16_22330	PP3C5_7650	PP3C9_13730	PP3C9_11330
	PP3C1_8080	PP3C20_23580	PP3C22_1320	PP3C2_11020	PP3C5_3140	PP3C12_18960	PP3C19_7971		PP3C16_3130	PP3C5_8220	PP3C3_6500	PP3C8_8470
	PP3C21_9380	PP3C20_7710	PP3C22_13510	PP3C2_11160	PP3C22_8430	PP3C2_11279	PP3C14_11190		PP3C16_3180	PP3C5_9550	PP3C6_20408	PP3C3_27940
	PP3C20_8380	PP3C20_8386	PP3C22_13550	PP3C2_11360	PP3C7_3610	PP3C7_1630	PP3C26_670		PP3C16_3330	PP3C5_9970	PP3C10_1490	PP3C13_8540
	PP3C2_21710	PP3C21_10430	PP3C22_16090	PP3C2_11820	PP3C7_20810	PP3C11_24520	PP3C18_17790		PP3C16_3770	PP3C6_14200	PP3C23_2900	PP3C4_7680
	PP3C24_1540	PP3C21_10570	PP3C22_17010	PP3C2_12150	PP3C23_12620	PP3C18_15010	PP3C3_20980		PP3C16_550	PP3C6_1600	PP3C16_14400	PP3C26_11180
	PP3C2_19140	PP3C21_10620	PP3C22_9152	PP3C2_12220	PP3C7_15470	PP3C3_26470	PP3C1_33070		PP3C16_8090	PP3C6_21060	PP3C23_16130	PP3C6_18400
	PP3C10_20210	PP3C21_14400	PP3C23_11240	PP3C2_12269	PP3C1_900	PP3C4_24440	PP3C25_1860		PP3C17_12450	PP3C6_8940	PP3C23_21830	PP3C1_29500
	PP3C14_21300	PP3C21_16210	PP3C23_13360	PP3C2_12670	PP3C18_20850	PP3C20_5670	PP3C10_14650		PP3C17_12850	PP3C7_14450	PP3C21_16620	PP3C7_25580
	PP3C15_22920	PP3C21_2850	PP3C23_14490	PP3C2_1270	PP3C17_14880	PP3C18_21380	PP3C11_25170		PP3C17_19670	PP3C7_20010	PP3C9_10840	PP3C3_9440
	PP3C4_19470	PP3C21_600	PP3C23_15290	PP3C2_12740	PP3C17_19170	PP3C2_29720	PP3C3_29500		PP3C17_23620	PP3C7_20710	PP3C9_19810	PP3C9_470
	PP3C10_20820	PP3C21_7180	PP3C23_4150	PP3C2_13200	PP3C3_1210	PP3C5_14610	PP3C14_15830		PP3C17_3880	PP3C7_22590	PP3C3_32190	PP3C8_2410
	PP3C19_18310	PP3C21_880	PP3C23_6240	PP3C2_13690	PP3C12_4560	PP3C1_9660	PP3C16_15880		PP3C17_5130	PP3C7_23300	PP3C24_11260	PP3C4_850
	PP3C14_8980	PP3C21_9440	PP3C23_7840	PP3C2_13700	PP3C12_25160	PP3C2_2821	PP3C8_19160		PP3C18_11000	PP3C7_430	PP3C23_19750	PP3C1_31440
	PP3C2_37020	PP3C22_12550	PP3C23_800	PP3C2_14060	PP3C8_15360	PP3C16_12600	PP3C11_15530		PP3C18_16280	PP3C8_18670	PP3C23_20370	PP3C8_5048
	PP3C7_6530	PP3C22_2900	PP3C23_970	PP3C2_14160	PP3C6_3133	PP3C7_11900	PP3C5_20140		PP3C18_16700	PP3C8_2480	PP3C16_19230	PP3C6_25270
	PP3C17_21600	PP3C22_7000	PP3C24_10130	PP3C2_14410	PP3C2_37670	PP3C23_14710	PP3C27_6910		PP3C18_17700	PP3C8_2950	PP3C16_16420	PP3C15_7930
	PP3C25_14520	PP3C22_7050	PP3C24_1100	PP3C2_14560	PP3C10_11680	PP3C14_20010	PP3C3_26540		PP3C18_17950	PP3C8_8000	PP3C19_9000	PP3C11_14300
	PP3C4_27700	PP3C23_13750	PP3C24_1450	PP3C2_14950	PP3C26_4890	PP3C22_16960	PP3C9_12510		PP3C18_19720	PP3C9_13310	PP3C25_3020	PP3C14_22510
	PP3C3_11650	PP3C23_20350	PP3C24_1550	PP3C2_16660	PP3C5_16820	PP3C11_15470	PP3C9_5820		PP3C19_16160	PP3C9_24820	PP3C3_14930	PP3C12_11700
	PP3C4_24020	PP3C23_6470	PP3C24_15550	PP3C2_16720	PP3C20_1830	PP3C4_13110	PP3C16_12630		PP3C19_16810	PP3C9_5330	PP3C11_740	PP3C4_21910
	PP3C26_10110	PP3C23_8000	PP3C24_15780	PP3C2_16760	PP3C19_15000	PP3C8_1070	PP3C20_17580		PP3C19_18700		PP3C1_13930	PP3C8_14190
	PP3C21_2960	PP3C23_9530	PP3C24_4740	PP3C2_16770	PP3C7_15800	PP3C2_13330	PP3C14_16100		PP3C19_18770		PP3C16_26080	PP3C5_22980
	PP3C23_11600	PP3C24_13850	PP3C24_9890	PP3C2_16780	PP3C16_23490	PP3C13_11650	PP3C14_16101		PP3C19_19150		PP3C1_7220	PP3C8_21540
	PP3C20_15420	PP3C24_15220	PP3C25_14559	PP3C2_16800	PP3C24_13910	PP3C22_470	PP3C24_19620		PP3C19_20410		PP3C18_2470	PP3C3_23430
	PP3C25_7150	PP3C24_19380	PP3C25_9140	PP3C2_17270	PP3C11_5740	PP3C15_22900	PP3C20_9680		PP3C19_20720		PP3C20_22310	PP3C23_13940
	PP3C3_1650	PP3C24_30	PP3C26_10700	PP3C2_17370	PP3C2_10660	PP3C10_6600	PP3C16_25600		PP3C19_20840		PP3C15_22920	PP3C7_6620
	PP3C2_15730	PP3C24_9630	PP3C26_10830	PP3C2_17640	PP3C6_12000	PP3C10_16550	PP3C1_31750		PP3C19_3750		PP3C3_22850	PP3C3_6370
	PP3C24_14210	PP3C25_10590	PP3C26_11700	PP3C2_17700	PP3C14_5440	PP3C22_7200	PP3C4_22420		PP3C19_8310		PP3C27_1590	PP3C26_9780
	PP3C2_17900	PP3C25_14630	PP3C26_13310	PP3C2_18030	PP3C14_1800	PP3C4_15840	PP3C16_17480		PP3C1_11310		PP3C10_15520	PP3C19_20070
	PP3C12_16180	PP3C25_1490	PP3C26_13450	PP3C2_18070	PP3C5_9670	PP3C10_2381	PP3C5_19480		PP3C1_15290		PP3C10_24000	PP3C20_14590
	PP3C6_17160	PP3C25_5330	PP3C26_13490	PP3C2_18600	PP3C25_1550	PP3C20_12050	PP3C6_12420		PP3C1_1650		PP3C20_15490	PP3C3_33940
	PP3C26_4660	PP3C25_5720	PP3C26_2000	PP3C2_19310	PP3C7_8530	PP3C24_5990	PP3C5_24760		PP3C1_17860		PP3C18_9170	PP3C1_33500
	PP3C2_23900	PP3C25_8200	PP3C26_3670	PP3C2_1951	PP3C6_20944	PP3C6_7760	PP3C13_7070		PP3C1_21890		PP3C11_9750	PP3C3_23680
	PP3C4_8350	PP3C26_11640	PP3C26_4390	PP3C2_19640	PP3C21_14550	PP3C14_24690	PP3C25_5350		PP3C1_30410		PP3C14_22890	PP3C8_2430
	PP3C2_15740	PP3C26_2330	PP3C26_6710	PP3C2_19660	PP3C19_4890	PP3C4_24470	PP3C5_24100		PP3C1_31020		PP3C2_29800	PP3C8_2445
	PP3C26_10790	PP3C26_3400	PP3C26_8330	PP3C2_19730	PP3C11_5720	PP3C21_11940	PP3C12_10230		PP3C1_34890		PP3C18_4480	PP3C1_41090
	PP3C19_2940	PP3C26_4630	PP3C26_8990	PP3C2_19900	PP3C2_21980	PP3C5_18730	PP3C12_10200		PP3C1_36530		PP3C24_12090	PP3C24_14280
	PP3C27_3350	PP3C26_9360	PP3C26_9330	PP3C2_20190	PP3C11_9520	PP3C14_7530	PP3C8_18880		PP3C1_470		PP3C23_18120	PP3C24_15840
	PP3C23_21620	PP3C27_340	PP3C27_1110	PP3C2_20320	PP3C9_25100	PP3C6_5850	PP3C8_17920		PP3C1_5870		PP3C23_16520	PP3C5_15420
	PP3C3_24631	PP3C2_10070	PP3C27_2606	PP3C2_20330	PP3C11_20430	PP3C5_16420	PP3C24_19300		PP3C1_6110		PP3C13_20650	PP3C5_23940
	PP3C15_1740	PP3C2_10180	PP3C27_4500	PP3C2_20530	PP3C14_10470	PP3C19_3790	PP3C8_24670		PP3C1_6510		PP3C11_15310
	PP3C25_630	PP3C2_10420	PP3C27_8200	PP3C2_20690	PP3C1_26750	PP3C12_4840	PP3C6_620		PP3C1_6640		PP3C6_16030
	PP3C26_2600	PP3C2_10560	PP3C2_10000	PP3C2_20700	PP3C8_20190	PP3C26_8120	PP3C3_1850		PP3C1_8340		PP3C6_25510
	PP3C14_9740	PP3C2_11540	PP3C2_10060	PP3C2_2130	PP3C7_4500	PP3C23_20760	PP3C22_20520		PP3C20_10640		PP3C26_3430
	PP3C22_10130	PP3C2_11680	PP3C2_10270	PP3C2_21310	PP3C8_22130	PP3C14_15740	PP3C10_3790		PP3C20_10830		PP3C4_24710
	PP3C1_23960	PP3C2_12640	PP3C2_10280	PP3C2_21600	PP3C1_25450	PP3C1_8490	PP3C17_4150		PP3C20_12980		PP3C26_10110
	PP3C2_6710	PP3C2_13420	PP3C2_10410	PP3C2_22120	PP3C6_170	PP3C14_9030	PP3C23_1810		PP3C20_13600		PP3C25_7150
	PP3C27_8170	PP3C2_13590	PP3C2_10440	PP3C2_22310	PP3C25_1058	PP3C2_5630	PP3C17_17180		PP3C20_15801		PP3C12_18200
	PP3C23_21880	PP3C2_1421	PP3C2_10460	PP3C2_22480	PP3C26_2490	PP3C4_29930	PP3C4_31530		PP3C20_16210		PP3C5_740
	PP3C11_1030	PP3C2_14210	PP3C2_10530	PP3C2_22540	PP3C25_1050	PP3C4_29940	PP3C14_23460		PP3C20_16270		PP3C21_20650
	PP3C22_9793	PP3C2_14390	PP3C2_10540	PP3C2_23130	PP3C20_2460	PP3C18_10680	PP3C3_32550		PP3C20_17620		PP3C9_940
	PP3C22_9790	PP3C2_14500	PP3C2_10610	PP3C2_23210	PP3C7_4120	PP3C10_16390	PP3C24_19130		PP3C20_17730		PP3C19_2940
	PP3C12_17320	PP3C2_14501	PP3C2_10620	PP3C2_24120	PP3C3_9640	PP3C4_10770	PP3C6_330		PP3C20_18650		PP3C1_28690
	PP3C13_15750	PP3C2_14620	PP3C2_10640	PP3C2_24130	PP3C1_15210	PP3C6_25620	PP3C6_1870		PP3C20_20860		PP3C24_15420
	PP3C9_7970	PP3C2_15250	PP3C2_10920	PP3C2_24240	PP3C2_34830	PP3C2_23300	PP3C10_13690		PP3C20_21990		PP3C16_19750
	PP3C4_1620	PP3C2_15510	PP3C2_10940	PP3C2_24640	PP3C2_19700	PP3C14_24370	PP3C6_1850		PP3C20_3020		PP3C27_1880
	PP3C24_4880	PP3C2_15830	PP3C2_10980	PP3C2_2470	PP3C9_3410	PP3C2_2170	PP3C22_7390		PP3C21_11530		PP3C12_25650
	PP3C21_8460	PP3C2_15970	PP3C2_11230	PP3C2_24870	PP3C14_15200	PP3C2_27910	PP3C19_15800		PP3C21_16990		PP3C5_3300
	PP3C13_19950	PP3C2_1610	PP3C2_11310	PP3C2_24880	PP3C12_12510	PP3C7_16840	PP3C18_21210		PP3C21_19760		PP3C12_16500
	PP3C25_580	PP3C2_16490	PP3C2_11350	PP3C2_24900	PP3C14_2780	PP3C16_11220	PP3C6_23030		PP3C21_4390		PP3C8_22560
	PP3C23_21900	PP3C2_16510	PP3C2_11370	PP3C2_24980	PP3C2_2510	PP3C7_210	PP3C20_10460		PP3C21_6071		PP3C17_19570
	PP3C3_31530	PP3C2_16610	PP3C2_11410	PP3C2_25970	PP3C22_15040	PP3C14_26550	PP3C4_20750		PP3C21_6170		PP3C13_14570
	PP3C23_21230	PP3C2_16910	PP3C2_11490	PP3C2_26100	PP3C8_22490	PP3C7_2400	PP3C3_15280		PP3C21_6200		PP3C3_37490
	PP3C22_5000	PP3C2_17000	PP3C2_11520	PP3C2_26110	PP3C8_24610	PP3C17_13070	PP3C5_20340		PP3C21_8200		PP3C21_2730
	PP3C9_19570	PP3C2_17090	PP3C2_11580	PP3C2_26190	PP3C15_10590	PP3C19_16800	PP3C12_10460		PP3C21_8940		PP3C27_7560
	PP3C3_3110	PP3C2_17260	PP3C2_11650	PP3C2_26690	PP3C9_21840	PP3C5_12980	PP3C14_21480		PP3C22_10770		PP3C14_12270
	PP3C23_12060	PP3C2_18630	PP3C2_11670	PP3C2_27180	PP3C18_5720	PP3C4_30040	PP3C8_3050		PP3C22_13920		PP3C19_21390
	PP3C15_2871	PP3C2_18870	PP3C2_11870	PP3C2_2750	PP3C5_4450	PP3C3_8520			PP3C22_15050		PP3C1_29970
	PP3C2_23480	PP3C2_19280	PP3C2_12100	PP3C2_2760	PP3C2_6580	PP3C5_2897			PP3C22_3160		PP3C25_12800
	PP3C24_9310	PP3C2_19520	PP3C2_12110	PP3C2_2780	PP3C27_5110	PP3C17_24020			PP3C22_5470		PP3C2_24620
	PP3C3_30309	PP3C2_19710	PP3C2_12120	PP3C2_28040	PP3C8_6290	PP3C17_19520			PP3C22_8310		PP3C24_4880
	PP3C3_32100	PP3C2_20540	PP3C2_12230	PP3C2_28130	PP3C3_18970	PP3C27_3090			PP3C22_8950		PP3C3_28140
	PP3C22_1540	PP3C2_20610	PP3C2_12240	PP3C2_28180	PP3C24_6630	PP3C10_20100			PP3C23_1130		PP3C26_11480
	PP3C25_13760	PP3C2_21160	PP3C2_12250	PP3C2_28182	PP3C3_34210	PP3C7_16830			PP3C23_15870		PP3C5_22560
	PP3C2_20400	PP3C2_21820	PP3C2_12400	PP3C2_28710	PP3C3_27750	PP3C16_7800			PP3C23_16120		PP3C5_9950
	PP3C23_18290	PP3C2_21970	PP3C2_12420	PP3C2_28760	PP3C18_8570	PP3C6_6370			PP3C23_16860		PP3C4_12050
	PP3C18_20310	PP3C2_220	PP3C2_12430	PP3C2_28920	PP3C3_14390	PP3C18_6160			PP3C23_17120		PP3C7_12700
	PP3C27_4630	PP3C2_2220	PP3C2_12540	PP3C2_28950	PP3C5_6750	PP3C18_4620			PP3C23_20580		PP3C4_1550
	PP3C14_4060	PP3C2_22570	PP3C2_12550	PP3C2_29300	PP3C8_11620	PP3C18_20150			PP3C23_3290		PP3C25_8540
	PP3C16_8180	PP3C2_2300	PP3C2_12630	PP3C2_2980	PP3C24_4150	PP3C1_32870			PP3C23_6560		PP3C8_3600
	PP3C21_12160	PP3C2_23200	PP3C2_12960	PP3C2_29840	PP3C3_21840	PP3C19_5680			PP3C23_8110		PP3C13_3830
	PP3C9_24080	PP3C2_23690	PP3C2_13260	PP3C2_30030	PP3C22_7300	PP3C2_3130			PP3C23_9820		PP3C21_19440
	PP3C18_21350	PP3C2_23840	PP3C2_13270	PP3C2_30250	PP3C8_1610	PP3C25_5840			PP3C24_10750		PP3C15_5450
	PP3C7_20570	PP3C2_23860	PP3C2_13290	PP3C2_30390	PP3C3_1820	PP3C6_22580			PP3C24_12430		PP3C27_5180
	PP3C12_23720	PP3C2_23870	PP3C2_1330	PP3C2_30990	PP3C2_13560	PP3C16_17110			PP3C24_12450		PP3C3_32970
	PP3C2_35910	PP3C2_24110	PP3C2_13300	PP3C2_31000	PP3C11_12810	PP3C19_7430			PP3C24_13160		PP3C1_14380
	PP3C2_2070	PP3C2_24180	PP3C2_13410	PP3C2_31290	PP3C14_1940	PP3C4_1040			PP3C24_13190		PP3C1_20780
	PP3C15_10930	PP3C2_26970	PP3C2_13490	PP3C2_31330	PP3C16_10600	PP3C10_17680			PP3C24_15730		PP3C4_3150
	PP3C2_30190	PP3C2_270	PP3C2_13670	PP3C2_31650	PP3C18_14790	PP3C18_14610			PP3C24_16040		PP3C21_6390
	PP3C18_8240	PP3C2_27120	PP3C2_13760	PP3C2_31720	PP3C23_3890	PP3C7_22100			PP3C24_19080		PP3C21_15220
	PP3C18_14950	PP3C2_27340	PP3C2_13990	PP3C2_31740	PP3C2_17250	PP3C8_20660			PP3C24_19290		PP3C20_4670
	PP3C2_2060	PP3C2_27990	PP3C2_14029	PP3C2_3180	PP3C8_22090	PP3C1_39340			PP3C24_1990		PP3C9_25570
	PP3C5_5108	PP3C2_29010	PP3C2_14050	PP3C2_3190	PP3C19_21200	PP3C14_24990			PP3C24_20410		PP3C1_21790
	PP3C8_3580	PP3C2_30600	PP3C2_14120	PP3C2_31930	PP3C3_34441	PP3C2_24100			PP3C24_290		PP3C17_19060
	PP3C25_6240	PP3C2_30620	PP3C2_14140	PP3C2_32110	PP3C3_34440	PP3C2_21670			PP3C25_10500		PP3C8_21080
	PP3C19_11650	PP3C2_30630	PP3C2_14220	PP3C2_32200	PP3C1_33080	PP3C17_18860			PP3C25_12520		PP3C5_25980
	PP3C15_16980	PP3C2_3070	PP3C2_14300	PP3C2_32310	PP3C16_17450	PP3C17_20250			PP3C25_14180		PP3C12_6800
	PP3C1_21790	PP3C2_31450	PP3C2_14350	PP3C2_32420	PP3C3_11932	PP3C2_28090			PP3C25_14930		PP3C14_6499
	PP3C5_4140	PP3C2_31590	PP3C2_14420	PP3C2_32940	PP3C1_34520	PP3C7_20610			PP3C25_15120		PP3C8_21100
	PP3C2_17510	PP3C2_3170	PP3C2_14440	PP3C2_3370	PP3C23_5580	PP3C7_2790			PP3C25_3920		PP3C9_9380
	PP3C1_40350	PP3C2_32100	PP3C2_14470	PP3C2_34810	PP3C10_21330	PP3C9_10970			PP3C25_760		PP3C18_20080
	PP3C1_32120	PP3C2_32990	PP3C2_14520	PP3C2_34930	PP3C5_10580	PP3C18_16100			PP3C25_7770		PP3C17_18190
	PP3C2_16750	PP3C2_33410	PP3C2_14570	PP3C2_35190	PP3C16_13590	PP3C19_9770			PP3C26_110		PP3C2_27350
	PP3C16_5960	PP3C2_33800	PP3C2_14590	PP3C2_35310	PP3C18_14740	PP3C11_23980			PP3C26_120		PP3C9_3820
	PP3C6_16640	PP3C2_33980	PP3C2_14800	PP3C2_35530	PP3C14_5130	PP3C11_1080			PP3C26_12600		PP3C6_27690
	PP3C25_7490	PP3C2_34520	PP3C2_14820	PP3C2_35700	PP3C10_5710	PP3C10_300			PP3C26_13660		PP3C19_5710
	PP3C2_35920	PP3C2_34540	PP3C2_1490	PP3C2_35900	PP3C21_9710	PP3C9_21330			PP3C26_14690		PP3C27_1800
	PP3C5_19500	PP3C2_34570	PP3C2_14930	PP3C2_35901	PP3C1_3820	PP3C4_13680			PP3C26_1784		PP3C16_7660
	PP3C13_8840	PP3C2_34770	PP3C2_15060	PP3C2_36070	PP3C3_11930	PP3C10_15660			PP3C26_2110		PP3C14_20980
	PP3C2_27350	PP3C2_35640	PP3C2_15080	PP3C2_36100	PP3C3_29500	PP3C5_11220			PP3C26_2880		PP3C1_6070
	PP3C19_4790	PP3C2_35960	PP3C2_1510	PP3C2_36820	PP3C6_25210	PP3C9_22290			PP3C26_3070		PP3C1_32600
	PP3C9_3820	PP3C2_36090	PP3C2_15430	PP3C2_37210	PP3C13_6820	PP3C2_27930			PP3C26_4030		PP3C1_39540
	PP3C7_20340	PP3C2_36990	PP3C2_15450	PP3C2_37900	PP3C12_23930	PP3C4_10000			PP3C26_9030		PP3C1_39990
	PP3C12_19130	PP3C2_37000	PP3C2_15480	PP3C2_37910	PP3C18_8470	PP3C21_15780			PP3C26_9830		PP3C13_24510
	PP3C6_17010	PP3C2_37270	PP3C2_15500	PP3C2_37920	PP3C19_5030	PP3C9_15160			PP3C27_3570		PP3C17_16620
	PP3C16_19830	PP3C2_4060	PP3C2_15820	PP3C2_38150	PP3C10_6430	PP3C3_32530			PP3C27_3810		PP3C11_15860
	PP3C11_1950	PP3C2_4800	PP3C2_15870	PP3C2_3850	PP3C16_15880	PP3C27_2840			PP3C27_4280		PP3C20_21690
	PP3C24_9560	PP3C2_5280	PP3C2_15930	PP3C2_4040	PP3C10_17670	PP3C23_7150			PP3C27_5790		PP3C24_20380
	PP3C15_5140	PP3C2_550	PP3C2_15950	PP3C2_4120	PP3C4_31590	PP3C1_40040			PP3C27_870		PP3C18_1550
	PP3C5_1480	PP3C2_5560	PP3C2_16080	PP3C2_4220	PP3C12_8550	PP3C12_9330			PP3C2_2920		PP3C19_6660
	PP3C13_18050	PP3C2_6010	PP3C2_16160	PP3C2_5110	PP3C22_13200	PP3C1_38860			PP3C2_37800		PP3C5_15400
	PP3C2_22020	PP3C2_6110	PP3C2_16220	PP3C2_5250	PP3C14_6040	PP3C14_750			PP3C2_8660		PP3C23_20910
	PP3C1_32600	PP3C2_6460	PP3C2_16228	PP3C2_5370	PP3C4_14810	PP3C13_15480			PP3C3_10250		PP3C8_12680
	PP3C21_12340	PP3C2_6500	PP3C2_1630	PP3C2_5540	PP3C17_19880	PP3C17_16910			PP3C3_11320		PP3C19_8830
	PP3C2_20290	PP3C2_7760	PP3C2_16330	PP3C2_5690	PP3C21_14490	PP3C5_5700			PP3C3_11730		PP3C24_5920
	PP3C23_3650	PP3C2_8190	PP3C2_16400	PP3C2_570	PP3C18_20060	PP3C19_6090			PP3C3_11770		PP3C11_25880
	PP3C10_3490	PP3C2_9110	PP3C2_16410	PP3C2_6080	PP3C6_10550	PP3C19_4760			PP3C3_17070		PP3C22_5300
	PP3C10_20290	PP3C2_9380	PP3C2_16540	PP3C2_6330	PP3C15_1000	PP3C2_30010			PP3C3_240		PP3C14_2420
	PP3C1_39540	PP3C2_9470	PP3C2_16680	PP3C2_6600	PP3C6_17250	PP3C10_24030			PP3C3_25260		PP3C10_4240
	PP3C7_4990	PP3C2_9590	PP3C2_16690	PP3C2_6650	PP3C10_9620	PP3C12_14340			PP3C3_26090		PP3C20_4070
	PP3C4_11810	PP3C2_9810	PP3C2_1670	PP3C2_6980	PP3C13_22260	PP3C5_22230			PP3C3_27000		PP3C22_14950
	PP3C24_8230	PP3C2_9813	PP3C2_16740	PP3C2_7700	PP3C2_4380	PP3C6_22980			PP3C3_27980		PP3C18_18460
	PP3C23_18360	PP3C3_29170	PP3C2_1680	PP3C2_7980	PP3C23_2010	PP3C20_9330			PP3C3_30560		PP3C4_6500
	PP3C4_17870	PP3C3_32210	PP3C2_16950	PP3C2_8360	PP3C6_16530	PP3C13_4290			PP3C3_30710		PP3C24_9700
	PP3C15_22710	PP3C3_9610	PP3C2_1700	PP3C2_8410	PP3C18_60	PP3C2_29290			PP3C3_31160		PP3C5_570
	PP3C2_4180	PP3C3_9740	PP3C2_17040	PP3C2_8840	PP3C17_13460	PP3C16_4400			PP3C3_31870		PP3C20_2570
	PP3C4_12600	PP3C4_15970	PP3C2_1750	PP3C2_8960	PP3C16_20170	PP3C20_20920			PP3C3_31900		PP3C4_23200
	PP3C20_3610	PP3C4_16930	PP3C2_1760	PP3C2_9200	PP3C6_17690	PP3C17_19100			PP3C3_32420		PP3C1_7950
	PP3C23_9520	PP3C4_1850	PP3C2_17690	PP3C2_9250	PP3C3_13060	PP3C15_18090			PP3C3_34230		PP3C10_7580
	PP3C18_2600	PP3C4_21500	PP3C2_1770	PP3C2_9490	PP3C22_1680	PP3C2_18620			PP3C3_34390		PP3C15_19160
	PP3C1_38250	PP3C4_23020	PP3C2_17710	PP3C2_9580	PP3C5_24680	PP3C3_5600			PP3C3_34520		PP3C17_13350
	PP3C2_28540	PP3C4_23380	PP3C2_17720	PP3C2_9650	PP3C27_1430	PP3C5_28010			PP3C3_35240		PP3C6_6545
	PP3C1_31730	PP3C4_25600	PP3C2_17740	PP3C2_9790	PP3C24_19020	PP3C20_5160			PP3C3_36100		PP3C20_6540
	PP3C24_16220	PP3C4_27520	PP3C2_17860	PP3C2_9820	PP3C11_15420	PP3C19_10170			PP3C3_36680		PP3C3_620
	PP3C23_910	PP3C4_27971	PP3C2_1790	PP3C2_9830	PP3C11_22290	PP3C11_22060			PP3C3_37800		PP3C3_20660
	PP3C23_18320	PP3C5_12270	PP3C2_17910	PP3C2_9840	PP3C4_19370	PP3C2_380			PP3C3_3850		PP3C8_3230
	PP3C17_22760	PP3C5_13920	PP3C2_1810	PP3C2_9870	PP3C2_11190	PP3C2_32050			PP3C3_5810		PP3C18_12780
	PP3C8_20800	PP3C5_19860	PP3C2_18140	PP3C2_9940	PP3C7_20660	PP3C2_12660			PP3C3_5910		PP3C17_15920
	PP3C10_10460	PP3C5_23710	PP3C2_18150	PP3C3_12560	PP3C22_17820	PP3C2_7850			PP3C4_12510		PP3C24_1830
	PP3C20_8330	PP3C5_25310	PP3C2_1820	PP3C3_21240	PP3C13_24500	PP3C13_19470			PP3C4_13790		PP3C20_6530
	PP3C7_2540	PP3C5_8210	PP3C2_18380	PP3C3_22670	PP3C2_5530	PP3C27_2170			PP3C4_16570		PP3C22_14940
	PP3C7_480	PP3C5_9070	PP3C2_18480	PP3C3_22890	PP3C4_17120	PP3C7_13690			PP3C4_16940		PP3C18_2510
	PP3C13_13560	PP3C5_9530	PP3C2_1850	PP3C3_24910	PP3C2_17110	PP3C10_17070			PP3C4_17130		PP3C9_4070
	PP3C17_9670	PP3C5_9742	PP3C2_18520	PP3C3_29480	PP3C8_9180	PP3C2_13450			PP3C4_18280		PP3C4_21450
	PP3C11_20840	PP3C6_1730	PP3C2_18540	PP3C3_35300	PP3C14_19120	PP3C2_20820			PP3C4_19720		PP3C11_15680
	PP3C4_28970	PP3C6_19550	PP3C2_1860	PP3C3_570	PP3C2_9980	PP3C8_2050			PP3C4_22330		PP3C9_1620
	PP3C4_28972	PP3C6_20720	PP3C2_18610	PP3C4_15570	PP3C8_870	PP3C13_12640			PP3C4_22490		PP3C17_15780
	PP3C21_19280	PP3C6_2090	PP3C2_18840	PP3C4_17790	PP3C2_28570	PP3C2_15900			PP3C4_26990		PP3C27_5950
	PP3C23_20800	PP3C6_22450	PP3C2_18930	PP3C4_5090	PP3C14_15640	PP3C7_4800			PP3C4_28680		PP3C5_10970
	PP3C9_17890	PP3C6_25520	PP3C2_19170	PP3C5_11200	PP3C22_14490	PP3C7_9340			PP3C4_30220		PP3C13_23280
	PP3C16_16010	PP3C6_27190	PP3C2_1920	PP3C5_3100	PP3C12_21430	PP3C25_10050			PP3C4_30340		PP3C1_690
	PP3C15_5100	PP3C6_3490	PP3C2_19210	PP3C6_12430	PP3C1_3850	PP3C22_16710			PP3C4_30870		PP3C4_11430
	PP3C11_22000	PP3C6_8850	PP3C2_19250	PP3C6_240	PP3C21_1500	PP3C17_13010			PP3C4_30950		PP3C20_9600
	PP3C11_14178	PP3C7_11880	PP3C2_19260	PP3C6_2950	PP3C17_1730	PP3C1_13570			PP3C4_3140		PP3C10_4280
	PP3C2_26650	PP3C7_15380	PP3C2_19390	PP3C6_2960	PP3C10_24110	PP3C25_5680			PP3C4_4910		PP3C3_28970
	PP3C11_8850	PP3C7_2528	PP3C2_1940	PP3C6_3190	PP3C2_7230	PP3C1_8470			PP3C4_510		PP3C22_21950
	PP3C4_6270	PP3C7_25350	PP3C2_19430	PP3C7_10000	PP3C19_6839	PP3C21_11200			PP3C4_9740		PP3C17_16260
	PP3C3_26520	PP3C7_26990	PP3C2_19570	PP3C7_10960	PP3C17_22310				PP3C5_12950		PP3C5_25650
	PP3C23_10407	PP3C8_10910	PP3C2_19600	PP3C7_15020	PP3C20_22440				PP3C5_16120		PP3C23_16290
	PP3C5_570	PP3C8_14130	PP3C2_19610	PP3C7_15024	PP3C12_22440				PP3C5_1800		PP3C10_22930
	PP3C1_39760	PP3C8_14580	PP3C2_19669	PP3C7_19020	PP3C21_20720				PP3C5_19530		PP3C19_18290
	PP3C2_11110	PP3C8_3900	PP3C2_19690	PP3C7_19980	PP3C23_13260				PP3C5_20650		PP3C20_10270
	PP3C17_8570	PP3C8_6520	PP3C2_19720	PP3C7_21050	PP3C1_3220				PP3C5_22280		PP3C27_6870
	PP3C3_7930	PP3C8_6536	PP3C2_19780	PP3C7_21310	PP3C2_28110				PP3C5_22400		PP3C13_21430
	PP3C12_12240	PP3C8_6770	PP3C2_19830	PP3C7_23710	PP3C27_4140				PP3C5_22920		PP3C3_22420
	PP3C6_6160	PP3C8_8490	PP3C2_19850	PP3C8_12320	PP3C17_18383				PP3C5_23400		PP3C26_4040
	PP3C9_19590	PP3C8_8860	PP3C2_19950	PP3C8_14810	PP3C2_38160				PP3C5_26250		PP3C5_24660
	PP3C18_15420	PP3C9_11840	PP3C2_19980	PP3C8_24650	PP3C15_22840				PP3C5_3169		PP3C6_7990
	PP3C6_24660	PP3C9_14900	PP3C2_20020	PP3C9_16040	PP3C17_18380				PP3C5_7380		PP3C6_7340
	PP3C18_1450	PP3C9_15490	PP3C2_20080	PP3C9_24310	PP3C23_15970				PP3C6_12850		PP3C2_32160
	PP3C27_7810	PP3C9_2110	PP3C2_20110	PP3C9_24500	PP3C3_10580				PP3C6_12940		PP3C7_26390
	PP3C22_820	PP3C9_21470	PP3C2_2040	PP3C9_25770	PP3C12_17640				PP3C6_14360		PP3C6_21220
	PP3C11_14170	PP3C9_22140	PP3C2_20500	PP3C9_25980	PP3C5_7370				PP3C6_15020		PP3C6_26830
	PP3C2_5310	PP3C9_23190	PP3C2_20510	PP3C9_4260	PP3C25_4490				PP3C6_15620		PP3C24_10990
	PP3C2_13250	PP3C9_6670	PP3C2_20640		PP3C9_12610				PP3C6_1680		PP3C6_12660
	PP3C2_13240	PP3C9_8530	PP3C2_20660		PP3C4_14140				PP3C6_19880		PP3C10_23080
	PP3C7_4970	PP3C9_9230	PP3C2_20770		PP3C1_21050				PP3C6_22830		PP3C10_12250
	PP3C14_20050		PP3C2_21080		PP3C4_21630				PP3C6_23040		PP3C13_15720
	PP3C2_4650		PP3C2_21130		PP3C18_1727				PP3C6_24400		PP3C19_17050
	PP3C1_26930		PP3C2_21180		PP3C5_6300				PP3C6_25650		PP3C13_7160
	PP3C10_1870		PP3C2_21250		PP3C18_1720				PP3C6_26080		PP3C18_21840
	PP3C10_16180		PP3C2_21260		PP3C1_23930				PP3C6_3530		PP3C23_10840
	PP3C1_4750		PP3C2_21270		PP3C8_14960				PP3C6_480		PP3C21_5400
	PP3C9_4070		PP3C2_21360		PP3C19_6080				PP3C6_600		PP3C3_10140
	PP3C8_15980		PP3C2_21370		PP3C3_23250				PP3C6_8480		PP3C10_11730
	PP3C2_13140		PP3C2_21410		PP3C2_31020				PP3C7_17943		PP3C19_20230
	PP3C4_21450		PP3C2_21540		PP3C2_22000				PP3C7_20150		PP3C3_10750
	PP3C12_9621		PP3C2_21580		PP3C3_32540				PP3C7_26210		PP3C5_8230
	PP3C1_26770		PP3C2_21590		PP3C22_9680				PP3C7_3320		PP3C3_20310
	PP3C16_5950		PP3C2_21780		PP3C4_29560				PP3C7_3350		PP3C23_15940
	PP3C13_16950		PP3C2_22040		PP3C23_8280				PP3C7_3910		PP3C4_32160
	PP3C8_6000		PP3C2_22470		PP3C9_12870				PP3C7_5170		PP3C25_3230
	PP3C3_27280		PP3C2_22478		PP3C21_9610				PP3C7_7930		PP3C23_4600
	PP3C16_17210		PP3C2_22550		PP3C8_13450				PP3C7_9800		PP3C11_3940
	PP3C25_6580		PP3C2_22950		PP3C17_7210				PP3C8_12720		PP3C5_26270
	PP3C21_11850		PP3C2_23040		PP3C25_5870				PP3C8_13930		PP3C10_23730
	PP3C21_7820		PP3C2_2310		PP3C7_9990				PP3C8_16670		PP3C15_5250
	PP3C2_19550		PP3C2_23160		PP3C4_27940				PP3C8_18580		PP3C16_6820
	PP3C1_35690		PP3C2_23190		PP3C1_6280				PP3C8_18960		PP3C5_3110
	PP3C3_21330		PP3C2_23290		PP3C16_14020				PP3C8_20290		PP3C22_5920
	PP3C10_11850		PP3C2_23440		PP3C15_14170				PP3C8_21720		PP3C1_1940
	PP3C25_610		PP3C2_23700		PP3C26_6450				PP3C8_21760		PP3C11_20890
	PP3C3_32730		PP3C2_23720		PP3C26_11260				PP3C8_5510		PP3C21_9770
	PP3C17_6410		PP3C2_2380		PP3C26_11250				PP3C8_7390		PP3C20_18710
	PP3C6_8320		PP3C2_23830		PP3C6_12420				PP3C8_7420		PP3C16_25860
	PP3C21_9250		PP3C2_23890		PP3C25_15020				PP3C8_7570		PP3C8_6580
	PP3C12_26080		PP3C2_24000		PP3C12_9000				PP3C8_7680		PP3C10_12440
	PP3C1_3990		PP3C2_24250		PP3C4_12570				PP3C8_8380		PP3C3_22150
	PP3C2_24150		PP3C2_24290		PP3C23_20240				PP3C9_12580		PP3C22_8217
	PP3C8_21590		PP3C2_24670		PP3C16_16690				PP3C9_18809		PP3C22_8210
	PP3C2_30980		PP3C2_24700		PP3C15_19260				PP3C9_21600		PP3C11_19850
	PP3C16_5970		PP3C2_24721		PP3C13_15330				PP3C9_24230		PP3C10_16290
	PP3C5_13590		PP3C2_24840		PP3C15_5050				PP3C9_3190		PP3C1_42760
	PP3C12_11890		PP3C2_24860		PP3C1_42570				PP3C9_3710		PP3C16_22291
	PP3C17_16790		PP3C2_25170		PP3C9_7850				PP3C9_4910		PP3C3_21020
	PP3C17_20530		PP3C2_25440		PP3C18_6520				PP3C9_5610		PP3C12_23480
	PP3C2_23500		PP3C2_25580		PP3C15_21580				PP3C9_620		PP3C23_5560
	PP3C2_32540		PP3C2_25680		PP3C14_9040				PP3C9_6540		PP3C20_6230
	PP3C15_3790		PP3C2_25950		PP3C16_12410				PP3C9_7310		PP3C11_3040
	PP3C15_22755		PP3C2_260		PP3C16_12390				PP3S49_30		PP3C22_14060
	PP3C24_15860		PP3C2_26170		PP3C16_12240				PP3S64_90		PP3C1_23670
	PP3C6_19501		PP3C2_26250		PP3C8_4410						PP3C7_1360
	PP3C15_16500		PP3C2_26270		PP3C25_1540						PP3C8_1920
	PP3C6_19500		PP3C2_26770		PP3C8_21700						PP3C5_11090
	PP3C13_7880		PP3C2_2680		PP3C11_7230						PP3C1_23750
	PP3C22_850		PP3C2_2700		PP3C18_15790						PP3C14_4330
	PP3C5_3550		PP3C2_2710		PP3C3_16990						PP3C23_13660
	PP3C2_16250		PP3C2_27130		PP3C27_6340						PP3C11_6560
	PP3C2_13400		PP3C2_27310		PP3C13_7740						PP3C27_2890
	PP3C2_16310		PP3C2_2740		PP3C18_8600						PP3C15_3570
	PP3C2_13930		PP3C2_27440		PP3C5_12260						PP3C10_22800
	PP3C2_37630		PP3C2_27490		PP3C9_7930						PP3C10_2480
	PP3C4_26240		PP3C2_27530		PP3C3_18310						PP3C18_10040
	PP3C6_21850		PP3C2_27540		PP3C24_14200						PP3C22_13120
	PP3C19_14130		PP3C2_27580		PP3C25_5890						PP3C17_11764
	PP3C14_5400		PP3C2_27590		PP3C12_16950						PP3C17_17090
	PP3C24_16590		PP3C2_27600		PP3C15_21890						PP3C17_5780
	PP3C10_16280		PP3C2_27820		PP3C1_28760						PP3C3_7450
	PP3C2_23590		PP3C2_27880		PP3C9_22160
	PP3C8_14180		PP3C2_27970		PP3C17_18050
	PP3C3_15510		PP3C2_28010		PP3C22_2520
	PP3C17_6790		PP3C2_28020		PP3C10_21800
	PP3C7_25640		PP3C2_28190		PP3C1_22540
	PP3C22_21730		PP3C2_2820		PP3C25_320
	PP3C14_1111		PP3C2_28200		PP3C25_230
	PP3C23_11030		PP3C2_28280		PP3C12_23320
	PP3C1_40510		PP3C2_2830		PP3S128_30
	PP3C11_2820		PP3C2_28300		PP3C12_8120
	PP3C19_18290		PP3C2_28380		PP3C16_23880
	PP3C24_15170		PP3C2_2840		PP3C20_19020
	PP3C1_3380		PP3C2_28420		PP3C1_9440
	PP3C18_6880		PP3C2_28440		PP3C7_25100
	PP3C5_1180		PP3C2_28480		PP3C18_13010
	PP3C13_6170		PP3C2_2850		PP3C17_7480
	PP3C8_11860		PP3C2_28550		PP3C1_3590
	PP3C2_28530		PP3C2_28750		PP3C12_7590
	PP3C20_17110		PP3C2_2880		PP3C16_18490
	PP3C5_22420		PP3C2_28820		PP3C12_23850
	PP3C18_22220		PP3C2_28870		PP3C24_7070
	PP3C25_15450		PP3C2_29020		PP3C3_2840
	PP3C3_30340		PP3C2_29040		PP3C11_26830
	PP3C3_13190		PP3C2_2910		PP3C16_16800
	PP3C14_21680		PP3C2_29560		PP3C11_10190
	PP3C5_14800		PP3C2_2960		PP3C2_15860
	PP3C2_13790		PP3C2_29680		PP3C6_18600
	PP3C2_7940		PP3C2_29770		PP3C15_12800
	PP3C11_25600		PP3C2_29920		PP3C11_24910
	PP3C1_36490		PP3C2_300		PP3C1_8450
	PP3C2_37990		PP3C2_3000		PP3C11_9380
	PP3C14_5260		PP3C2_30040		PP3C3_26420
	PP3C9_10560		PP3C2_30060		PP3C5_21930
	PP3C15_3260		PP3C2_3010		PP3C7_24660
	PP3C5_5170		PP3C2_30120		PP3C23_20070
	PP3C6_7990		PP3C2_30140		PP3C18_4530
	PP3C18_7580		PP3C2_30230		PP3C23_22260
	PP3C23_19140		PP3C2_30280		PP3C11_22940
	PP3C23_21680		PP3C2_30380		PP3C3_17120
	PP3C18_20050		PP3C2_30530		PP3C5_15220
	PP3C3_3530		PP3C2_30720		PP3C2_35950
	PP3C14_1590		PP3C2_30770		PP3C20_1870
	PP3C24_8280		PP3C2_30810		PP3C22_21010
	PP3C14_14750		PP3C2_30820		PP3C23_18220
	PP3C10_15130		PP3C2_30830		PP3C17_22010
	PP3C4_5730		PP3C2_30835		PP3C3_18630
	PP3C10_7480		PP3C2_30860		PP3C2_90
	PP3C3_6460		PP3C2_30870		PP3C8_16870
	PP3C1_34190		PP3C2_30900		PP3C5_6560
	PP3C13_1180		PP3C2_30940		PP3C17_1680
	PP3C23_22490		PP3C2_30960		PP3C1_5820
	PP3C20_1790		PP3C2_30970		PP3C15_8230
	PP3C2_26320		PP3C2_310		PP3C3_15330
	PP3C3_6880		PP3C2_31100		PP3C15_20300
	PP3C4_29810		PP3C2_31241		PP3C2_1260
	PP3C20_21900		PP3C2_31320		PP3C7_70
	PP3C22_10650		PP3C2_31390		PP3C24_16390
	PP3C14_2960		PP3C2_31490		PP3C1_1810
	PP3C12_12250		PP3C2_31540		PP3C5_25680
	PP3C13_15000		PP3C2_31610		PP3C5_6070
	PP3C17_9890		PP3C2_31660		PP3C22_7380
	PP3C11_23120		PP3C2_31820		PP3C19_9430
	PP3C2_18900		PP3C2_31920		PP3C17_17180
	PP3C8_18850		PP3C2_3200		PP3C21_11840
	PP3C3_9470		PP3C2_32060		PP3C11_25960
	PP3C16_1160		PP3C2_3210		PP3C8_4010
	PP3C2_14370		PP3C2_3220		PP3C25_1300
	PP3C14_9660		PP3C2_32260		PP3C15_17020
	PP3C7_2140		PP3C2_3229		PP3C11_18700
	PP3C10_14020		PP3C2_32500		PP3C19_12460
	PP3C2_11660		PP3C2_32501		PP3C5_14880
	PP3C19_8040		PP3C2_32520		PP3C2_520
	PP3C14_6110		PP3C2_32600		PP3C13_8750
	PP3C11_8000		PP3C2_32610		PP3C3_26860
	PP3C1_3910		PP3C2_32720		PP3C2_15920
	PP3C22_22190		PP3C2_32730		PP3C2_1340
	PP3C21_14820		PP3C2_33000		PP3C11_17150
	PP3C8_3810		PP3C2_33420		PP3C26_1490
	PP3C26_3410		PP3C2_33430		PP3C19_22060
	PP3C18_7860		PP3C2_33440		PP3C2_21720
	PP3C2_10230		PP3C2_33790		PP3C14_6840
	PP3C25_30		PP3C2_34080		PP3C5_20530
	PP3C26_14890		PP3C2_34320		PP3C5_6170
	PP3C16_23730		PP3C2_34550		PP3C20_20430
	PP3C23_22290		PP3C2_3460		PP3C24_6650
	PP3C15_24460		PP3C2_34780		PP3C3_32550
	PP3C2_11890		PP3C2_34920		PP3C7_8810
	PP3C1_37360		PP3C2_350		PP3C10_21520
	PP3C2_32550		PP3C2_35010		PP3C14_2730
	PP3C13_15340		PP3C2_35170		PP3C10_15140
	PP3C2_530		PP3C2_35230		PP3C24_18680
	PP3C19_19220		PP3C2_35250		PP3C8_15580
	PP3C12_250		PP3C2_35433		PP3C3_28040
	PP3C2_27480		PP3C2_35520		PP3C18_8560
	PP3C11_23060		PP3C2_35750		PP3C8_4090
	PP3C3_15290		PP3C2_35860		PP3C6_25660
	PP3C13_8920		PP3C2_35870		PP3C12_4010
	PP3C2_23750		PP3C2_35930		PP3C3_19940
	PP3C17_20390		PP3C2_360		PP3C3_24770
	PP3C18_140		PP3C2_36080		PP3C17_17810
	PP3C6_27180		PP3C2_3670		PP3C1_11070
	PP3C13_12100		PP3C2_3680		PP3C1_25970
	PP3C2_4490		PP3C2_36940		PP3C12_17000
	PP3C17_16090		PP3C2_36970		PP3C9_17240
	PP3C12_9640		PP3C2_36980		PP3C11_2020
	PP3C11_15100		PP3C2_37290		PP3C4_22010
	PP3C15_1630		PP3C2_37560		PP3C8_7150
	PP3C10_6670		PP3C2_37690		PP3C1_39230
	PP3C18_14150		PP3C2_37740		PP3C24_110
	PP3C2_11270		PP3C2_37790		PP3C16_8950
	PP3C4_9450		PP3C2_3780		PP3C18_11090
	PP3C20_760		PP3C2_37840		PP3C12_11030
	PP3C4_20900		PP3C2_37860		PP3C5_26480
	PP3C1_27300		PP3C2_37930		PP3C17_8050
	PP3C3_13660		PP3C2_37980		PP3C24_100
	PP3C1_9760		PP3C2_38000		PP3C15_20500
	PP3C18_10340		PP3C2_38010		PP3C14_19140
	PP3C15_4260		PP3C2_38140		PP3C18_1570
	PP3C2_8430		PP3C2_38210		PP3C23_18210
	PP3C2_24890		PP3C2_38270		PP3C4_8600
	PP3C11_21650		PP3C2_3830		PP3C11_2930
	PP3C2_660		PP3C2_38340		PP3C13_21910
	PP3C13_17960		PP3C2_3870		PP3C16_18820
	PP3C17_18750		PP3C2_3880		PP3C2_10960
	PP3C17_5920		PP3C2_400		PP3C20_22730
	PP3C18_3000		PP3C2_4200		PP3C21_560
	PP3C15_23260		PP3C2_4310		PP3C2_25620
	PP3C1_31520		PP3C2_4390		PP3C2_3480
	PP3C4_5160		PP3C2_4410		PP3C21_561
	PP3C10_1080		PP3C2_4420		PP3C2_11550
	PP3C14_13390		PP3C2_4480		PP3C6_25920
	PP3C8_12030		PP3C2_4600		PP3C11_14260
	PP3C2_9900		PP3C2_4660		PP3C24_8340
	PP3C16_3220		PP3C2_4670		PP3C7_14570
	PP3C19_17752		PP3C2_4700		PP3C12_18590
	PP3C19_17750		PP3C2_4780		PP3C8_7540
	PP3C7_25430		PP3C2_4790		PP3C3_16820
	PP3C21_11410		PP3C2_4840		PP3C8_7320
	PP3C24_1500		PP3C2_4880		PP3C1_39950
	PP3C16_12850		PP3C2_5100		PP3C19_5780
	PP3C20_20520		PP3C2_5260		PP3C3_28940
	PP3C17_18410		PP3C2_5300		PP3C11_11810
	PP3C25_14980		PP3C2_5330		PP3C13_17740
	PP3C11_21950		PP3C2_5380		PP3C12_10100
	PP3C2_6570		PP3C2_540		PP3C23_22000
	PP3C22_10280		PP3C2_5400		PP3C2_36750
	PP3C2_6240		PP3C2_5420		PP3C2_36751
	PP3C2_8490		PP3C2_5440		PP3C6_25750
	PP3C1_12790		PP3C2_5490		PP3C1_60
	PP3C1_27270		PP3C2_5550		PP3C11_25640
	PP3C22_4740		PP3C2_5780		PP3C13_14960
	PP3C23_4130		PP3C2_5790		PP3C2_38020
	PP3C5_20190		PP3C2_5820		PP3C17_19090
	PP3C18_21700		PP3C2_590		PP3C19_518
	PP3C2_6560		PP3C2_5960		PP3C14_7080
	PP3C2_5480		PP3C2_5990		PP3C17_15250
	PP3C10_2820		PP3C2_6060		PP3C13_1691
	PP3C1_590		PP3C2_610		PP3C24_15540
	PP3C4_14280		PP3C2_620		PP3C3_9760
	PP3C26_14490		PP3C2_6200		PP3C2_24950
	PP3C4_190		PP3C2_6336		PP3C19_15790
	PP3C10_8720		PP3C2_6360		PP3C27_4310
	PP3C10_9910		PP3C2_6410		PP3C16_1080
	PP3C13_4500		PP3C2_6470		PP3C24_9990
	PP3C2_16300		PP3C2_6520		PP3C17_9870
	PP3C2_26590		PP3C2_6530		PP3C13_11570
	PP3C22_17190		PP3C2_6540		PP3C3_21570
	PP3C23_10670		PP3C2_6660		PP3C12_23420
	PP3C7_13630		PP3C2_670		PP3C9_14310
	PP3C3_32710		PP3C2_6730		PP3C10_12300
	PP3C7_3740		PP3C2_6740		PP3C7_220
	PP3C1_22040		PP3C2_6800		PP3C10_5850
	PP3C2_20630		PP3C2_7150		PP3C25_7050
	PP3C2_21290		PP3C2_7460		PP3C11_7720
	PP3C1_6990		PP3C2_7480		PP3C7_14320
	PP3C3_16780		PP3C2_7510		PP3C21_22430
	PP3C17_6060		PP3C2_7620		PP3C6_8090
	PP3C3_16660		PP3C2_7910		PP3C7_13640
	PP3C3_14330		PP3C2_8420		PP3C1_1000
	PP3C11_23510		PP3C2_8470		PP3C11_17050
	PP3C1_600		PP3C2_870		PP3C5_26980
	PP3C26_14310		PP3C2_8770		PP3C2_27510
	PP3C13_19490		PP3C2_8820		PP3C10_14520
	PP3C4_29860		PP3C2_8880		PP3C7_19790
	PP3C3_5680		PP3C2_9080		PP3C24_18820
	PP3C13_11970		PP3C2_9120		PP3C27_4830
	PP3C5_28120		PP3C2_9150		PP3C8_11960
	PP3C20_6180		PP3C2_9260		PP3C4_1560
	PP3C7_5650		PP3C2_930		PP3C3_19780
	PP3C23_12650		PP3C2_9310		PP3C13_22280
	PP3C7_23670		PP3C2_9420		PP3C15_8100
	PP3C7_26690		PP3C2_9480		PP3C14_23340
	PP3C2_31600		PP3C2_9560		PP3C26_350
	PP3C7_14210		PP3C2_9610		PP3C11_7560
	PP3C5_10110		PP3C2_9710		PP3C8_15800
	PP3C2_34820		PP3C2_9850		PP3C20_15200
	PP3C7_5470		PP3C2_9860		PP3C13_1100
	PP3C6_7720		PP3C2_9920		PP3C15_23380
	PP3C2_6370		PP3C2_9950		PP3C15_8103
	PP3C2_20850		PP3C3_10620		PP3C17_21930
	PP3C2_5520		PP3C3_16870		PP3C6_21370
	PP3C7_15410		PP3C3_17550		PP3C20_6921
	PP3C12_25130		PP3C3_17810		PP3C27_5050
	PP3C20_1200		PP3C3_22400		PP3C1_18250
	PP3C2_15470		PP3C3_23120		PP3C2_10900
	PP3C10_16580		PP3C3_23480		PP3C3_8500
	PP3C10_19560		PP3C3_23490		PP3C5_1690
	PP3C23_11410		PP3C3_25370		PP3C21_12090
	PP3C2_20120		PP3C3_27210		PP3C13_4900
	PP3C11_4930		PP3C3_28310		PP3C24_17310
	PP3C2_4500		PP3C3_34600		PP3C4_30330
	PP3C2_37190		PP3C4_10695		PP3C19_5220
	PP3C9_14930		PP3C4_12680		PP3C2_29130
	PP3C9_6480		PP3C4_13590		PP3C4_10290
	PP3C4_31580		PP3C4_1640		PP3C5_27030
	PP3C1_24760		PP3C4_17290		PP3C1_36560
	PP3C18_21650		PP3C4_17346		PP3C6_5360
	PP3C6_3070		PP3C4_1790		PP3C11_11760
	PP3C9_8420		PP3C4_20080		PP3C1_13020
	PP3C7_3940		PP3C4_20960		PP3C21_4870
	PP3C22_11110		PP3C4_20970		PP3C5_28890
	PP3C3_19100		PP3C4_23050		PP3C26_10740
	PP3C25_13150		PP3C4_28940		PP3C3_19950
	PP3C8_5490		PP3C4_28946		PP3C5_15590
	PP3C5_13170		PP3C4_28980		PP3C16_10340
	PP3C7_15400		PP3C4_30520		PP3C1_19230
	PP3C7_8510		PP3C4_31070		PP3C15_12430
	PP3C10_23770		PP3C4_5010		PP3C3_27360
	PP3C12_11160		PP3C5_15770		PP3C22_13580
	PP3C18_8800		PP3C5_20270		PP3C14_7210
	PP3C1_29920		PP3C5_22030		PP3C2_6440
	PP3C23_21600		PP3C5_240		PP3C5_28430
	PP3C3_30210		PP3C5_25420		PP3C11_1400
	PP3C3_32950		PP3C5_2730		PP3C6_10750
	PP3C3_21970		PP3C5_3040		PP3C12_23410
	PP3C2_17490		PP3C5_4920		PP3C18_13570
	PP3C3_30220		PP3C5_5590		PP3C17_18440
	PP3C18_19560		PP3C5_880		PP3C3_11180
	PP3C16_12540		PP3C5_8950		PP3C4_20350
	PP3C13_23150		PP3C6_11980		PP3C18_13130
			PP3C6_12100		PP3C13_15920
			PP3C6_12160		PP3C1_29390
			PP3C6_15090		PP3C3_9390
			PP3C6_17540		PP3C15_7010
			PP3C6_18070		PP3C20_20940
			PP3C6_19520		PP3C25_1230
			PP3C6_19940		PP3C14_2260
			PP3C6_20180		PP3C5_15510
			PP3C6_24500		PP3C1_10080
			PP3C6_26460		PP3C16_5220
			PP3C6_26980		PP3C2_31470
			PP3C6_3710		PP3C8_18800
			PP3C6_9781		PP3C22_18190
			PP3C7_11350		PP3C5_24750
			PP3C7_12530		PP3C23_11430
			PP3C7_14900		PP3C11_20930
			PP3C7_23900		PP3C18_11480
			PP3C7_2440		PP3C1_37110
			PP3C7_25570		PP3C1_23850
			PP3C7_30		PP3C1_14770
			PP3C7_5230		PP3C1_18050
			PP3C7_9900		PP3C1_32740
			PP3C8_11260		PP3C11_19560
			PP3C8_16270		PP3C11_19567
			PP3C8_16570		PP3C3_280
			PP3C8_18900		PP3C22_8910
			PP3C8_20549		PP3C13_17680
			PP3C8_21560		PP3C18_15740
			PP3C8_22100		PP3C7_22030
			PP3C8_22140		PP3C4_4420
			PP3C8_25010		PP3C24_10
			PP3C8_25270		PP3C1_5850
			PP3C8_2540
			PP3C8_25410
			PP3C9_13280
			PP3C9_15111
			PP3C9_17220
			PP3C9_18580
			PP3C9_20530
			PP3C9_21290
			PP3C9_2280
			PP3C9_3830
			PP3C9_6317
			PP3S127_20
			PP3S152_10
