# Supplementary material for: Cytochrome c oxidase inactivation in Physcomitrium patens reveals that respiration coordinates plant metabolism
Source: Plant Cell. 2025 May 5;37(6):koaf101. doi: 10.1093/plcell/koaf101 (PMC12164586; doi:10.1093/plcell/koaf101)
Supplement: koaf101_Supplementary_Data [file koaf101_supplementary_data.zip › Supplemental_Dataset_2.xlsx]

## Sheet: Pahtways list
Supplementary Dataset 2. List and gene composition of enriched pathways in cox11 at different zeitgeber times. For each pathway the following information is given: expression pattern, unique ID, ZT of regulation, source, direction, adjusted p-value, number of included genes, name of the pathway and list of included genes.
Expression pattern	Query (ID)	ZT	Database	Direction	adj.Pval	nGenes	Pathway	Genes
Pattern 2	E_35	2	E-InterPro	Down regulated	0.000928045	5	Glyoxal oxidase, N-terminal	PP1S12_143V6.1 PP1S333_30V6.1 PP1S36_150V6.1 PP1S52_249V6.1 PP1S58_157V6.2
Pattern 2	E_36	2	E-InterPro	Down regulated	0.000928045	5	Galactose oxidase-like, Early set domain	PP1S12_143V6.1 PP1S333_30V6.1 PP1S36_150V6.1 PP1S52_249V6.1 PP1S58_157V6.2
Pattern 2	E_37	2	E-InterPro	Down regulated	0.000928045	5	Galactose oxidase, central domain superfamily	PP1S12_143V6.1 PP1S333_30V6.1 PP1S36_150V6.1 PP1S52_249V6.1 PP1S58_157V6.2
Pattern 2	E_49	6	C-Pfam	Down regulated	0.000647559	5	Protease inhibitor/seed storage/LTP family	PP1S126_84V6.2 PP1S136_71V6.1 PP1S171_30V6.2 PP1S307_26V6.1 PP1S61_309V6.1
Pattern 2	E_51	2	C-Pfam	Down regulated	0.00107167	5	Glyoxal oxidase N-terminus	PP1S12_143V6.1 PP1S333_30V6.1 PP1S36_150V6.1 PP1S52_249V6.1 PP1S58_157V6.2
Pattern 2	E_52	2	C-Pfam	Down regulated	0.00107167	5	Domain of unknown function (DUF1929)	PP1S12_143V6.1 PP1S333_30V6.1 PP1S36_150V6.1 PP1S52_249V6.1 PP1S58_157V6.2
Pattern 2	E_526	2	F-GO:Biological-process	Down regulated	0.000650257	5	Fluid transport	PP3C23_15870 PP3C3_31900 PP3C4_30220 PP3C4_510 PP3C8_7570
Pattern 2	E_527	2	F-GO:Biological-process	Down regulated	0.000650257	5	Water transport	PP3C23_15870 PP3C3_31900 PP3C4_30220 PP3C4_510 PP3C8_7570
Pattern 2	E_558	2	H-GO:Molecular-function	Down regulated	0.00105535	5	Water transmembrane transporter activity	PP3C23_15870 PP3C3_31900 PP3C4_30220 PP3C4_510 PP3C8_7570
Pattern 2	E_559	2	H-GO:Molecular-function	Down regulated	0.00105535	5	Water channel activity	PP3C23_15870 PP3C3_31900 PP3C4_30220 PP3C4_510 PP3C8_7570
Pattern 2	E_57	0	C-Pfam	Down regulated	0.000528993	5	Xyloglucan endo-transglycosylase (XET) C-terminus	PP1S168_54V6.1 PP1S309_28V6.2 PP1S309_36V6.1 PP1S309_41V6.1 PP1S48_131V6.1
Pattern 2	E_57	2	C-Pfam	Down regulated	0.000972237	5	Xyloglucan endo-transglycosylase (XET) C-terminus	PP1S168_54V6.1 PP1S193_16V6.1 PP1S309_28V6.2 PP1S309_41V6.1 PP1S48_131V6.1
Pattern 2	E_57	6	C-Pfam	Down regulated	0.00215591	5	Xyloglucan endo-transglycosylase (XET) C-terminus	PP1S168_54V6.1 PP1S193_16V6.1 PP1S309_28V6.2 PP1S309_41V6.1 PP1S48_131V6.1
Pattern 2	E_61	0	C-Pfam	Down regulated	0.00449933	5	Peroxidase	PP1S104_177V6.1 PP1S10_225V6.1 PP1S20_77V6.1 PP1S306_37V6.1 PP1S67_214V6.2
Pattern 2	E_61	2	C-Pfam	Down regulated	0.00617092	5	Peroxidase	PP1S104_177V6.1 PP1S10_225V6.1 PP1S20_77V6.1 PP1S306_37V6.1 PP1S433_15V6.2
Pattern 2	E_21	2	B-String	Down regulated	0.004128	6	Mixed, incl. major intrinsic protein, and citrate transporter-like domain	PP1S102_107V6.1 PP1S1116_1V6.2 PP1S156_153V6.1 PIP2;3 PP1S360_13V6.2 PIP2;2
Pattern 2	E_35	0	E-InterPro	Down regulated	3.94617e-05	6	Glyoxal oxidase, N-terminal	PP1S12_143V6.1 PP1S21_324V6.1 PP1S333_30V6.1 PP1S36_150V6.1 PP1S52_249V6.1 PP1S58_157V6.2
Pattern 2	E_36	0	E-InterPro	Down regulated	3.94617e-05	6	Galactose oxidase-like, Early set domain	PP1S12_143V6.1 PP1S21_324V6.1 PP1S333_30V6.1 PP1S36_150V6.1 PP1S52_249V6.1 PP1S58_157V6.2
Pattern 2	E_37	0	E-InterPro	Down regulated	3.94617e-05	6	Galactose oxidase, central domain superfamily	PP1S12_143V6.1 PP1S21_324V6.1 PP1S333_30V6.1 PP1S36_150V6.1 PP1S52_249V6.1 PP1S58_157V6.2
Pattern 2	E_49	0	C-Pfam	Down regulated	1.12577e-05	6	Protease inhibitor/seed storage/LTP family	PP1S126_84V6.2 PP1S136_71V6.1 ltp PP1S171_30V6.2 PP1S307_26V6.1 PP1S61_309V6.1
Pattern 2	E_49	2	C-Pfam	Down regulated	1.52678e-05	6	Protease inhibitor/seed storage/LTP family	PP1S126_84V6.2 PP1S136_71V6.1 ltp PP1S171_30V6.2 PP1S307_26V6.1 PP1S61_309V6.1
Pattern 2	E_51	0	C-Pfam	Down regulated	8.12921e-05	6	Glyoxal oxidase N-terminus	PP1S12_143V6.1 PP1S21_324V6.1 PP1S333_30V6.1 PP1S36_150V6.1 PP1S52_249V6.1 PP1S58_157V6.2
Pattern 2	E_52	0	C-Pfam	Down regulated	8.12921e-05	6	Domain of unknown function (DUF1929)	PP1S12_143V6.1 PP1S21_324V6.1 PP1S333_30V6.1 PP1S36_150V6.1 PP1S52_249V6.1 PP1S58_157V6.2
Pattern 2	E_526	0	F-GO:Biological-process	Down regulated	4.92e-05	6	Fluid transport	PP3C23_15870 PP3C24_18690 PP3C3_31900 PP3C4_30220 PP3C4_510 PP3C8_7570
Pattern 2	E_527	0	F-GO:Biological-process	Down regulated	4.92e-05	6	Water transport	PP3C23_15870 PP3C24_18690 PP3C3_31900 PP3C4_30220 PP3C4_510 PP3C8_7570
Pattern 2	E_558	0	H-GO:Molecular-function	Down regulated	4.12483e-05	6	Water transmembrane transporter activity	PP3C23_15870 PP3C24_18690 PP3C3_31900 PP3C4_30220 PP3C4_510 PP3C8_7570
Pattern 2	E_559	0	H-GO:Molecular-function	Down regulated	4.12483e-05	6	Water channel activity	PP3C23_15870 PP3C24_18690 PP3C3_31900 PP3C4_30220 PP3C4_510 PP3C8_7570
Pattern 2	E_21	0	B-String	Down regulated	0.00375652	7	Mixed, incl. major intrinsic protein, and citrate transporter-like domain	PP1S101_226V6.1 PP1S102_107V6.1 PP1S1116_1V6.2 PP1S156_153V6.1 PIP2;3 PP1S360_13V6.2 PIP2;2
Pattern 2	E_35	6	E-InterPro	Down regulated	1.55242e-05	7	Glyoxal oxidase, N-terminal	PP1S12_143V6.1 PP1S173_129V6.1 PP1S333_30V6.1 PP1S36_150V6.1 PP1S43_101V6.1 PP1S52_249V6.1 PP1S58_157V6.2
Pattern 2	E_36	6	E-InterPro	Down regulated	1.55242e-05	7	Galactose oxidase-like, Early set domain	PP1S12_143V6.1 PP1S173_129V6.1 PP1S333_30V6.1 PP1S36_150V6.1 PP1S43_101V6.1 PP1S52_249V6.1 PP1S58_157V6.2
Pattern 2	E_37	6	E-InterPro	Down regulated	1.55242e-05	7	Galactose oxidase, central domain superfamily	PP1S12_143V6.1 PP1S173_129V6.1 PP1S333_30V6.1 PP1S36_150V6.1 PP1S43_101V6.1 PP1S52_249V6.1 PP1S58_157V6.2
Pattern 2	E_42	0	E-InterPro	Down regulated	0.000247418	7	Amino acid transporter, transmembrane domain	PP1S107_87V6.1 PP1S123_24V6.1 pplax1 PP1S293_8V6.1 PP1S56_28V6.1 PP1S74_201V6.1 pplax2
Pattern 2	E_51	6	C-Pfam	Down regulated	4.35041e-05	7	Glyoxal oxidase N-terminus	PP1S12_143V6.1 PP1S173_129V6.1 PP1S333_30V6.1 PP1S36_150V6.1 PP1S43_101V6.1 PP1S52_249V6.1 PP1S58_157V6.2
Pattern 2	E_52	6	C-Pfam	Down regulated	4.35041e-05	7	Domain of unknown function (DUF1929)	PP1S12_143V6.1 PP1S173_129V6.1 PP1S333_30V6.1 PP1S36_150V6.1 PP1S43_101V6.1 PP1S52_249V6.1 PP1S58_157V6.2
Pattern 2	E_556	0	G-GO:Cellular-component	Down regulated	0.00280771	7	Apoplast	PP3C14_17100 PP3C14_380 PP3C25_10500 PP3C6_480 PP3C6_520 PP3C6_600 PP3C7_25080
Pattern 2	E_56	0	C-Pfam	Down regulated	0.000421079	7	Transmembrane amino acid transporter protein	PP1S107_87V6.1 PP1S123_24V6.1 pplax1 PP1S293_8V6.1 PP1S56_28V6.1 PP1S74_201V6.1 pplax2
Pattern 2	E_6	2	A-Uniprot	Down regulated	0.000550235	7	Cell wall	PP1S168_54V6.1 PP1S193_16V6.1 PP1S223_38V6.1 PP1S309_28V6.2 PP1S309_41V6.1 ExpA5 PP1S48_131V6.1
Pattern 2	E_6	6	A-Uniprot	Down regulated	0.00136286	7	Cell wall	PP1S168_54V6.1 PP1S193_16V6.1 PP1S223_38V6.1 PP1S309_28V6.2 PP1S309_41V6.1 ExpA5 PP1S48_131V6.1
Pattern 2	E_61	6	C-Pfam	Down regulated	0.000647559	7	Peroxidase	PP1S104_177V6.1 PP1S10_225V6.1 PP1S20_77V6.1 PP1S306_37V6.1 PP1S354_23V6.1 PP1S433_15V6.2 PP1S67_214V6.2
Pattern 2	E_7	0	A-Uniprot	Down regulated	4.04439e-05	7	Apoplast	PP1S168_54V6.1 PP1S309_28V6.2 PP1S309_36V6.1 PP1S309_41V6.1 PP1S360_13V6.2 PP1S48_131V6.1 PP1S97_59V6.1
Pattern 2	E_7	2	A-Uniprot	Down regulated	0.000173448	7	Apoplast	PP1S168_54V6.1 PP1S193_16V6.1 PP1S309_28V6.2 PP1S309_41V6.1 PP1S360_13V6.2 PP1S48_131V6.1 PP1S97_59V6.1
Pattern 2	E_17	2	B-String	Down regulated	0.00233307	8	Pectin lyase fold/virulence factor	PP1S112_177V6.1 PP1S192_4V6.1 PP1S215_36V6.1 PP1S23_141V6.1 PP1S55_167V6.1 PP1S563_1V6.2 PP1S67_160V6.1 PP1S67_6V6.1
Pattern 2	E_29	2	E-InterPro	Down regulated	9.56088e-06	8	Bifunctional inhibitor/plant lipid transfer protein/seed storage helical domain	PP1S126_84V6.2 PP1S136_71V6.1 ltp PP1S170_52V6.3 PP1S171_30V6.2 PP1S280_70V6.1 PP1S307_26V6.1 PP1S61_309V6.1
Pattern 2	E_29	6	E-InterPro	Down regulated	1.54143e-05	8	Bifunctional inhibitor/plant lipid transfer protein/seed storage helical domain	PP1S126_84V6.2 PP1S136_71V6.1 PP1S170_52V6.3 PP1S171_30V6.2 PP1S177_42V6.6 PP1S280_70V6.1 PP1S307_26V6.1 PP1S61_309V6.1
Pattern 2	E_42	2	E-InterPro	Down regulated	9.15367e-05	8	Amino acid transporter, transmembrane domain	PP1S107_87V6.1 PP1S123_24V6.1 pplax1 PP1S293_8V6.1 PP1S56_28V6.1 PP1S5_176V6.1 PP1S74_201V6.1 pplax2
Pattern 2	E_42	6	E-InterPro	Down regulated	0.000282447	8	Amino acid transporter, transmembrane domain	PP1S107_87V6.1 PP1S123_24V6.1 pplax1 PP1S293_8V6.1 PP1S56_28V6.1 PP1S5_176V6.1 PP1S74_201V6.1 pplax2
Pattern 2	E_48	2	C-Pfam	Down regulated	5.48344e-06	8	Probable lipid transfer	PP1S126_84V6.2 PP1S136_71V6.1 ltp PP1S170_52V6.3 PP1S171_30V6.2 PP1S280_70V6.1 PP1S307_26V6.1 PP1S61_309V6.1
Pattern 2	E_48	6	C-Pfam	Down regulated	2.91581e-05	8	Probable lipid transfer	PP1S126_84V6.2 PP1S136_71V6.1 PP1S170_52V6.3 PP1S171_30V6.2 PP1S177_42V6.6 PP1S280_70V6.1 PP1S307_26V6.1 PP1S61_309V6.1
Pattern 2	E_56	2	C-Pfam	Down regulated	0.000158779	8	Transmembrane amino acid transporter protein	PP1S107_87V6.1 PP1S123_24V6.1 pplax1 PP1S293_8V6.1 PP1S56_28V6.1 PP1S5_176V6.1 PP1S74_201V6.1 pplax2
Pattern 2	E_56	6	C-Pfam	Down regulated	0.000647559	8	Transmembrane amino acid transporter protein	PP1S107_87V6.1 PP1S123_24V6.1 pplax1 PP1S293_8V6.1 PP1S56_28V6.1 PP1S5_176V6.1 PP1S74_201V6.1 pplax2
Pattern 2	E_6	0	A-Uniprot	Down regulated	3.94314e-05	8	Cell wall	PP1S168_54V6.1 PP1S223_38V6.1 PP1S309_28V6.2 PP1S309_36V6.1 PP1S309_41V6.1 ExpA5 Expansin-A4-like PP1S48_131V6.1
Pattern 2	E_64	2	D-SMART	Down regulated	1.82112e-06	8	Plant lipid transfer protein / seed storage protein / trypsin-alpha amylase inhibitor domain family	PP1S126_84V6.2 PP1S136_71V6.1 ltp PP1S170_52V6.3 PP1S171_30V6.2 PP1S280_70V6.1 PP1S307_26V6.1 PP1S61_309V6.1
Pattern 2	E_64	6	D-SMART	Down regulated	1.80328e-05	8	Plant lipid transfer protein / seed storage protein / trypsin-alpha amylase inhibitor domain family	PP1S126_84V6.2 PP1S136_71V6.1 PP1S170_52V6.3 PP1S171_30V6.2 PP1S177_42V6.6 PP1S280_70V6.1 PP1S307_26V6.1 PP1S61_309V6.1
Pattern 2	E_7	6	A-Uniprot	Down regulated	3.32415e-05	8	Apoplast	PP1S168_54V6.1 Laccase-12-like PP1S193_16V6.1 PP1S23_51V6.1 PP1S309_28V6.2 PP1S309_41V6.1 PP1S360_13V6.2 PP1S48_131V6.1
Pattern 2	E_17	0	B-String	Down regulated	0.000127781	9	Pectin lyase fold/virulence factor	PP1S112_177V6.1 PP1S192_4V6.1 PP1S215_36V6.1 PP1S23_141V6.1 PP1S378_15V6.1 PP1S55_167V6.1 PP1S563_1V6.2 PP1S67_160V6.1 PP1S67_6V6.1
Pattern 2	E_17	6	B-String	Down regulated	0.000784174	9	Pectin lyase fold/virulence factor	PP1S112_177V6.1 PP1S192_4V6.1 PP1S215_36V6.1 PP1S23_141V6.1 PP1S55_167V6.1 PP1S563_1V6.2 PP1S62_191V6.2 PP1S67_160V6.1 PP1S67_6V6.1
Pattern 2	E_21	6	B-String	Down regulated	0.000784174	9	Mixed, incl. major intrinsic protein, and citrate transporter-like domain	PP1S101_226V6.1 PP1S102_107V6.1 PP1S1116_1V6.2 PP1S156_153V6.1 PP1S1_535V6.2 PIP2;3 PP1S360_13V6.2 PP1S475_9V6.4 PIP2;2
Pattern 2	E_29	0	E-InterPro	Down regulated	2.10616e-07	9	Bifunctional inhibitor/plant lipid transfer protein/seed storage helical domain	PP1S126_84V6.2 PP1S136_71V6.1 ltp PP1S170_52V6.3 PP1S171_30V6.2 PP1S177_42V6.6 PP1S280_70V6.1 PP1S307_26V6.1 PP1S61_309V6.1
Pattern 2	E_48	0	C-Pfam	Down regulated	1.20476e-07	9	Probable lipid transfer	PP1S126_84V6.2 PP1S136_71V6.1 ltp PP1S170_52V6.3 PP1S171_30V6.2 PP1S177_42V6.6 PP1S280_70V6.1 PP1S307_26V6.1 PP1S61_309V6.1
Pattern 2	E_526	6	F-GO:Biological-process	Down regulated	4.27442e-08	9	Fluid transport	PP3C10_21310 PP3C21_9770 PP3C23_15870 PP3C24_18690 PP3C3_31900 PP3C3_3230 PP3C4_30220 PP3C4_510 PP3C8_7570
Pattern 2	E_527	6	F-GO:Biological-process	Down regulated	4.27442e-08	9	Water transport	PP3C10_21310 PP3C21_9770 PP3C23_15870 PP3C24_18690 PP3C3_31900 PP3C3_3230 PP3C4_30220 PP3C4_510 PP3C8_7570
Pattern 2	E_558	6	H-GO:Molecular-function	Down regulated	2.32191e-08	9	Water transmembrane transporter activity	PP3C10_21310 PP3C21_9770 PP3C23_15870 PP3C24_18690 PP3C3_31900 PP3C3_3230 PP3C4_30220 PP3C4_510 PP3C8_7570
Pattern 2	E_559	6	H-GO:Molecular-function	Down regulated	2.32191e-08	9	Water channel activity	PP3C10_21310 PP3C21_9770 PP3C23_15870 PP3C24_18690 PP3C3_31900 PP3C3_3230 PP3C4_30220 PP3C4_510 PP3C8_7570
Pattern 2	E_64	0	D-SMART	Down regulated	4.45802e-08	9	Plant lipid transfer protein / seed storage protein / trypsin-alpha amylase inhibitor domain family	PP1S126_84V6.2 PP1S136_71V6.1 ltp PP1S170_52V6.3 PP1S171_30V6.2 PP1S177_42V6.6 PP1S280_70V6.1 PP1S307_26V6.1 PP1S61_309V6.1
Pattern 2	E_16	2	B-String	Down regulated	0.00233307	10	Pectin lyase fold/virulence factor, and Glycosyl Hydrolase Family 88	PP1S112_177V6.1 PP1S12_143V6.1 PP1S192_4V6.1 PP1S215_36V6.1 PP1S23_141V6.1 PP1S51_57V6.2 PP1S55_167V6.1 PP1S563_1V6.2 PP1S67_160V6.1 PP1S67_6V6.1
Pattern 2	E_50	2	C-Pfam	Down regulated	0.000275419	10	Heavy-metal-associated domain	PP1S129_61V6.1 PP1S177_46V6.1 PP1S34_444V6.1 PP1S486_3V6.1 PP1S57_6V6.1 PP1S67_56V6.1 PP1S69_239V6.1 PP1S77_55V6.1 PP1S83_69V6.1 PP1S89_84V6.1
Pattern 2	E_556	2	G-GO:Cellular-component	Down regulated	1.28563e-05	10	Apoplast	PP3C11_15790 PP3C12_11700 PP3C14_17100 PP3C14_380 PP3C17_3060 PP3C1_13170 PP3C25_10500 PP3C6_480 PP3C6_600 PP3C7_25080
Pattern 2	E_556	6	G-GO:Cellular-component	Down regulated	0.000103481	10	Apoplast	PP3C14_17100 PP3C14_380 PP3C17_3060 PP3C18_3460 PP3C1_13930 PP3C25_10500 PP3C5_22560 PP3C6_480 PP3C6_600 PP3C6_6545
Pattern 2	E_16	0	B-String	Down regulated	0.000127781	11	Pectin lyase fold/virulence factor, and Glycosyl Hydrolase Family 88	PP1S112_177V6.1 PP1S12_143V6.1 PP1S192_4V6.1 PP1S215_36V6.1 PP1S23_141V6.1 PP1S378_15V6.1 PP1S51_57V6.2 PP1S55_167V6.1 PP1S563_1V6.2 PP1S67_160V6.1 PP1S67_6V6.1
Pattern 2	E_16	6	B-String	Down regulated	0.000784174	11	Pectin lyase fold/virulence factor, and Glycosyl Hydrolase Family 88	PP1S112_177V6.1 PP1S12_143V6.1 PP1S192_4V6.1 PP1S215_36V6.1 PP1S23_141V6.1 PP1S51_57V6.2 PP1S55_167V6.1 PP1S563_1V6.2 PP1S62_191V6.2 PP1S67_160V6.1 PP1S67_6V6.1
Pattern 2	E_31	2	E-InterPro	Down regulated	0.000170023	11	Heavy metal-associated domain superfamily	PP1S129_61V6.1 PP1S177_46V6.1 PP1S237_84V6.1 PP1S23_336V6.1 PP1S34_444V6.1 PP1S486_3V6.1 PP1S57_6V6.1 PP1S67_56V6.1 PP1S69_239V6.1 PP1S77_55V6.1 PP1S83_69V6.1
Pattern 2	E_5	2	A-Uniprot	Down regulated	0.000370318	11	Heme	PP1S102_100V6.1 PP1S104_177V6.1 PP1S10_225V6.1 PP1S20_77V6.1 PP1S306_37V6.1 PP1S342_22V6.1 PP1S433_15V6.2 PP1S443_12V6.1 PP1S526_10V6.1 PP1S69_244V6.2 PP1S91_192V6.1
Pattern 2	E_50	0	C-Pfam	Down regulated	3.70515e-05	11	Heavy-metal-associated domain	PP1S177_46V6.1 Titin-like PP1S315_43V6.1 PP1S34_444V6.1 PP1S414_12V6.2 PP1S486_3V6.1 PP1S57_22V6.1 PP1S69_239V6.1 PP1S77_55V6.1 PP1S89_84V6.1 PP1S93_56V6.6
Pattern 2	E_50	6	C-Pfam	Down regulated	0.000634474	11	Heavy-metal-associated domain	PP1S129_61V6.1 PP1S167_116V6.1 PP1S177_46V6.1 PP1S486_3V6.1 PP1S4_3V6.1 PP1S4_7V6.1 PP1S57_22V6.1 PP1S57_24V6.1 PP1S57_6V6.1 PP1S69_239V6.1 PP1S93_56V6.6
Pattern 2	E_553	0	G-GO:Cellular-component	Down regulated	6.04071e-07	11	Anchored component of plasma membrane	PP3C10_5480 PP3C12_2240 PP3C16_22330 PP3C17_5130 PP3C20_16270 PP3C20_17730 PP3C23_9820 PP3C26_5590 PP3C5_20650 PP3C6_3530 PP3C8_8380
Pattern 2	E_553	2	G-GO:Cellular-component	Down regulated	1.04167e-06	11	Anchored component of plasma membrane	PP3C10_5480 PP3C16_22330 PP3C17_5130 PP3C20_16270 PP3C20_17730 PP3C23_9820 PP3C5_20650 PP3C5_23940 PP3C6_3530 PP3C7_430 PP3C8_8380
Pattern 2	E_553	6	G-GO:Cellular-component	Down regulated	1.12732e-05	11	Anchored component of plasma membrane	PP3C10_5480 PP3C16_22330 PP3C17_5130 PP3C20_16270 PP3C20_17730 PP3C23_9820 PP3C26_5590 PP3C5_20650 PP3C6_3530 PP3C7_430 PP3C8_8380
Pattern 2	E_30	0	E-InterPro	Down regulated	1.49307e-05	12	Heavy metal-associated domain, HMA	PP1S177_46V6.1 PP1S237_84V6.1 Titin-like PP1S315_43V6.1 PP1S34_444V6.1 PP1S414_12V6.2 PP1S486_3V6.1 PP1S494_6V6.1 PP1S57_22V6.1 PP1S69_239V6.1 PP1S77_55V6.1 PP1S93_56V6.6
Pattern 2	E_30	2	E-InterPro	Down regulated	2.76924e-05	12	Heavy metal-associated domain, HMA	PP1S129_61V6.1 PP1S145_27V6.1 PP1S177_46V6.1 PP1S237_84V6.1 PP1S23_336V6.1 PP1S34_444V6.1 PP1S486_3V6.1 PP1S57_6V6.1 PP1S67_56V6.1 PP1S69_239V6.1 PP1S77_55V6.1 PP1S83_69V6.1
Pattern 2	E_31	0	E-InterPro	Down regulated	1.90811e-05	12	Heavy metal-associated domain superfamily	PP1S177_46V6.1 PP1S237_84V6.1 Titin-like PP1S315_43V6.1 PP1S34_444V6.1 PP1S414_12V6.2 PP1S486_3V6.1 PP1S494_6V6.1 PP1S57_22V6.1 PP1S69_239V6.1 PP1S77_55V6.1 PP1S93_56V6.6
Pattern 2	E_554	2	G-GO:Cellular-component	Down regulated	0.000693637	12	Cell wall	PP3C13_20360 PP3C14_17100 PP3C15_13950 PP3C17_3060 PP3C18_19720 PP3C19_16160 PP3C19_20780 PP3C23_8110 PP3C25_10500 PP3C6_480 PP3C6_600 PP3C7_25080
Pattern 2	E_555	2	G-GO:Cellular-component	Down regulated	0.000693637	12	External encapsulating structure	PP3C13_20360 PP3C14_17100 PP3C15_13950 PP3C17_3060 PP3C18_19720 PP3C19_16160 PP3C19_20780 PP3C23_8110 PP3C25_10500 PP3C6_480 PP3C6_600 PP3C7_25080
Pattern 2	E_5	0	A-Uniprot	Down regulated	1.84273e-05	13	Heme	PP1S102_100V6.1 PP1S104_177V6.1 PP1S10_225V6.1 PP1S20_77V6.1 PP1S288_56V6.1 PP1S306_37V6.1 PP1S342_22V6.1 PP1S366_10V6.1 PP1S526_10V6.1 PP1S65_21V6.2 PP1S67_214V6.2 PP1S69_244V6.2 PP1S79_76V6.2
Pattern 2	E_554	0	G-GO:Cellular-component	Down regulated	0.000129072	13	Cell wall	PP3C10_20710 PP3C13_20360 PP3C14_17100 PP3C15_13950 PP3C18_19660 PP3C18_19720 PP3C19_16160 PP3C23_8110 PP3C25_10500 PP3C6_480 PP3C6_520 PP3C6_600 PP3C7_25080
Pattern 2	E_554	6	G-GO:Cellular-component	Down regulated	0.00172602	13	Cell wall	PP3C10_20710 PP3C12_16500 PP3C13_20360 PP3C14_17100 PP3C15_13950 PP3C17_3060 PP3C18_19720 PP3C19_16160 PP3C19_20780 PP3C23_8110 PP3C25_10500 PP3C6_480 PP3C6_600
Pattern 2	E_555	0	G-GO:Cellular-component	Down regulated	0.000129072	13	External encapsulating structure	PP3C10_20710 PP3C13_20360 PP3C14_17100 PP3C15_13950 PP3C18_19660 PP3C18_19720 PP3C19_16160 PP3C23_8110 PP3C25_10500 PP3C6_480 PP3C6_520 PP3C6_600 PP3C7_25080
Pattern 2	E_555	6	G-GO:Cellular-component	Down regulated	0.00172602	13	External encapsulating structure	PP3C10_20710 PP3C12_16500 PP3C13_20360 PP3C14_17100 PP3C15_13950 PP3C17_3060 PP3C18_19720 PP3C19_16160 PP3C19_20780 PP3C23_8110 PP3C25_10500 PP3C6_480 PP3C6_600
Pattern 2	E_2	2	A-Uniprot	Down regulated	3.3845e-06	14	Secreted	PP1S104_177V6.1 PP1S10_225V6.1 PP1S168_54V6.1 PP1S193_16V6.1 PP1S20_77V6.1 PP1S223_38V6.1 PP1S306_37V6.1 PP1S309_28V6.2 PP1S309_41V6.1 ExpA5 PP1S360_13V6.2 PP1S433_15V6.2 PP1S48_131V6.1 PP1S97_59V6.1
Pattern 2	E_30	6	E-InterPro	Down regulated	1.25709e-05	14	Heavy metal-associated domain, HMA	PP1S129_61V6.1 PP1S167_116V6.1 PP1S177_46V6.1 PP1S237_84V6.1 PP1S23_336V6.1 PP1S486_3V6.1 PP1S494_6V6.1 PP1S4_3V6.1 PP1S4_7V6.1 PP1S57_22V6.1 PP1S57_24V6.1 PP1S57_6V6.1 PP1S69_239V6.1 PP1S93_56V6.6
Pattern 2	E_31	6	E-InterPro	Down regulated	1.37421e-05	14	Heavy metal-associated domain superfamily	PP1S129_61V6.1 PP1S167_116V6.1 PP1S177_46V6.1 PP1S237_84V6.1 PP1S23_336V6.1 PP1S486_3V6.1 PP1S494_6V6.1 PP1S4_3V6.1 PP1S4_7V6.1 PP1S57_22V6.1 PP1S57_24V6.1 PP1S57_6V6.1 PP1S69_239V6.1 PP1S93_56V6.6
Pattern 2	E_551	2	G-GO:Cellular-component	Down regulated	3.16534e-05	14	Intrinsic component of plasma membrane	PP3C10_5480 PP3C16_22330 PP3C17_5130 PP3C20_16270 PP3C20_17730 PP3C23_9820 PP3C25_12520 PP3C5_20650 PP3C5_23940 PP3C6_15020 PP3C6_3530 PP3C7_17790 PP3C7_430 PP3C8_8380
Pattern 2	E_2	0	A-Uniprot	Down regulated	1.57067e-08	15	Secreted	PP1S104_177V6.1 PP1S10_225V6.1 PP1S168_54V6.1 PP1S20_77V6.1 PP1S223_38V6.1 PP1S306_37V6.1 PP1S309_28V6.2 PP1S309_36V6.1 PP1S309_41V6.1 ExpA5 Expansin-A4-like PP1S360_13V6.2 PP1S48_131V6.1 PP1S67_214V6.2 PP1S97_59V6.1
Pattern 2	E_551	6	G-GO:Cellular-component	Down regulated	0.000114711	15	Intrinsic component of plasma membrane	PP3C10_5480 PP3C16_22330 PP3C16_22550 PP3C17_5130 PP3C18_18460 PP3C20_16270 PP3C20_17730 PP3C23_9820 PP3C25_12520 PP3C26_5590 PP3C5_20650 PP3C6_15020 PP3C6_3530 PP3C7_430 PP3C8_8380
Pattern 2	E_5	6	A-Uniprot	Down regulated	7.0916e-06	16	Heme	PP1S102_100V6.1 PP1S104_177V6.1 PP1S10_225V6.1 PP1S144_59V6.1 PP1S16_116V6.1 PP1S20_77V6.1 PP1S24_262V6.1 PP1S306_37V6.1 PP1S342_22V6.1 PP1S354_23V6.1 PP1S433_15V6.2 PP1S526_10V6.1 PP1S65_21V6.2 PP1S67_214V6.2 PP1S69_244V6.2 PP1S91_192V6.1
Pattern 2	E_522	2	F-GO:Biological-process	Down regulated	0.00019226	16	External encapsulating structure organization	PP3C10_18650 PP3C13_20360 PP3C14_17100 PP3C17_14850 PP3C17_3060 PP3C18_19720 PP3C20_16270 PP3C25_10500 PP3C25_760 PP3C3_30560 PP3C3_34520 PP3C3_35240 PP3C5_23400 PP3C6_480 PP3C6_600 PP3C8_7420
Pattern 2	E_522	6	F-GO:Biological-process	Down regulated	0.00405429	16	External encapsulating structure organization	PP3C10_18650 PP3C13_20360 PP3C14_17100 PP3C17_14850 PP3C17_3060 PP3C18_19720 PP3C20_16270 PP3C25_10500 PP3C25_760 PP3C3_30560 PP3C3_34520 PP3C3_35240 PP3C5_23400 PP3C6_480 PP3C6_600 PP3C8_7420
Pattern 2	E_524	2	F-GO:Biological-process	Down regulated	0.00019226	16	Cell wall organization	PP3C10_18650 PP3C13_20360 PP3C14_17100 PP3C17_14850 PP3C17_3060 PP3C18_19720 PP3C20_16270 PP3C25_10500 PP3C25_760 PP3C3_30560 PP3C3_34520 PP3C3_35240 PP3C5_23400 PP3C6_480 PP3C6_600 PP3C8_7420
Pattern 2	E_524	6	F-GO:Biological-process	Down regulated	0.00405429	16	Cell wall organization	PP3C10_18650 PP3C13_20360 PP3C14_17100 PP3C17_14850 PP3C17_3060 PP3C18_19720 PP3C20_16270 PP3C25_10500 PP3C25_760 PP3C3_30560 PP3C3_34520 PP3C3_35240 PP3C5_23400 PP3C6_480 PP3C6_600 PP3C8_7420
Pattern 2	E_2	6	A-Uniprot	Down regulated	1.74258e-08	17	Secreted	PP1S104_177V6.1 PP1S10_225V6.1 PP1S168_54V6.1 Laccase-12-like PP1S193_16V6.1 PP1S20_77V6.1 PP1S223_38V6.1 PP1S23_51V6.1 PP1S306_37V6.1 PP1S309_28V6.2 PP1S309_41V6.1 ExpA5 PP1S354_23V6.1 PP1S360_13V6.2 PP1S433_15V6.2 PP1S48_131V6.1 PP1S67_214V6.2
Pattern 2	E_522	0	F-GO:Biological-process	Down regulated	4.38e-05	17	External encapsulating structure organization	PP3C10_18650 PP3C13_20360 PP3C14_17100 PP3C18_19660 PP3C18_19720 PP3C20_16270 PP3C25_10500 PP3C25_760 PP3C3_30560 PP3C3_34520 PP3C3_35240 PP3C4_22420 PP3C5_23400 PP3C6_480 PP3C6_520 PP3C6_600 PP3C8_7420
Pattern 2	E_524	0	F-GO:Biological-process	Down regulated	4.38e-05	17	Cell wall organization	PP3C10_18650 PP3C13_20360 PP3C14_17100 PP3C18_19660 PP3C18_19720 PP3C20_16270 PP3C25_10500 PP3C25_760 PP3C3_30560 PP3C3_34520 PP3C3_35240 PP3C4_22420 PP3C5_23400 PP3C6_480 PP3C6_520 PP3C6_600 PP3C8_7420
Pattern 2	E_551	0	G-GO:Cellular-component	Down regulated	3.53002e-08	18	Intrinsic component of plasma membrane	PP3C10_5480 PP3C12_2240 PP3C16_22330 PP3C16_25600 PP3C17_5130 PP3C20_16270 PP3C20_17730 PP3C23_1080 PP3C23_1810 PP3C23_9820 PP3C25_12520 PP3C26_5590 PP3C5_20650 PP3C6_15020 PP3C6_3530 PP3C7_17790 PP3C8_24670 PP3C8_8380
Pattern 2	E_3	2	A-Uniprot	Down regulated	2.26813e-05	19	Iron	PP1S102_100V6.1 PP1S104_177V6.1 PpGA20ox6 PP1S10_225V6.1 PP1S20_77V6.1 PpLOX6 PP1S247_45V6.3 PP1S306_37V6.1 PP1S328_46V6.1 PP1S342_22V6.1 PpLOX2 PpLOX1 PP1S433_15V6.2 PP1S443_12V6.1 PP1S526_10V6.1 PP1S69_244V6.2 PP1S87_19V6.5 PP1S8_239V6.1 PP1S91_192V6.1
Pattern 2	E_521	2	F-GO:Biological-process	Down regulated	0.00061064	20	Polysaccharide metabolic process	PP3C10_18650 PP3C10_20140 PP3C14_17100 PP3C15_7120 PP3C17_3060 PP3C20_16270 PP3C21_16990 PP3C25_10500 PP3C25_760 PP3C3_17750 PP3C3_27980 PP3C3_30560 PP3C3_34520 PP3C3_35240 PP3C4_17130 PP3C4_19720 PP3C5_23400 PP3C6_480 PP3C6_600 PP3C8_7420
Pattern 2	E_523	2	F-GO:Biological-process	Down regulated	0.00019226	20	Cell wall organization or biogenesis	PP3C10_18650 PP3C13_20360 PP3C14_17100 PP3C15_7120 PP3C17_14850 PP3C17_3060 PP3C18_19720 PP3C20_16270 PP3C25_10500 PP3C25_760 PP3C26_2880 PP3C3_17750 PP3C3_30560 PP3C3_34520 PP3C3_35240 PP3C4_17130 PP3C5_23400 PP3C6_480 PP3C6_600 PP3C8_7420
Pattern 2	E_523	0	F-GO:Biological-process	Down regulated	4.38e-05	21	Cell wall organization or biogenesis	PP3C10_18650 PP3C13_20360 PP3C14_17100 PP3C15_7120 PP3C18_19660 PP3C18_19720 PP3C20_16270 PP3C25_10500 PP3C25_760 PP3C26_2880 PP3C3_30560 PP3C3_34520 PP3C3_35240 PP3C4_17130 PP3C4_21250 PP3C4_22420 PP3C5_23400 PP3C6_480 PP3C6_520 PP3C6_600 PP3C8_7420
Pattern 2	E_521	6	F-GO:Biological-process	Down regulated	0.00405429	22	Polysaccharide metabolic process	PP3C10_18650 PP3C10_20140 PP3C14_17100 PP3C15_7120 PP3C16_16440 PP3C17_3060 PP3C20_16270 PP3C21_16990 PP3C25_10500 PP3C25_760 PP3C3_17750 PP3C3_27980 PP3C3_30560 PP3C3_34520 PP3C3_35240 PP3C4_17130 PP3C4_19720 PP3C4_21250 PP3C5_23400 PP3C6_480 PP3C6_600 PP3C8_7420
Pattern 2	E_523	6	F-GO:Biological-process	Down regulated	0.000886481	22	Cell wall organization or biogenesis	PP3C10_18650 PP3C13_20360 PP3C14_17100 PP3C15_7120 PP3C17_14850 PP3C17_3060 PP3C18_19720 PP3C20_16270 PP3C25_10500 PP3C25_760 PP3C26_2880 PP3C3_17750 PP3C3_30560 PP3C3_34520 PP3C3_35240 PP3C4_17130 PP3C4_21250 PP3C5_23400 PP3C6_480 PP3C6_600 PP3C8_22560 PP3C8_7420
Pattern 2	E_521	0	F-GO:Biological-process	Down regulated	4.38e-05	23	Polysaccharide metabolic process	PP3C10_18650 PP3C10_20140 PP3C14_17100 PP3C15_7120 PP3C16_16440 PP3C20_16270 PP3C21_16990 PP3C25_10500 PP3C25_760 PP3C3_27980 PP3C3_30560 PP3C3_34520 PP3C3_35240 PP3C3_7980 PP3C4_17130 PP3C4_19720 PP3C4_21250 PP3C4_22420 PP3C5_23400 PP3C6_480 PP3C6_520 PP3C6_600 PP3C8_7420
Pattern 2	E_552	0	G-GO:Cellular-component	Down regulated	2.84334e-07	23	Extracellular region	PP3C10_20710 PP3C13_12890 PP3C13_20360 PP3C14_17100 PP3C14_380 PP3C15_13950 PP3C18_19660 PP3C18_19720 PP3C19_16160 PP3C19_20280 PP3C23_8110 PP3C25_10500 PP3C26_3070 PP3C26_9030 PP3C2_17290 PP3C3_15280 PP3C3_36100 PP3C4_18280 PP3C6_1500 PP3C6_480 PP3C6_520 PP3C6_600 PP3C7_25080
Pattern 2	E_570	0	H-GO:Molecular-function	Down regulated	0.0038921	23	Inorganic molecular entity transmembrane transporter activity	PP3C11_4150 PP3C12_5540 PP3C15_3470 PP3C16_25600 PP3C16_3180 PP3C16_550 PP3C1_2210 PP3C1_25930 PP3C1_3300 PP3C23_15870 PP3C24_18690 PP3C25_12520 PP3C26_12600 PP3C2_8660 PP3C3_31900 PP3C4_30220 PP3C4_510 PP3C7_17790 PP3C8_18880 PP3C8_24670 PP3C8_7570 PP3C9_3190 PP3C9_5610
Pattern 2	E_570	2	H-GO:Molecular-function	Down regulated	0.00402853	24	Inorganic molecular entity transmembrane transporter activity	PP3C12_24970 PP3C12_5540 PP3C15_10680 PP3C15_3470 PP3C15_4170 PP3C16_3180 PP3C16_550 PP3C19_21550 PP3C1_25930 PP3C21_9020 PP3C23_15870 PP3C25_12520 PP3C26_12600 PP3C2_27650 PP3C2_8660 PP3C3_31900 PP3C4_30220 PP3C4_510 PP3C7_17790 PP3C7_9820 PP3C8_7570 PP3C8_8470 PP3C9_3190 PP3C9_5610
Pattern 2	E_3	0	A-Uniprot	Down regulated	6.45778e-08	26	Iron	PP1S102_100V6.1 PP1S104_177V6.1 PpGA20ox6 PP1S10_225V6.1 PP1S20_77V6.1 PP1S247_45V6.3 PP1S249_22V6.2 PP1S288_56V6.1 PP1S306_37V6.1 PP1S306_78V6.3 PP1S328_46V6.1 PP1S342_22V6.1 GA20ox2 PP1S366_10V6.1 PpLOX2 PpLOX1 PP1S51_217V6.1 PP1S526_10V6.1 PP1S52_243V6.3 PP1S57_136V6.1 PP1S65_21V6.2 PP1S67_214V6.2 PP1S69_244V6.2 PP1S79_76V6.2 PP1S87_19V6.5 PP1S8_239V6.1
Pattern 2	E_3	6	A-Uniprot	Down regulated	2.24797e-05	26	Iron	PP1S102_100V6.1 PP1S104_177V6.1 PpGA20ox6 PP1S10_225V6.1 PP1S144_59V6.1 PP1S16_116V6.1 PP1S20_77V6.1 PpLOX6 PP1S247_45V6.3 PP1S24_262V6.1 PP1S306_37V6.1 PP1S328_46V6.1 PP1S342_22V6.1 PP1S354_23V6.1 PP1S39_352V6.3 PpLOX2 PpLOX1 PP1S433_15V6.2 PpLOX3 PP1S526_10V6.1 PP1S57_136V6.1 PP1S65_21V6.2 PP1S67_214V6.2 PP1S69_244V6.2 PP1S87_19V6.5 PP1S91_192V6.1
Pattern 2	E_4	2	A-Uniprot	Down regulated	1.65486e-06	26	Oxidoreductase	PP1S102_100V6.1 PP1S104_177V6.1 PpGA20ox6 PP1S10_225V6.1 PP1S11_397V6.4 PP1S142_146V6.1 PP1S184_99V6.1 Uricase-like PP1S20_19V6.1 PP1S20_77V6.1 PpLOX6 PP1S23_38V6.3 PP1S242_13V6.2 PP1S247_45V6.3 PP1S306_37V6.1 PP1S342_22V6.1 PpLOX2 PpLOX1 PP1S433_15V6.2 PP1S443_12V6.1 PP1S526_10V6.1 PP1S68_264V6.1 PP1S69_244V6.2 PP1S73_244V6.2 PP1S86_156V6.1 PP1S91_192V6.1
Pattern 2	E_552	2	G-GO:Cellular-component	Down regulated	1.62948e-09	27	Extracellular region	PP3C11_11040 PP3C11_15790 PP3C12_11700 PP3C13_12890 PP3C13_20360 PP3C14_17100 PP3C14_380 PP3C15_13950 PP3C16_1070 PP3C17_3060 PP3C18_11500 PP3C18_19720 PP3C19_16160 PP3C19_20780 PP3C1_13170 PP3C23_8110 PP3C25_10500 PP3C26_3070 PP3C26_9030 PP3C2_17290 PP3C3_36100 PP3C4_18280 PP3C6_1500 PP3C6_480 PP3C6_600 PP3C7_25080 PP3C9_5330
Pattern 2	E_552	6	G-GO:Cellular-component	Down regulated	2.19165e-08	29	Extracellular region	PP3C10_20710 PP3C10_22850 PP3C11_11040 PP3C12_16500 PP3C13_20360 PP3C14_17100 PP3C14_380 PP3C15_13950 PP3C16_1070 PP3C17_14500 PP3C17_3060 PP3C18_11500 PP3C18_19720 PP3C18_3460 PP3C19_16160 PP3C19_20780 PP3C1_13930 PP3C23_8110 PP3C25_10500 PP3C26_3070 PP3C26_9030 PP3C3_36100 PP3C4_18280 PP3C5_22560 PP3C6_480 PP3C6_600 PP3C6_6545 PP3C9_5330 PP3C9_940
Pattern 2	E_570	6	H-GO:Molecular-function	Down regulated	0.00274351	29	Inorganic molecular entity transmembrane transporter activity	PP3C10_21310 PP3C11_19850 PP3C12_5540 PP3C15_3470 PP3C16_22550 PP3C16_3180 PP3C16_550 PP3C18_18460 PP3C19_21550 PP3C21_9020 PP3C21_9770 PP3C22_21950 PP3C23_15870 PP3C23_19750 PP3C24_18690 PP3C25_12520 PP3C26_12600 PP3C27_4780 PP3C2_27650 PP3C2_8660 PP3C3_31900 PP3C3_3230 PP3C4_30220 PP3C4_510 PP3C6_25510 PP3C7_1360 PP3C8_7570 PP3C9_3190 PP3C9_5610
Pattern 2	E_4	0	A-Uniprot	Down regulated	5.16079e-06	30	Oxidoreductase	PP1S101_170V6.2 PP1S102_100V6.1 PP1S104_177V6.1 PpGA20ox6 PP1S10_225V6.1 PP1S142_146V6.1 PP1S184_99V6.1 PP1S192_39V6.5 Uricase-like PP1S20_19V6.1 PP1S20_77V6.1 PP1S23_38V6.3 PP1S247_45V6.3 PP1S249_22V6.2 PP1S288_56V6.1 PP1S306_37V6.1 PP1S342_22V6.1 GA20ox2 PP1S366_10V6.1 PpLOX2 PpLOX1 PP1S450_31V6.1 PP1S51_217V6.1 PP1S526_10V6.1 PP1S539_10V6.1 PP1S65_21V6.2 PP1S67_214V6.2 PP1S68_264V6.1 PP1S69_24…
Pattern 2	E_4	6	A-Uniprot	Down regulated	2.24797e-05	35	Oxidoreductase	PP1S102_100V6.1 PP1S104_177V6.1 PpGA20ox6 PP1S10_225V6.1 PP1S142_146V6.1 PP1S143_156V6.2 PP1S144_59V6.1 PP1S16_116V6.1 Laccase-12-like PP1S184_99V6.1 PP1S20_19V6.1 PP1S20_77V6.1 PpLOX6 PP1S23_38V6.3 PP1S247_45V6.3 PP1S24_262V6.1 PP1S25_114V6.1 PP1S306_37V6.1 PP1S32_49V6.1 PP1S342_22V6.1 PP1S34_443V6.1 PP1S354_23V6.1 PpLOX2 PpLOX1 PP1S433_15V6.2 PpLOX3 ALDH2B PP1S526_10V6.1 PP1S58_61V6.1 PP1S65_21…
Pattern 2	E_565	0	H-GO:Molecular-function	Down regulated	0.00120825	41	Transmembrane transporter activity	PP3C10_21510 PP3C11_4150 PP3C12_14210 PP3C12_19870 PP3C12_5540 PP3C14_7160 PP3C15_3470 PP3C16_25600 PP3C16_3180 PP3C16_550 PP3C19_18700 PP3C1_21890 PP3C1_2210 PP3C1_23190 PP3C1_25070 PP3C1_25930 PP3C1_3300 PP3C20_20860 PP3C20_21990 PP3C21_6200 PP3C23_12620 PP3C23_15870 PP3C24_18690 PP3C24_1990 PP3C25_12520 PP3C25_15120 PP3C26_120 PP3C26_12600 PP3C27_2550 PP3C2_8660 PP3C3_31900 PP3C4_30220 PP3C4_5…
Pattern 2	E_525	0	F-GO:Biological-process	Down regulated	4.92e-05	43	Carbohydrate metabolic process	PP3C10_18650 PP3C10_20140 PP3C10_5480 PP3C12_10460 PP3C12_13560 PP3C14_17100 PP3C15_7120 PP3C16_16440 PP3C17_5130 PP3C20_10460 PP3C20_10830 PP3C20_16270 PP3C21_16990 PP3C22_22380 PP3C24_16040 PP3C25_10500 PP3C25_1860 PP3C25_760 PP3C26_2880 PP3C3_1850 PP3C3_20980 PP3C3_22990 PP3C3_26090 PP3C3_27980 PP3C3_30560 PP3C3_34520 PP3C3_35240 PP3C3_37800 PP3C3_5810 PP3C3_7980 PP3C4_17130 PP3C4_19720 PP3C4_…
Pattern 2	E_565	2	H-GO:Molecular-function	Down regulated	0.0014394	43	Transmembrane transporter activity	PP3C10_21510 PP3C12_14210 PP3C12_19870 PP3C12_24970 PP3C12_5540 PP3C14_7160 PP3C15_10680 PP3C15_3470 PP3C15_4170 PP3C16_3180 PP3C16_550 PP3C19_18700 PP3C19_21550 PP3C1_21890 PP3C1_25070 PP3C1_25930 PP3C20_20860 PP3C20_21990 PP3C21_6200 PP3C21_9020 PP3C23_15870 PP3C24_1990 PP3C24_3580 PP3C25_12520 PP3C25_15120 PP3C25_6140 PP3C26_120 PP3C26_12600 PP3C27_2550 PP3C2_27650 PP3C2_8660 PP3C3_22090 PP3C3…
Pattern 2	E_525	2	F-GO:Biological-process	Down regulated	7.62e-06	48	Carbohydrate metabolic process	PP3C10_18650 PP3C10_20140 PP3C10_5480 PP3C11_15790 PP3C11_9120 PP3C12_13560 PP3C13_11140 PP3C13_1900 PP3C14_17100 PP3C15_7120 PP3C16_1070 PP3C17_3060 PP3C17_5130 PP3C19_12890 PP3C19_3900 PP3C1_13170 PP3C20_10830 PP3C20_12850 PP3C20_16270 PP3C20_6430 PP3C21_16990 PP3C22_22380 PP3C24_16040 PP3C24_8780 PP3C25_10500 PP3C25_760 PP3C25_9350 PP3C26_2880 PP3C2_16200 PP3C3_17750 PP3C3_22990 PP3C3_26090 PP…
Pattern 2	E_565	6	H-GO:Molecular-function	Down regulated	0.00141468	51	Transmembrane transporter activity	PP3C10_21310 PP3C11_19850 PP3C12_14210 PP3C12_19870 PP3C12_5540 PP3C14_7160 PP3C15_3470 PP3C16_14400 PP3C16_22550 PP3C16_3180 PP3C16_550 PP3C17_17090 PP3C18_18460 PP3C19_18700 PP3C19_21550 PP3C1_21890 PP3C20_15490 PP3C20_20860 PP3C20_21990 PP3C21_2730 PP3C21_6200 PP3C21_9020 PP3C21_9770 PP3C22_21950 PP3C23_15870 PP3C23_19750 PP3C24_18690 PP3C24_1990 PP3C24_3580 PP3C25_12520 PP3C25_15120 PP3C25_61…
Pattern 2	E_560	0	H-GO:Molecular-function	Down regulated	4.12483e-05	56	Oxidoreductase activity	PP3C10_12660 PP3C10_20710 PP3C10_3790 PP3C11_6580 PP3C12_10460 PP3C12_14210 PP3C12_2640 PP3C13_16600 PP3C13_7070 PP3C14_15560 PP3C14_17640 PP3C14_25720 PP3C14_26470 PP3C14_9410 PP3C15_12980 PP3C15_13040 PP3C15_13950 PP3C16_11720 PP3C16_15880 PP3C16_22330 PP3C17_17970 PP3C17_23740 PP3C18_17950 PP3C19_16160 PP3C19_16810 PP3C1_31910 PP3C20_10460 PP3C20_17730 PP3C20_9680 PP3C21_19760 PP3C22_19010 PP3…
Pattern 2	E_525	6	F-GO:Biological-process	Down regulated	2.62068e-06	58	Carbohydrate metabolic process	PP3C10_11730 PP3C10_15520 PP3C10_18650 PP3C10_20140 PP3C10_5480 PP3C11_6560 PP3C12_13560 PP3C13_11140 PP3C13_21430 PP3C14_17100 PP3C15_7120 PP3C16_1070 PP3C16_16440 PP3C17_3060 PP3C17_5130 PP3C19_3900 PP3C1_13060 PP3C1_18110 PP3C20_10830 PP3C20_12850 PP3C20_16270 PP3C20_3400 PP3C20_6430 PP3C21_16990 PP3C23_16290 PP3C24_16040 PP3C24_20380 PP3C24_8780 PP3C25_10500 PP3C25_760 PP3C26_2880 PP3C27_5950…
Pattern 2	E_550	0	G-GO:Cellular-component	Down regulated	7.5871e-12	58	Plasma membrane	PP3C10_21510 PP3C10_5480 PP3C10_6930 PP3C11_19940 PP3C12_19870 PP3C12_2240 PP3C12_5490 PP3C12_5540 PP3C13_3320 PP3C14_23270 PP3C14_7160 PP3C15_640 PP3C15_7120 PP3C16_22330 PP3C16_25600 PP3C16_3180 PP3C16_550 PP3C17_5130 PP3C1_21890 PP3C1_25930 PP3C20_14280 PP3C20_16270 PP3C20_17580 PP3C20_17730 PP3C20_20860 PP3C20_21990 PP3C22_13920 PP3C23_1080 PP3C23_1810 PP3C23_9820 PP3C24_19290 PP3C25_12520 PP…
Pattern 2	E_550	2	G-GO:Cellular-component	Down regulated	1.89222e-11	59	Plasma membrane	PP3C10_21510 PP3C10_5480 PP3C10_6930 PP3C11_19940 PP3C12_19870 PP3C12_5490 PP3C12_5540 PP3C13_12390 PP3C13_3320 PP3C14_23270 PP3C14_7160 PP3C15_10680 PP3C15_640 PP3C15_7120 PP3C16_22330 PP3C16_3180 PP3C16_550 PP3C17_5130 PP3C19_21550 PP3C1_21890 PP3C1_23970 PP3C1_25930 PP3C20_16270 PP3C20_17730 PP3C20_20860 PP3C20_21990 PP3C21_21410 PP3C21_9020 PP3C22_13920 PP3C23_9820 PP3C24_19290 PP3C25_12520 P…
Pattern 2	E_550	6	G-GO:Cellular-component	Down regulated	2.19165e-08	62	Plasma membrane	PP3C10_21310 PP3C10_5480 PP3C10_6930 PP3C11_19940 PP3C12_19870 PP3C12_25650 PP3C12_5490 PP3C12_5540 PP3C13_12390 PP3C13_3320 PP3C14_23270 PP3C14_7160 PP3C15_640 PP3C15_7120 PP3C16_22330 PP3C16_22550 PP3C16_3180 PP3C16_550 PP3C17_5130 PP3C18_18460 PP3C19_21550 PP3C1_21890 PP3C20_16270 PP3C20_17730 PP3C20_20860 PP3C20_21990 PP3C20_2570 PP3C21_9020 PP3C22_13920 PP3C22_21950 PP3C23_19750 PP3C23_9820 …
Pattern 2	E_560	2	H-GO:Molecular-function	Down regulated	4.17532e-06	62	Oxidoreductase activity	PP3C10_12660 PP3C11_15790 PP3C11_6580 PP3C12_14210 PP3C12_25380 PP3C12_2640 PP3C12_8440 PP3C13_15980 PP3C13_16000 PP3C13_16130 PP3C13_16600 PP3C14_15560 PP3C14_17640 PP3C14_25720 PP3C15_12980 PP3C15_13040 PP3C15_13950 PP3C15_19890 PP3C16_11720 PP3C16_22330 PP3C16_2800 PP3C17_23740 PP3C18_13090 PP3C18_17950 PP3C19_16160 PP3C19_16810 PP3C19_20780 PP3C1_11690 PP3C1_13170 PP3C1_29300 PP3C1_33500 PP3C…
Pattern 2	E_560	6	H-GO:Molecular-function	Down regulated	0.000177533	67	Oxidoreductase activity	PP3C10_20710 PP3C10_7580 PP3C11_6580 PP3C12_14210 PP3C12_16500 PP3C12_25380 PP3C12_2640 PP3C12_8440 PP3C13_16600 PP3C13_24510 PP3C14_17640 PP3C14_22890 PP3C14_25720 PP3C15_12980 PP3C15_13040 PP3C15_13950 PP3C15_3570 PP3C15_5450 PP3C16_11720 PP3C16_22330 PP3C16_630 PP3C17_14510 PP3C17_16260 PP3C17_17970 PP3C18_17950 PP3C18_3460 PP3C19_16160 PP3C19_16810 PP3C19_20780 PP3C1_13930 PP3C1_29300 PP3C1_4…
Pattern 2	E_549	2	G-GO:Cellular-component	Down regulated	7.42979e-14	72	Cell periphery	PP3C10_21510 PP3C10_5480 PP3C10_6930 PP3C11_19940 PP3C12_19870 PP3C12_5490 PP3C12_5540 PP3C13_12390 PP3C13_20360 PP3C13_3320 PP3C14_17100 PP3C14_23270 PP3C14_7160 PP3C15_10680 PP3C15_13950 PP3C15_640 PP3C15_7120 PP3C16_22330 PP3C16_3180 PP3C16_550 PP3C17_3060 PP3C17_5130 PP3C18_19720 PP3C19_16160 PP3C19_20780 PP3C19_21550 PP3C1_21890 PP3C1_23970 PP3C1_25930 PP3C20_16270 PP3C20_17730 PP3C20_20860 …
Pattern 2	E_549	0	G-GO:Cellular-component	Down regulated	1.4132e-15	73	Cell periphery	PP3C10_20710 PP3C10_21510 PP3C10_5480 PP3C10_6930 PP3C11_19940 PP3C12_15420 PP3C12_19870 PP3C12_2240 PP3C12_5490 PP3C12_5540 PP3C13_20360 PP3C13_3320 PP3C14_17100 PP3C14_23270 PP3C14_7160 PP3C15_13950 PP3C15_640 PP3C15_7120 PP3C16_22330 PP3C16_25600 PP3C16_3180 PP3C16_550 PP3C17_5130 PP3C18_19660 PP3C18_19720 PP3C19_16160 PP3C1_21890 PP3C1_25930 PP3C20_14280 PP3C20_16270 PP3C20_17580 PP3C20_17730…
Pattern 2	E_549	6	G-GO:Cellular-component	Down regulated	1.23918e-09	75	Cell periphery	PP3C10_20710 PP3C10_21310 PP3C10_5480 PP3C10_6930 PP3C11_19940 PP3C12_16500 PP3C12_19870 PP3C12_25650 PP3C12_5490 PP3C12_5540 PP3C13_12390 PP3C13_20360 PP3C13_3320 PP3C14_17100 PP3C14_23270 PP3C14_7160 PP3C15_13950 PP3C15_640 PP3C15_7120 PP3C16_22330 PP3C16_22550 PP3C16_3180 PP3C16_550 PP3C17_3060 PP3C17_5130 PP3C18_18460 PP3C18_19720 PP3C19_16160 PP3C19_20780 PP3C19_21550 PP3C1_21890 PP3C20_1627…
Pattern 2	E_1	0	A-Uniprot	Down regulated	2.17206e-25	104	Signal	PP1S104_177V6.1 Mavicyanin-like PP1S112_177V6.1 PP1S112_51V6.1 PP1S112_61V6.1 PP1S114_133V6.1 PP1S11_375V6.1 PP1S11_63V6.1 PP1S122_106V6.1 PP1S126_84V6.2 PP1S128_133V6.1 PP1S129_133V6.1 PP1S12_143V6.1 PP1S136_71V6.1 PP1S136_74V6.1 ltp PP1S13_94V6.1 PP1S159_160V6.1 PP1S168_54V6.1 PP1S16_352V6.1 PP1S170_52V6.3 PP1S171_30V6.2 PP1S171_80V6.1 PP1S180_25V6.1 Tenascin-like PP1S190_39V6.1 PP1S1_151V6.1 P…
Pattern 2	E_1	2	A-Uniprot	Down regulated	5.80537e-34	110	Signal	PP1S104_177V6.1 Mavicyanin-like PP1S111_37V6.1 PP1S112_177V6.1 PP1S112_51V6.1 PP1S112_61V6.1 PP1S114_133V6.1 PP1S116_173V6.1 PP1S11_63V6.1 PP1S126_84V6.2 PP1S128_133V6.1 PP1S129_133V6.1 PP1S12_143V6.1 PP1S130_236V6.1 PP1S136_71V6.1 PP1S136_74V6.1 ltp PP1S13_94V6.1 PP1S144_96V6.1 PP1S145_100V6.1 PP1S149_125V6.1 PP1S156_41V6.1 PP1S160_149V6.3 PP1S168_54V6.1 PP1S16_352V6.1 PP1S170_52V6.3 PP1S171_30V…
Pattern 2	E_1	6	A-Uniprot	Down regulated	9.24169e-27	128	Signal	Nar2;3 PP1S104_177V6.1 Mavicyanin-like PP1S112_177V6.1 PP1S112_51V6.1 PP1S112_61V6.1 PP1S114_133V6.1 PP1S119_138V6.1 PP1S11_63V6.1 PP1S126_84V6.2 PP1S128_133V6.1 PP1S129_133V6.1 PP1S12_143V6.1 PP1S130_236V6.1 PP1S136_71V6.1 PP1S136_74V6.1 PP1S13_94V6.1 PP1S144_96V6.1 PP1S149_125V6.1 PP1S155_56V6.1 PP1S156_41V6.1 PP1S159_160V6.1 PP1S160_149V6.3 PP1S163_137V6.1 PP1S168_54V6.1 PP1S16_315V6.1 PP1S16_…
Pattern 4	E_65	0	D-SMART	Down regulated	2.34165e-05	14	DNA-binding domain in plant proteins such as APETALA2 and EREBPs	PP1S117_23V6.1 PP1S127_75V6.1 PP1S133_11V6.1 PP1S195_38V6.1 PP1S225_102V6.1 PP1S23_27V6.1 PP1S240_84V6.1 PP1S480_12V6.2 PP1S480_16V6.1 PP1S487_24V6.1 PP1S53_80V6.1 PP1S55_253V6.1 PP1S6_75V6.1 PP1S8_127V6.1
Pattern 4	E_54	0	C-Pfam	Down regulated	0.000162943	14	AP2 domain	PP1S117_23V6.1 PP1S127_75V6.1 PP1S133_11V6.1 PP1S195_38V6.1 PP1S225_102V6.1 PP1S23_27V6.1 PP1S240_84V6.1 PP1S480_12V6.2 PP1S480_16V6.1 PP1S487_24V6.1 PP1S53_80V6.1 PP1S55_253V6.1 PP1S6_75V6.1 PP1S8_127V6.1
Pattern 4	E_40	0	E-InterPro	Down regulated	0.000176014	8	Pectin lyase fold/virulence factor	PP1S112_177V6.1 PP1S215_36V6.1 PP1S23_141V6.1 PP1S378_15V6.1 PP1S55_167V6.1 PP1S563_1V6.2 PP1S67_160V6.1 PP1S67_6V6.1
Pattern 4	E_41	0	E-InterPro	Down regulated	0.000176014	8	Pectin lyase fold	PP1S112_177V6.1 PP1S215_36V6.1 PP1S23_141V6.1 PP1S378_15V6.1 PP1S55_167V6.1 PP1S563_1V6.2 PP1S67_160V6.1 PP1S67_6V6.1
Pattern 4	E_529	0	F-GO:Biological-process	Down regulated	0.00019894	79	Transport	PP3C10_21510 PP3C10_3790 PP3C10_6930 PP3C11_11470 PP3C11_19940 PP3C11_4150 PP3C11_7740 PP3C12_15420 PP3C12_19870 PP3C12_22760 PP3C12_5490 PP3C12_5540 PP3C13_3320 PP3C14_11190 PP3C14_22910 PP3C14_25660 PP3C14_3790 PP3C14_3810 PP3C14_7160 PP3C15_3470 PP3C15_640 PP3C16_1230 PP3C16_25600 PP3C16_3180 PP3C16_550 PP3C17_22240 PP3C18_14890 PP3C19_18700 PP3C19_20160 PP3C1_11030 PP3C1_21890 PP3C1_2210 PP3C…
Pattern 4	E_530	0	F-GO:Biological-process	Down regulated	0.000268907	8	Cellulose metabolic process	PP3C15_7120 PP3C16_16440 PP3C20_16270 PP3C3_27980 PP3C3_34520 PP3C3_7980 PP3C4_19720 PP3C8_7420
Pattern 4	E_531	0	F-GO:Biological-process	Down regulated	0.000268907	79	Establishment of localization	PP3C10_21510 PP3C10_3790 PP3C10_6930 PP3C11_11470 PP3C11_19940 PP3C11_4150 PP3C11_7740 PP3C12_15420 PP3C12_19870 PP3C12_22760 PP3C12_5490 PP3C12_5540 PP3C13_3320 PP3C14_11190 PP3C14_22910 PP3C14_25660 PP3C14_3790 PP3C14_3810 PP3C14_7160 PP3C15_3470 PP3C15_640 PP3C16_1230 PP3C16_25600 PP3C16_3180 PP3C16_550 PP3C17_22240 PP3C18_14890 PP3C19_18700 PP3C19_20160 PP3C1_11030 PP3C1_21890 PP3C1_2210 PP3C…
Pattern 4	E_43	0	E-InterPro	Down regulated	0.000283133	6	Pectinesterase, catalytic	PP1S112_177V6.1 PP1S215_36V6.1 PP1S23_141V6.1 PP1S378_15V6.1 PP1S55_167V6.1 PP1S67_6V6.1
Pattern 4	E_562	0	H-GO:Molecular-function	Down regulated	0.000568606	35	Transcription regulator activity	PP3C10_8330 PP3C11_18190 PP3C11_2650 PP3C12_13650 PP3C12_25990 PP3C13_4270 PP3C13_6760 PP3C16_3770 PP3C16_8090 PP3C19_20410 PP3C19_20720 PP3C19_8310 PP3C1_15290 PP3C1_1650 PP3C1_33070 PP3C22_10770 PP3C22_20520 PP3C23_3290 PP3C24_19620 PP3C26_15000 PP3C26_9880 PP3C27_1350 PP3C2_34670 PP3C3_31490 PP3C3_810 PP3C4_13790 PP3C4_2660 PP3C4_2680 PP3C5_22280 PP3C6_14880 PP3C6_16660 PP3C6_26080 PP3C6_28290…
Pattern 4	E_10	0	A-Uniprot	Down regulated	0.000618601	7	Fatty acid biosynthesis	PP1S36_12V6.1 PpLOX2 PpLOX1 PP1S433_34V6.1 PP1S65_21V6.2 PP1S68_264V6.1 PP1S69_244V6.2
Pattern 4	E_11	0	A-Uniprot	Down regulated	0.000618601	7	Fatty acid metabolism	PP1S36_12V6.1 PpLOX2 PpLOX1 PP1S433_34V6.1 PP1S65_21V6.2 PP1S68_264V6.1 PP1S69_244V6.2
Pattern 4	E_533	0	F-GO:Biological-process	Down regulated	0.000851257	19	Metal ion transport	PP3C10_3790 PP3C14_22910 PP3C14_25660 PP3C16_550 PP3C18_14890 PP3C19_20160 PP3C1_25930 PP3C24_5200 PP3C25_11340 PP3C25_3920 PP3C26_12600 PP3C26_2450 PP3C2_8660 PP3C3_17970 PP3C5_19300 PP3C6_12850 PP3C6_1500 PP3C9_19280 PP3C9_5610
Pattern 4	E_534	0	F-GO:Biological-process	Down regulated	0.000864808	79	Localization	PP3C10_21510 PP3C10_3790 PP3C10_6930 PP3C11_11470 PP3C11_19940 PP3C11_4150 PP3C11_7740 PP3C12_15420 PP3C12_19870 PP3C12_22760 PP3C12_5490 PP3C12_5540 PP3C13_3320 PP3C14_11190 PP3C14_22910 PP3C14_25660 PP3C14_3790 PP3C14_3810 PP3C14_7160 PP3C15_3470 PP3C15_640 PP3C16_1230 PP3C16_25600 PP3C16_3180 PP3C16_550 PP3C17_22240 PP3C18_14890 PP3C19_18700 PP3C19_20160 PP3C1_11030 PP3C1_21890 PP3C1_2210 PP3C…
Pattern 4	E_535	0	F-GO:Biological-process	Down regulated	0.00089613	11	Organic acid transport	PP3C10_21510 PP3C10_6930 PP3C11_19940 PP3C11_4150 PP3C12_5490 PP3C13_3320 PP3C15_640 PP3C1_3300 PP3C20_21990 PP3C3_11320 PP3C9_620
Pattern 4	E_13	0	A-Uniprot	Down regulated	0.00107136	10	Lipid metabolism	PP1S101_171V6.1 PP1S36_12V6.1 PpLOX2 PpLOX1 PP1S433_34V6.1 PP1S64_166V6.1 PP1S65_21V6.2 PP1S68_264V6.1 PP1S69_244V6.2 PP1S94_26V6.1
Pattern 4	E_20	0	B-String	Down regulated	0.00268322	4	Glyoxal oxidase, N-terminal	PP1S21_324V6.1 PP1S333_30V6.1 PP1S52_249V6.1 PP1S58_157V6.2
Pattern 4	E_14	0	A-Uniprot	Down regulated	0.00330449	7	Lipid biosynthesis	PP1S36_12V6.1 PpLOX2 PpLOX1 PP1S433_34V6.1 PP1S65_21V6.2 PP1S68_264V6.1 PP1S69_244V6.2
Pattern 4	E_15	0	A-Uniprot	Down regulated	0.00330449	22	Transcription regulation	PP1S117_23V6.1 PP1S127_75V6.1 PP1S133_11V6.1 PP1S195_38V6.1 PP1S200_41V6.1 PP1S219_84V6.1 PP1S225_102V6.1 PP1S23_27V6.1 PP1S240_84V6.1 PP1S284_57V6.1 PP1S39_301V6.1 PP1S480_12V6.2 PP1S480_16V6.1 PP1S487_24V6.1 PP1S55_182V6.1 PP1S55_253V6.1 PP1S58_127V6.1 PP1S64_138V6.1 PP1S68_248V6.1 PP1S6_75V6.1 PP1S76_66V6.1 PP1S8_127V6.1
Pattern 4	E_23	0	B-String	Down regulated	0.00379169	4	Pectate lyase, and Pectinesterase, Asp active site	PP1S112_177V6.1 PP1S215_36V6.1 PP1S23_141V6.1 PP1S67_160V6.1
Pattern 4	E_567	0	H-GO:Molecular-function	Down regulated	0.00386579	6	Pectinesterase activity	PP3C10_18650 PP3C25_760 PP3C3_30560 PP3C3_35240 PP3C4_22420 PP3C5_23400
Pattern 4	E_568	0	H-GO:Molecular-function	Down regulated	0.00386579	6	Aspartyl esterase activity	PP3C10_18650 PP3C25_760 PP3C3_30560 PP3C3_35240 PP3C4_22420 PP3C5_23400
Pattern 4	E_569	0	H-GO:Molecular-function	Down regulated	0.00386579	74	Metal ion binding	PP3C10_20140 PP3C10_20710 PP3C10_3790 PP3C10_4820 PP3C11_6580 PP3C12_13560 PP3C12_24350 PP3C13_2400 PP3C13_2420 PP3C13_7070 PP3C14_11050 PP3C14_22910 PP3C14_25660 PP3C14_25720 PP3C14_9410 PP3C15_12980 PP3C15_13040 PP3C15_13950 PP3C16_11720 PP3C16_1230 PP3C16_15880 PP3C16_19250 PP3C16_23390 PP3C17_17970 PP3C18_13350 PP3C18_14890 PP3C18_16700 PP3C18_17950 PP3C18_21210 PP3C19_16160 PP3C19_20160 PP3C…
Pattern 4	E_24	0	B-String	Down regulated	0.00550935	11	Mixed, incl. auxin signaling pathway, and plant pdr abc transporter associated	PP1S170_10V6.1 PP1S180_26V6.1 pplax1 PP1S31_134V6.1 PP1S43_12V6.1 PP1S536_11V6.1 PP1S59_42V6.1 PP1S64_138V6.1 PP1S74_232V6.2 PP1S88_17V6.4 pplax2
Pattern 4	E_62	0	C-Pfam	Down regulated	0.00556392	6	Alpha/beta hydrolase family	PP1S1_199V6.2 PP1S259_112V6.1 PP1S433_23V6.2 PP1S43_12V6.1 PP1S74_232V6.2 PP1S88_17V6.4
Pattern 4	E_27	0	B-String	Down regulated	0.00974542	5	B3 DNA binding domain, and DNA-binding domain in plant proteins such as APETALA2 and EREBPs	PP1S117_23V6.1 PP1S133_11V6.1 PP1S480_12V6.2 PP1S480_16V6.1 PP1S8_127V6.1
Pattern 11	E_679	6	G-GO:Cellular-component	Up regulated	6.81194e-63	102	Nucleolus	PP3C10_17670 PP3C10_24110 PP3C10_5710 PP3C10_6430 PP3C11_12810 PP3C11_14260 PP3C12_9000 PP3C13_11570 PP3C13_14960 PP3C13_22260 PP3C13_24500 PP3C13_7740 PP3C14_21860 PP3C14_2730 PP3C15_15310 PP3C15_19260 PP3C15_20300 PP3C15_21890 PP3C15_23380 PP3C16_10600 PP3C16_1080 PP3C16_5220 PP3C17_18050 PP3C17_22010 PP3C17_7210 PP3C18_14790 PP3C18_60 PP3C18_8570 PP3C19_12460 PP3C1_15210 PP3C1_22540 PP3C1_2393…
Pattern 11	E_649	6	F-GO:Biological-process	Up regulated	4.64683e-40	115	Ribosome biogenesis	PP3C10_14520 PP3C10_17670 PP3C10_21520 PP3C10_24110 PP3C10_5710 PP3C10_6430 PP3C11_12810 PP3C11_14260 PP3C13_14960 PP3C13_15920 PP3C13_22260 PP3C13_22280 PP3C13_24500 PP3C13_7740 PP3C14_21860 PP3C14_23340 PP3C15_1000 PP3C15_15310 PP3C15_19260 PP3C15_21890 PP3C15_7010 PP3C16_10600 PP3C16_12410 PP3C16_5220 PP3C16_8950 PP3C17_18050 PP3C17_7210 PP3C18_11480 PP3C18_14790 PP3C18_60 PP3C18_8570 PP3C19_1…
Pattern 11	E_680	6	G-GO:Cellular-component	Up regulated	1.81005e-39	56	Preribosome	PP3C10_17670 PP3C10_24110 PP3C10_5710 PP3C10_6430 PP3C11_12810 PP3C11_14260 PP3C13_14960 PP3C13_22260 PP3C13_22280 PP3C13_24500 PP3C13_7740 PP3C14_21860 PP3C15_1000 PP3C15_15310 PP3C15_19260 PP3C16_12410 PP3C16_5220 PP3C17_18050 PP3C18_14790 PP3C18_60 PP3C19_12460 PP3C1_3590 PP3C1_37110 PP3C23_13260 PP3C24_13910 PP3C24_4150 PP3C25_6350 PP3C26_4890 PP3C27_4160 PP3C2_10220 PP3C2_14060 PP3C2_27880 P…
Pattern 11	E_681	6	G-GO:Cellular-component	Up regulated	8.86173e-39	147	Membrane-enclosed lumen	PP3C10_17670 PP3C10_24110 PP3C10_5710 PP3C10_6430 PP3C10_9620 PP3C11_12810 PP3C11_14260 PP3C11_17150 PP3C11_22290 PP3C12_23320 PP3C12_25160 PP3C12_9000 PP3C13_11570 PP3C13_14960 PP3C13_22260 PP3C13_24500 PP3C13_7740 PP3C14_21860 PP3C14_23340 PP3C14_2730 PP3C15_15310 PP3C15_16480 PP3C15_19260 PP3C15_20300 PP3C15_21890 PP3C15_23380 PP3C16_10600 PP3C16_1080 PP3C16_12410 PP3C16_13590 PP3C16_5220 PP3C…
Pattern 11	E_682	6	G-GO:Cellular-component	Up regulated	8.86173e-39	147	Organelle lumen	PP3C10_17670 PP3C10_24110 PP3C10_5710 PP3C10_6430 PP3C10_9620 PP3C11_12810 PP3C11_14260 PP3C11_17150 PP3C11_22290 PP3C12_23320 PP3C12_25160 PP3C12_9000 PP3C13_11570 PP3C13_14960 PP3C13_22260 PP3C13_24500 PP3C13_7740 PP3C14_21860 PP3C14_23340 PP3C14_2730 PP3C15_15310 PP3C15_16480 PP3C15_19260 PP3C15_20300 PP3C15_21890 PP3C15_23380 PP3C16_10600 PP3C16_1080 PP3C16_12410 PP3C16_13590 PP3C16_5220 PP3C…
Pattern 11	E_683	6	G-GO:Cellular-component	Up regulated	8.86173e-39	147	Intracellular organelle lumen	PP3C10_17670 PP3C10_24110 PP3C10_5710 PP3C10_6430 PP3C10_9620 PP3C11_12810 PP3C11_14260 PP3C11_17150 PP3C11_22290 PP3C12_23320 PP3C12_25160 PP3C12_9000 PP3C13_11570 PP3C13_14960 PP3C13_22260 PP3C13_24500 PP3C13_7740 PP3C14_21860 PP3C14_23340 PP3C14_2730 PP3C15_15310 PP3C15_16480 PP3C15_19260 PP3C15_20300 PP3C15_21890 PP3C15_23380 PP3C16_10600 PP3C16_1080 PP3C16_12410 PP3C16_13590 PP3C16_5220 PP3C…
Pattern 11	E_684	6	G-GO:Cellular-component	Up regulated	1.07915e-37	126	Nuclear lumen	PP3C10_17670 PP3C10_24110 PP3C10_5710 PP3C10_6430 PP3C11_12810 PP3C11_14260 PP3C11_17150 PP3C12_9000 PP3C13_11570 PP3C13_14960 PP3C13_22260 PP3C13_24500 PP3C13_7740 PP3C14_21860 PP3C14_23340 PP3C14_2730 PP3C15_15310 PP3C15_16480 PP3C15_19260 PP3C15_20300 PP3C15_21890 PP3C15_23380 PP3C16_10600 PP3C16_1080 PP3C16_12410 PP3C16_5220 PP3C17_18050 PP3C17_22010 PP3C17_7210 PP3C18_14740 PP3C18_14790 PP3C…
Pattern 11	E_650	6	F-GO:Biological-process	Up regulated	5.17005e-37	126	Ribonucleoprotein complex biogenesis	PP3C10_14520 PP3C10_17670 PP3C10_21520 PP3C10_24110 PP3C10_5710 PP3C10_6430 PP3C11_12810 PP3C11_14260 PP3C11_20930 PP3C11_25960 PP3C12_8550 PP3C13_14960 PP3C13_15920 PP3C13_22260 PP3C13_22280 PP3C13_24500 PP3C13_7740 PP3C14_21860 PP3C14_23340 PP3C15_1000 PP3C15_15310 PP3C15_19260 PP3C15_21890 PP3C15_21950 PP3C15_7010 PP3C16_10600 PP3C16_12410 PP3C16_5220 PP3C16_8950 PP3C17_18050 PP3C17_19090 PP3C…
Pattern 11	E_651	6	F-GO:Biological-process	Up regulated	1.08184e-33	81	RRNA metabolic process	PP3C10_14520 PP3C10_17670 PP3C10_21520 PP3C10_24110 PP3C10_5710 PP3C10_6430 PP3C11_12810 PP3C13_14960 PP3C13_22260 PP3C13_22280 PP3C13_7740 PP3C14_21860 PP3C14_23340 PP3C15_1000 PP3C15_19260 PP3C15_21890 PP3C16_10600 PP3C16_12410 PP3C17_18050 PP3C17_7210 PP3C18_14790 PP3C18_60 PP3C18_8570 PP3C19_12460 PP3C19_5220 PP3C1_15210 PP3C1_22540 PP3C1_3590 PP3C1_37110 PP3C1_40060 PP3C1_9440 PP3C22_13580 P…
Pattern 11	E_652	6	F-GO:Biological-process	Up regulated	1.22118e-32	79	RRNA processing	PP3C10_14520 PP3C10_17670 PP3C10_21520 PP3C10_24110 PP3C10_5710 PP3C10_6430 PP3C11_12810 PP3C13_14960 PP3C13_22260 PP3C13_22280 PP3C13_7740 PP3C14_21860 PP3C14_23340 PP3C15_1000 PP3C15_19260 PP3C15_21890 PP3C16_10600 PP3C16_12410 PP3C17_18050 PP3C17_7210 PP3C18_14790 PP3C18_60 PP3C18_8570 PP3C19_12460 PP3C19_5220 PP3C1_15210 PP3C1_22540 PP3C1_3590 PP3C1_37110 PP3C1_40060 PP3C1_9440 PP3C22_13580 P…
Pattern 11	E_653	6	F-GO:Biological-process	Up regulated	1.00284e-31	99	NcRNA processing	PP3C10_14520 PP3C10_17670 PP3C10_21520 PP3C10_24110 PP3C10_5710 PP3C10_6430 PP3C11_12810 PP3C13_14960 PP3C13_22260 PP3C13_22280 PP3C13_7740 PP3C14_21860 PP3C14_23340 PP3C14_6040 PP3C15_1000 PP3C15_19260 PP3C15_21890 PP3C16_10600 PP3C16_12410 PP3C17_18050 PP3C17_7210 PP3C18_1320 PP3C18_14790 PP3C18_60 PP3C18_8560 PP3C18_8570 PP3C19_12460 PP3C19_5220 PP3C1_13020 PP3C1_15210 PP3C1_22540 PP3C1_28760 …
Pattern 11	E_655	6	F-GO:Biological-process	Up regulated	2.38762e-31	108	NcRNA metabolic process	PP3C10_14520 PP3C10_17670 PP3C10_21520 PP3C10_24110 PP3C10_5710 PP3C10_6430 PP3C11_12810 PP3C13_14960 PP3C13_22260 PP3C13_22280 PP3C13_7740 PP3C14_21860 PP3C14_23340 PP3C14_6040 PP3C15_1000 PP3C15_19260 PP3C15_21890 PP3C16_10600 PP3C16_12410 PP3C17_18050 PP3C17_7210 PP3C18_1320 PP3C18_14790 PP3C18_60 PP3C18_8560 PP3C18_8570 PP3C19_12460 PP3C19_5220 PP3C1_13020 PP3C1_15210 PP3C1_22540 PP3C1_28760 …
Pattern 11	E_685	6	G-GO:Cellular-component	Up regulated	4.93681e-29	216	Non-membrane-bounded organelle	PP3C10_12300 PP3C10_17670 PP3C10_24110 PP3C10_5710 PP3C10_6430 PP3C11_12810 PP3C11_14260 PP3C11_17150 PP3C11_17230 PP3C11_22290 PP3C12_12160 PP3C12_17640 PP3C12_18590 PP3C12_9000 PP3C13_11570 PP3C13_14960 PP3C13_15330 PP3C13_15920 PP3C13_22260 PP3C13_24500 PP3C13_7740 PP3C14_21510 PP3C14_21860 PP3C14_2730 PP3C14_7080 PP3C15_15310 PP3C15_19260 PP3C15_20300 PP3C15_21890 PP3C15_23380 PP3C16_10600 PP…
Pattern 11	E_686	6	G-GO:Cellular-component	Up regulated	4.93681e-29	216	Intracellular non-membrane-bounded organelle	PP3C10_12300 PP3C10_17670 PP3C10_24110 PP3C10_5710 PP3C10_6430 PP3C11_12810 PP3C11_14260 PP3C11_17150 PP3C11_17230 PP3C11_22290 PP3C12_12160 PP3C12_17640 PP3C12_18590 PP3C12_9000 PP3C13_11570 PP3C13_14960 PP3C13_15330 PP3C13_15920 PP3C13_22260 PP3C13_24500 PP3C13_7740 PP3C14_21510 PP3C14_21860 PP3C14_2730 PP3C14_7080 PP3C15_15310 PP3C15_19260 PP3C15_20300 PP3C15_21890 PP3C15_23380 PP3C16_10600 PP…
Pattern 11	E_656	6	F-GO:Biological-process	Up regulated	2.84031e-27	136	RNA processing	PP3C10_14520 PP3C10_17670 PP3C10_21520 PP3C10_24110 PP3C10_5710 PP3C10_6430 PP3C11_12810 PP3C11_2020 PP3C11_22940 PP3C11_24710 PP3C13_14960 PP3C13_22260 PP3C13_22280 PP3C13_4900 PP3C13_7740 PP3C14_21860 PP3C14_23340 PP3C14_6040 PP3C15_1000 PP3C15_19260 PP3C15_21890 PP3C16_10600 PP3C16_12410 PP3C16_16800 PP3C17_17180 PP3C17_18050 PP3C17_7210 PP3C18_1320 PP3C18_14790 PP3C18_60 PP3C18_8560 PP3C18_85…
Pattern 11	E_709	6	H-GO:Molecular-function	Up regulated	6.8074e-27	183	RNA binding	PP3C10_15140 PP3C10_17670 PP3C10_23950 PP3C10_5710 PP3C10_6430 PP3C10_9620 PP3C11_14260 PP3C11_17150 PP3C11_2020 PP3C11_20930 PP3C11_24710 PP3C11_24910 PP3C11_25960 PP3C11_7560 PP3C11_7720 PP3C12_23320 PP3C12_23410 PP3C12_23420 PP3C12_23930 PP3C12_8550 PP3C13_14960 PP3C13_15330 PP3C13_15920 PP3C13_22280 PP3C14_1800 PP3C14_1940 PP3C14_21860 PP3C14_23340 PP3C15_1000 PP3C15_15310 PP3C15_20300 PP3C15…
Pattern 11	E_657	6	F-GO:Biological-process	Up regulated	5.27605e-26	338	Gene expression	PP3C10_12300 PP3C10_14520 PP3C10_15140 PP3C10_17670 PP3C10_21520 PP3C10_22600 PP3C10_23950 PP3C10_24110 PP3C10_5710 PP3C10_6430 PP3C10_7030 PP3C10_9620 PP3C11_12810 PP3C11_17150 PP3C11_17230 PP3C11_2020 PP3C11_20430 PP3C11_20930 PP3C11_22940 PP3C11_24710 PP3C11_25960 PP3C11_7230 PP3C11_7250 PP3C12_17640 PP3C12_18590 PP3C12_23320 PP3C12_4010 PP3C12_8550 PP3C13_11570 PP3C13_14960 PP3C13_15330 PP3C1…
Pattern 11	E_687	6	G-GO:Cellular-component	Up regulated	5.58667e-23	31	Small-subunit processome	PP3C10_17670 PP3C11_12810 PP3C11_14260 PP3C13_22260 PP3C13_22280 PP3C13_7740 PP3C14_21860 PP3C15_1000 PP3C16_12410 PP3C16_5220 PP3C17_18050 PP3C18_60 PP3C19_12460 PP3C1_3590 PP3C1_37110 PP3C25_6350 PP3C26_4890 PP3C27_4160 PP3C2_27880 PP3C2_28380 PP3C3_10580 PP3C3_18970 PP3C4_30330 PP3C5_11200 PP3C5_4450 PP3C6_12420 PP3C6_25920 PP3C7_4500 PP3C7_9990 PP3C9_12610 PP3C9_17240
Pattern 11	E_688	6	G-GO:Cellular-component	Up regulated	5.58667e-23	135	Ribonucleoprotein complex	PP3C10_17670 PP3C10_24110 PP3C10_5710 PP3C10_6430 PP3C11_12810 PP3C11_14260 PP3C11_17230 PP3C11_20930 PP3C11_22290 PP3C11_24710 PP3C11_24910 PP3C11_25960 PP3C11_7560 PP3C12_18590 PP3C12_23930 PP3C12_8550 PP3C13_14960 PP3C13_15920 PP3C13_22260 PP3C13_22280 PP3C13_24500 PP3C13_7740 PP3C14_1800 PP3C14_21510 PP3C14_21860 PP3C14_7080 PP3C15_1000 PP3C15_15310 PP3C15_19260 PP3C15_21950 PP3C16_12410 PP3C…
Pattern 11	E_663	6	F-GO:Biological-process	Up regulated	5.77407e-22	254	RNA metabolic process	PP3C10_12300 PP3C10_14520 PP3C10_17670 PP3C10_21520 PP3C10_22600 PP3C10_23950 PP3C10_24110 PP3C10_5710 PP3C10_6430 PP3C10_7030 PP3C11_12810 PP3C11_17150 PP3C11_2020 PP3C11_20430 PP3C11_22940 PP3C11_24710 PP3C11_7230 PP3C11_7250 PP3C11_7720 PP3C12_4010 PP3C13_11570 PP3C13_14960 PP3C13_17680 PP3C13_22260 PP3C13_22280 PP3C13_24020 PP3C13_4900 PP3C13_7740 PP3C14_21860 PP3C14_23340 PP3C14_2730 PP3C14_…
Pattern 11	E_194	6	B-String	Up regulated	7.65188e-22	40	Mixed, incl. ribosome biogenesis in eukaryotes, and rrna processing	PP1S102_102V6.1 PP1S104_30V6.1 PP1S11_243V6.1 PP1S11_334V6.1 PP1S11_99V6.1 PP1S151_6V6.1 PP1S158_107V6.1 PP1S15_447V6.1 PP1S177_5V6.1 PP1S181_40V6.1 PP1S186_46V6.1 PP1S206_26V6.1 PP1S207_37V6.1 PP1S207_6V6.1 PP1S211_106V6.1 PP1S22_229V6.1 PP1S22_254V6.1 PP1S22_280V6.1 PP1S263_70V6.1 PP1S29_180V6.1 PP1S301_39V6.1 PP1S312_19V6.1 PP1S312_57V6.1 PP1S32_335V6.1 PP1S32_97V6.1 PP1S37_117V6.1 PP1S37_119V…
Pattern 11	E_710	6	H-GO:Molecular-function	Up regulated	1.90278e-21	295	Nucleic acid binding	PP3C10_15140 PP3C10_17670 PP3C10_21520 PP3C10_22600 PP3C10_23950 PP3C10_5710 PP3C10_6430 PP3C10_7030 PP3C10_9620 PP3C11_14260 PP3C11_17150 PP3C11_2020 PP3C11_20430 PP3C11_20930 PP3C11_24710 PP3C11_24910 PP3C11_25960 PP3C11_7230 PP3C11_7250 PP3C11_7560 PP3C11_7720 PP3C12_23320 PP3C12_23410 PP3C12_23420 PP3C12_23930 PP3C12_4010 PP3C12_8550 PP3C13_11570 PP3C13_14960 PP3C13_15330 PP3C13_15920 PP3C13_…
Pattern 11	E_196	6	B-String	Up regulated	6.92355e-21	36	Mixed, incl. ribosome biogenesis in eukaryotes, and sas10/utp3/c1d	PP1S102_102V6.1 PP1S104_30V6.1 PP1S11_243V6.1 PP1S11_334V6.1 PP1S11_99V6.1 PP1S151_6V6.1 PP1S158_107V6.1 PP1S15_447V6.1 PP1S186_46V6.1 PP1S207_37V6.1 PP1S207_6V6.1 PP1S211_106V6.1 PP1S22_229V6.1 PP1S22_280V6.1 PP1S263_70V6.1 PP1S29_180V6.1 PP1S301_39V6.1 PP1S312_19V6.1 PP1S312_57V6.1 PP1S32_335V6.1 PP1S32_97V6.1 PP1S37_117V6.1 PP1S37_119V6.1 PP1S41_237V6.1 PP1S45_24V6.1 PP1S52_171V6.1 PP1S53_101V…
Pattern 11	E_198	6	B-String	Up regulated	2.17504e-18	31	Mixed, incl. dead/deah box helicase domain, and brix domain	PP1S100_108V6.1 PP1S106_134V6.1 PP1S13_19V6.1 PP1S144_97V6.1 PP1S18_81V6.1 PP1S198_53V6.1 PP1S19_57V6.1 PP1S230_76V6.1 PP1S263_19V6.1 PP1S264_34V6.1 PP1S277_64V6.1 PP1S293_80V6.1 PP1S294_14V6.1 PP1S358_58V6.1 PP1S358_66V6.1 PP1S35_41V6.1 PP1S37_345V6.1 PP1S3_333V6.1 PP1S53_169V6.1 PP1S543_12V6.1 PP1S54_78V6.2 PP1S59_317V6.1 PP1S68_101V6.1 PP1S69_14V6.1 PP1S74_22V6.1 PP1S7_209V6.1 PP1S7_96V6.1 PP1…
Pattern 11	E_689	6	G-GO:Cellular-component	Up regulated	2.71881e-17	326	Nucleus	PP3C10_12300 PP3C10_17670 PP3C10_21330 PP3C10_24110 PP3C10_5710 PP3C10_6430 PP3C10_7030 PP3C11_12810 PP3C11_14260 PP3C11_17050 PP3C11_17150 PP3C11_2020 PP3C11_20430 PP3C11_24710 PP3C11_24910 PP3C11_4640 PP3C11_7230 PP3C11_7250 PP3C11_7560 PP3C12_12160 PP3C12_9000 PP3C13_11570 PP3C13_14960 PP3C13_22260 PP3C13_22280 PP3C13_24020 PP3C13_24500 PP3C13_7740 PP3C14_1940 PP3C14_20840 PP3C14_21860 PP3C14_…
Pattern 11	E_199	6	B-String	Up regulated	3.01085e-15	22	Mixed, incl. brix domain, and gtp-binding protein, orthogonal bundle domain superfamily	PP1S100_108V6.1 PP1S106_134V6.1 PP1S13_19V6.1 PP1S144_97V6.1 PP1S18_81V6.1 PP1S198_53V6.1 PP1S19_57V6.1 PP1S230_76V6.1 PP1S263_19V6.1 PP1S264_34V6.1 PP1S294_14V6.1 PP1S358_58V6.1 PP1S37_345V6.1 PP1S3_333V6.1 PP1S53_169V6.1 PP1S54_78V6.2 PP1S68_101V6.1 PP1S74_22V6.1 PP1S7_209V6.1 PP1S8_147V6.1 PP1S91_142V6.1 PP1S9_29V6.1
Pattern 11	E_690	6	G-GO:Cellular-component	Up regulated	3.01285e-15	19	90S preribosome	PP3C10_24110 PP3C10_6430 PP3C13_14960 PP3C13_7740 PP3C15_19260 PP3C18_14790 PP3C19_12460 PP3C24_4150 PP3C26_4890 PP3C2_10220 PP3C3_10580 PP3C3_18970 PP3C3_23250 PP3C5_4450 PP3C6_25920 PP3C7_4500 PP3C7_9990 PP3C8_1610 PP3C9_12610
Pattern 11	E_201	6	B-String	Up regulated	4.35611e-15	25	Mostly uncharacterized, incl. brix domain, and 16s rrna methyltransferase rsmb/f	PP1S100_108V6.1 PP1S106_134V6.1 PP1S13_19V6.1 PP1S144_97V6.1 PP1S18_81V6.1 PP1S198_53V6.1 PP1S19_57V6.1 PP1S230_76V6.1 PP1S263_19V6.1 PP1S264_34V6.1 PP1S294_14V6.1 PP1S358_58V6.1 PP1S358_66V6.1 PP1S35_41V6.1 PP1S37_345V6.1 PP1S3_333V6.1 PP1S53_169V6.1 PP1S543_12V6.1 PP1S54_78V6.2 PP1S68_101V6.1 PP1S74_22V6.1 PP1S7_209V6.1 PP1S8_147V6.1 PP1S91_142V6.1 PP1S9_29V6.1
Pattern 11	E_202	6	B-String	Up regulated	2.87017e-14	23	Ribosome biogenesis in eukaryotes, and Sas10/Utp3/C1D	PP1S11_99V6.1 PP1S151_6V6.1 PP1S158_107V6.1 PP1S186_46V6.1 PP1S207_37V6.1 PP1S207_6V6.1 PP1S211_106V6.1 PP1S22_229V6.1 PP1S263_70V6.1 PP1S29_180V6.1 PP1S301_39V6.1 PP1S312_19V6.1 PP1S312_57V6.1 PP1S32_97V6.1 PP1S37_117V6.1 PP1S41_237V6.1 PP1S45_24V6.1 PP1S53_101V6.1 PP1S62_85V6.1 PP1S74_120V6.1 PP1S78_50V6.1 PP1S87_39V6.1 PP1S93_182V6.1
Pattern 11	E_691	6	G-GO:Cellular-component	Up regulated	4.6787e-12	109	Mitochondrion	PP3C10_9620 PP3C11_22290 PP3C11_26830 PP3C11_850 PP3C11_9520 PP3C12_12510 PP3C12_17590 PP3C12_18000 PP3C12_23320 PP3C12_23410 PP3C12_23420 PP3C12_23850 PP3C12_25160 PP3C12_4010 PP3C12_8120 PP3C13_7040 PP3C14_19140 PP3C14_20840 PP3C14_7210 PP3C14_9020 PP3C16_10340 PP3C16_13590 PP3C16_18490 PP3C17_13460 PP3C17_16140 PP3C17_22310 PP3C17_9870 PP3C18_1720 PP3C18_1727 PP3C18_5720 PP3C18_8600 PP3C19_608…
Pattern 11	E_203	6	B-String	Up regulated	8.37651e-12	18	Ribosome biogenesis in eukaryotes, and Utp11 protein	PP1S11_99V6.1 PP1S158_107V6.1 PP1S207_37V6.1 PP1S207_6V6.1 PP1S211_106V6.1 PP1S29_180V6.1 PP1S301_39V6.1 PP1S312_19V6.1 PP1S312_57V6.1 PP1S32_97V6.1 PP1S37_117V6.1 PP1S41_237V6.1 PP1S45_24V6.1 PP1S53_101V6.1 PP1S62_85V6.1 PP1S74_120V6.1 PP1S78_50V6.1 PP1S87_39V6.1
Pattern 11	E_692	6	G-GO:Cellular-component	Up regulated	1.05791e-11	290	Protein-containing complex	PP3C10_15140 PP3C10_17670 PP3C10_20850 PP3C10_21800 PP3C10_24110 PP3C10_5710 PP3C10_6430 PP3C11_11760 PP3C11_12810 PP3C11_14260 PP3C11_17150 PP3C11_17230 PP3C11_19160 PP3C11_2020 PP3C11_20930 PP3C11_22290 PP3C11_24710 PP3C11_24910 PP3C11_25960 PP3C11_600 PP3C11_7220 PP3C11_7560 PP3C11_850 PP3C12_17590 PP3C12_18000 PP3C12_18590 PP3C12_23850 PP3C12_23930 PP3C12_4010 PP3C12_8550 PP3C12_8940 PP3C13_1…
Pattern 11	E_712	6	H-GO:Molecular-function	Up regulated	3.99394e-11	16	SnoRNA binding	PP3C10_17670 PP3C10_5710 PP3C11_14260 PP3C13_14960 PP3C13_22280 PP3C15_1000 PP3C16_5220 PP3C19_12460 PP3C25_15020 PP3C25_6350 PP3C2_14060 PP3C2_28380 PP3C3_10580 PP3C5_28430 PP3C5_4450 PP3C9_25980
Pattern 11	E_204	6	B-String	Up regulated	1.4721e-10	16	Mixed, incl. brix domain, and nucleolar, nop52	PP1S106_134V6.1 PP1S13_19V6.1 PP1S18_81V6.1 PP1S198_53V6.1 PP1S230_76V6.1 PP1S263_19V6.1 PP1S294_14V6.1 PP1S358_58V6.1 PP1S37_345V6.1 PP1S53_169V6.1 PP1S54_78V6.2 PP1S68_101V6.1 PP1S74_22V6.1 PP1S7_209V6.1 PP1S8_147V6.1 PP1S91_142V6.1
Pattern 11	E_693	6	G-GO:Cellular-component	Up regulated	2.10021e-10	16	Sno(s)RNA-containing ribonucleoprotein complex	PP3C11_14260 PP3C14_21860 PP3C16_12410 PP3C16_5220 PP3C17_18050 PP3C1_37110 PP3C22_13580 PP3C25_15020 PP3C25_6350 PP3C27_4160 PP3C2_28380 PP3C2_6540 PP3C5_11200 PP3C5_28430 PP3C6_12420 PP3C9_25980
Pattern 11	E_713	6	H-GO:Molecular-function	Up regulated	3.66699e-10	63	Catalytic activity, acting on RNA	PP3C11_2020 PP3C11_24910 PP3C12_4010 PP3C14_23340 PP3C14_2730 PP3C15_16480 PP3C15_23380 PP3C16_12410 PP3C17_17180 PP3C1_13020 PP3C1_15210 PP3C1_28760 PP3C1_40060 PP3C1_60 PP3C1_8450 PP3C20_19020 PP3C22_13580 PP3C24_15800 PP3C24_7070 PP3C26_6450 PP3C27_4160 PP3C27_5050 PP3C2_10910 PP3C2_10960 PP3C2_12110 PP3C2_13290 PP3C2_15930 PP3C2_16770 PP3C2_1920 PP3C2_19600 PP3C2_19900 PP3C2_19950 PP3C2_23720…
Pattern 11	E_714	6	H-GO:Molecular-function	Up regulated	2.69764e-07	241	Nucleotide binding	PP3C10_15970 PP3C10_21520 PP3C10_21693 PP3C10_21800 PP3C10_8200 PP3C11_1010 PP3C11_15420 PP3C11_19160 PP3C11_19560 PP3C11_19567 PP3C11_20920 PP3C11_24910 PP3C11_4640 PP3C11_5720 PP3C11_6620 PP3C12_17000 PP3C12_20560 PP3C12_22440 PP3C12_23490 PP3C12_25160 PP3C12_7590 PP3C12_9000 PP3C13_1240 PP3C13_1250 PP3C13_14960 PP3C13_1691 PP3C13_24190 PP3C13_7040 PP3C14_11150 PP3C14_12850 PP3C14_23340 PP3C14_…
Pattern 11	E_715	6	H-GO:Molecular-function	Up regulated	2.69764e-07	241	Nucleoside phosphate binding	PP3C10_15970 PP3C10_21520 PP3C10_21693 PP3C10_21800 PP3C10_8200 PP3C11_1010 PP3C11_15420 PP3C11_19160 PP3C11_19560 PP3C11_19567 PP3C11_20920 PP3C11_24910 PP3C11_4640 PP3C11_5720 PP3C11_6620 PP3C12_17000 PP3C12_20560 PP3C12_22440 PP3C12_23490 PP3C12_25160 PP3C12_7590 PP3C12_9000 PP3C13_1240 PP3C13_1250 PP3C13_14960 PP3C13_1691 PP3C13_24190 PP3C13_7040 PP3C14_11150 PP3C14_12850 PP3C14_23340 PP3C14_…
Pattern 11	E_716	6	H-GO:Molecular-function	Up regulated	5.67688e-07	252	Small molecule binding	PP3C10_15970 PP3C10_21520 PP3C10_21693 PP3C10_21800 PP3C10_8200 PP3C11_1010 PP3C11_15420 PP3C11_19160 PP3C11_19560 PP3C11_19567 PP3C11_20920 PP3C11_24910 PP3C11_4640 PP3C11_5720 PP3C11_6620 PP3C12_17000 PP3C12_20560 PP3C12_22440 PP3C12_23490 PP3C12_25160 PP3C12_7590 PP3C12_9000 PP3C13_1100 PP3C13_1240 PP3C13_1250 PP3C13_14960 PP3C13_1691 PP3C13_24190 PP3C13_7040 PP3C14_11150 PP3C14_12850 PP3C14_2…
Pattern 11	E_717	6	H-GO:Molecular-function	Up regulated	8.14675e-07	219	Carbohydrate derivative binding	PP3C10_15970 PP3C10_21520 PP3C10_21693 PP3C10_8200 PP3C11_1010 PP3C11_19160 PP3C11_19560 PP3C11_19567 PP3C11_20920 PP3C11_24910 PP3C11_4640 PP3C11_5720 PP3C11_6620 PP3C12_17000 PP3C12_20560 PP3C12_22440 PP3C12_23490 PP3C12_25160 PP3C12_7590 PP3C12_9000 PP3C13_1240 PP3C13_1250 PP3C13_14960 PP3C13_1691 PP3C13_24190 PP3C13_7040 PP3C14_11150 PP3C14_12850 PP3C14_23340 PP3C14_2650 PP3C15_16480 PP3C15_2…
Pattern 11	E_718	6	H-GO:Molecular-function	Up regulated	9.62295e-07	214	Purine nucleotide binding	PP3C10_15970 PP3C10_21520 PP3C10_21693 PP3C11_1010 PP3C11_19160 PP3C11_19560 PP3C11_19567 PP3C11_20920 PP3C11_24910 PP3C11_4640 PP3C11_5720 PP3C11_6620 PP3C12_17000 PP3C12_20560 PP3C12_22440 PP3C12_23490 PP3C12_25160 PP3C12_7590 PP3C12_9000 PP3C13_1240 PP3C13_1250 PP3C13_14960 PP3C13_1691 PP3C13_24190 PP3C13_7040 PP3C14_11150 PP3C14_12850 PP3C14_23340 PP3C14_2650 PP3C15_21580 PP3C15_8230 PP3C16_1…
Pattern 11	E_719	6	H-GO:Molecular-function	Up regulated	9.62295e-07	216	Ribonucleotide binding	PP3C10_15970 PP3C10_21520 PP3C10_21693 PP3C10_8200 PP3C11_1010 PP3C11_19160 PP3C11_19560 PP3C11_19567 PP3C11_20920 PP3C11_24910 PP3C11_4640 PP3C11_5720 PP3C11_6620 PP3C12_17000 PP3C12_20560 PP3C12_22440 PP3C12_23490 PP3C12_25160 PP3C12_7590 PP3C12_9000 PP3C13_1240 PP3C13_1250 PP3C13_14960 PP3C13_1691 PP3C13_24190 PP3C13_7040 PP3C14_11150 PP3C14_12850 PP3C14_23340 PP3C14_2650 PP3C15_21580 PP3C15_8…
Pattern 11	E_720	6	H-GO:Molecular-function	Up regulated	9.62295e-07	213	Purine ribonucleotide binding	PP3C10_15970 PP3C10_21520 PP3C10_21693 PP3C11_1010 PP3C11_19160 PP3C11_19560 PP3C11_19567 PP3C11_20920 PP3C11_24910 PP3C11_4640 PP3C11_5720 PP3C11_6620 PP3C12_17000 PP3C12_20560 PP3C12_22440 PP3C12_23490 PP3C12_25160 PP3C12_7590 PP3C12_9000 PP3C13_1240 PP3C13_1250 PP3C13_14960 PP3C13_1691 PP3C13_24190 PP3C13_7040 PP3C14_11150 PP3C14_12850 PP3C14_23340 PP3C14_2650 PP3C15_21580 PP3C15_8230 PP3C16_1…
Pattern 11	E_721	6	H-GO:Molecular-function	Up regulated	9.62295e-07	209	Purine ribonucleoside triphosphate binding	PP3C10_21520 PP3C11_1010 PP3C11_19160 PP3C11_19560 PP3C11_19567 PP3C11_20920 PP3C11_24910 PP3C11_4640 PP3C11_5720 PP3C11_6620 PP3C12_17000 PP3C12_20560 PP3C12_22440 PP3C12_23490 PP3C12_25160 PP3C12_7590 PP3C12_9000 PP3C13_1240 PP3C13_1250 PP3C13_14960 PP3C13_1691 PP3C13_24190 PP3C13_7040 PP3C14_11150 PP3C14_12850 PP3C14_23340 PP3C14_2650 PP3C15_21580 PP3C15_8230 PP3C16_10340 PP3C16_1080 PP3C16_14…
Pattern 11	E_167	6	A-Uniprot	Up regulated	1.81883e-06	12	Ribosome biogenesis	PP1S104_30V6.1 PP1S129_145V6.1 PP1S198_54V6.1 PP1S206_26V6.1 PP1S229_16V6.1 PP1S22_254V6.1 PP1S286_15V6.1 PP1S294_14V6.1 PP1S403_39V6.1 PP1S431_4V6.1 PP1S47_85V6.1 PP1S9_29V6.1
Pattern 11	E_722	6	H-GO:Molecular-function	Up regulated	1.87527e-06	6	U3 snoRNA binding	PP3C10_17670 PP3C13_14960 PP3C13_22280 PP3C15_1000 PP3C19_12460 PP3C2_14060
Pattern 11	E_723	6	H-GO:Molecular-function	Up regulated	2.38331e-06	29	S-adenosylmethionine-dependent methyltransferase activity	PP3C10_21330 PP3C11_2020 PP3C14_10470 PP3C16_12410 PP3C17_19880 PP3C1_15210 PP3C1_40050 PP3C20_15200 PP3C22_9680 PP3C24_1010 PP3C24_8340 PP3C25_4490 PP3C27_4160 PP3C2_10000 PP3C2_12110 PP3C2_12540 PP3C2_15080 PP3C2_28180 PP3C2_28182 PP3C2_30830 PP3C2_30835 PP3C2_35433 PP3C2_35520 PP3C2_35860 PP3C5_11200 PP3C6_12420 PP3C6_26460 PP3C8_21700 PP3C8_4410
Pattern 11	E_220	6	E-InterPro	Up regulated	0.000390772	110	P-loop containing nucleoside triphosphate hydrolase	PP1S106_174V6.1 PP1S108_182V6.1 PP1S10_205V6.2 RabA32 PP1S114_147V6.1 PP1S116_54V6.1 ppabcf6 PP1S119_57V6.1 PP1S123_61V6.1 ppabcf7 MSH1B PP1S134_120V6.1 PP1S138_142V6.1 PP1S144_97V6.1 PP1S145_93V6.1 PP1S14_211V6.1 PP1S154_85V6.1 RabA51 PP1S158_107V6.1 PP1S161_105V6.1 PP1S163_96V6.1 ROP2 PP1S16_25V6.1 Myosin-3-like PP1S17_81V6.1 PP1S180_118V6.1 PP1S181_40V6.1 ppabcf3 ppabcb14 PP1S191_74V6.1 PP1S19…
Pattern 11	E_168	6	A-Uniprot	Up regulated	0.000462728	23	Protein biosynthesis	EF1Bgamma1 PP1S138_36V6.1 PP1S140_60V6.1 PP1S145_172V6.1 PP1S16_25V6.1 PP1S191_74V6.1 PP1S216_68V6.1 PP1S22_311V6.1 GATC PP1S271_56V6.1 PP1S31_343V6.1 EF1Bgamma2 PP1S403_39V6.1 PP1S426_46V6.1 PP1S45_236V6.1 PP1S58_250V6.1 PP1S65_136V6.1 PP1S7_222V6.2 PP1S7_394V6.1 PP1S7_445V6.3 PP1S84_125V6.1 PP1S84_186V6.5 PP1S91_180V6.1
Pattern 11	E_169	6	A-Uniprot	Up regulated	0.0019201	9	Elongation factor	EF1Bgamma1 PP1S145_172V6.1 PP1S16_25V6.1 PP1S191_74V6.1 EF1Bgamma2 PP1S58_250V6.1 PP1S7_394V6.1 PP1S7_445V6.3 PP1S84_186V6.5
Pattern 11	E_172	6	A-Uniprot	Up regulated	0.0019201	7	rRNA processing	PP1S129_145V6.1 PP1S206_26V6.1 PP1S229_16V6.1 PP1S22_254V6.1 PP1S294_14V6.1 PP1S47_85V6.1 PP1S93_182V6.1
Pattern 11	E_221	6	E-InterPro	Up regulated	0.00412926	20	DEAD/DEAH box helicase domain	PP1S138_142V6.1 PP1S163_96V6.1 PP1S21_76V6.1 PP1S243_58V6.1 PP1S243_71V6.1 PP1S29_19V6.1 PP1S304_33V6.1 PP1S30_42V6.1 PP1S312_57V6.1 PP1S32_335V6.1 PP1S358_35V6.1 PP1S42_89V6.1 PP1S54_78V6.2 PP1S59_317V6.1 PP1S68_101V6.1 PP1S69_14V6.1 PP1S76_96V6.1 PP1S7_15V6.1 PP1S7_56V6.1 PP1S84_129V6.1
Pattern 11	E_174	6	A-Uniprot	Up regulated	0.00569509	44	RNA-binding	PP1S104_30V6.1 PP1S118_100V6.1 PP1S118_101V6.1 PP1S118_39V6.1 PP1S125_64V6.1 PP1S129_145V6.1 PP1S12_239V6.1 PP1S131_177V6.1 PP1S138_36V6.1 PP1S152_64V6.1 PP1S160_118V6.1 PP1S165_136V6.1 RDR1501 SCL42 PP1S198_53V6.1 PP1S215_70V6.1 PP1S229_16V6.1 PP1S230_76V6.1 PP1S240_100V6.1 PP1S255_12V6.1 PP1S255_29V6.1 PP1S271_56V6.1 PP1S281_57V6.1 PP1S281_8V6.1 PP1S28_124V6.1 PP1S28_42V6.1 PP1S336_48V6.1 PP1S3…
Pattern 11	E_222	6	E-InterPro	Up regulated	0.00846471	7	Expansin/pollen allergen, DPBB domain	Expansin-A14-like Exp3 ExpB1 PP1S325_11V6.1 PP1S34_7V6.1 PP1S466_13V6.1 PP1S75_138V6.1
Pattern 11	E_223	6	E-InterPro	Up regulated	0.00846471	7	Expansin, cellulose-binding-like domain	Expansin-A14-like Exp3 ExpB1 PP1S325_11V6.1 PP1S34_7V6.1 PP1S466_13V6.1 PP1S75_138V6.1
Pattern 11	E_224	6	E-InterPro	Up regulated	0.00846471	7	Expansin/Lol pI	Expansin-A14-like Exp3 ExpB1 PP1S325_11V6.1 PP1S34_7V6.1 PP1S466_13V6.1 PP1S75_138V6.1
Pattern 11	E_225	6	E-InterPro	Up regulated	0.00846471	7	RlpA-like protein, double-psi beta-barrel domain	Expansin-A14-like Exp3 ExpB1 PP1S325_11V6.1 PP1S34_7V6.1 PP1S466_13V6.1 PP1S75_138V6.1
Pattern 11	E_226	6	E-InterPro	Up regulated	0.00846471	4	NOP5, N-terminal	PP1S11_243V6.1 PP1S15_447V6.1 PP1S22_229V6.1 PP1S88_119V6.1
Pattern 11	E_227	6	E-InterPro	Up regulated	0.00846471	12	RNA helicase, DEAD-box type, Q motif	PP1S138_142V6.1 PP1S163_96V6.1 PP1S243_71V6.1 PP1S29_19V6.1 PP1S32_335V6.1 PP1S358_35V6.1 PP1S42_89V6.1 PP1S54_78V6.2 PP1S59_317V6.1 PP1S68_101V6.1 PP1S76_96V6.1 PP1S7_56V6.1
Pattern 11	E_228	6	E-InterPro	Up regulated	0.00846471	22	G-protein beta WD-40 repeat	PP1S119_113V6.1 PP1S135_17V6.1 PP1S135_34V6.1 SWDC1503 PP1S204_77V6.1 PP1S211_106V6.1 PP1S22_259V6.1 PP1S243_63V6.1 PP1S264_64V6.1 PP1S276_2V6.1 PP1S294_14V6.1 PP1S301_39V6.1 PP1S30_295V6.1 PP1S336_34V6.1 PP1S371_10V6.1 PP1S37_119V6.1 PP1S46_317V6.2 PGE1501 PP1S65_136V6.1 GPB1 PP1S84_74V6.1 PP1S87_39V6.1
Pattern 11	E_229	6	E-InterPro	Up regulated	0.00846471	4	Nucleoplasmin-like domain	PP1S153_184V6.2 HDT1502 PP1S59_160V6.1 HDT1501
Pattern 11	E_230	6	E-InterPro	Up regulated	0.00849613	12	Zinc finger, CCHC-type superfamily	PP1S163_96V6.1 PP1S255_12V6.1 PP1S28_415V6.1 PP1S30_353V6.1 PP1S327_36V6.1 PP1S336_25V6.1 PP1S41_68V6.1 PP1S475_4V6.1 PP1S7_15V6.1 PP1S7_39V6.1 PP1S7_56V6.1 PP1S84_45V6.1
Pattern 11	E_231	6	E-InterPro	Up regulated	0.00972934	24	WD40 repeat, conserved site	PP1S119_113V6.1 PP1S119_12V6.1 PP1S135_17V6.1 PP1S135_34V6.1 SWDC1503 PP1S19_57V6.1 PP1S204_77V6.1 PP1S207_37V6.1 PP1S211_106V6.1 PP1S22_259V6.1 PP1S264_64V6.1 PP1S276_2V6.1 PP1S281_108V6.1 PP1S294_14V6.1 PP1S301_39V6.1 PP1S30_295V6.1 PP1S371_10V6.1 PP1S37_119V6.1 PP1S45_24V6.1 PGE1501 PP1S65_136V6.1 GPB1 PP1S84_74V6.1 PP1S87_39V6.1
Pattern 11	E_232	6	E-InterPro	Up regulated	0.00997462	6	ADP-glucose pyrophosphorylase, conserved site	PP1S237_47V6.1 PP1S2_392V6.1 PP1S36_158V6.2 PP1S389_5V6.1 PP1S397_21V6.1 PP1S76_105V6.1
Pattern 11	E_233	6	E-InterPro	Up regulated	0.00997462	10	GTP binding domain	PP1S144_97V6.1 PP1S154_85V6.1 PP1S271_20V6.1 PP1S363_12V6.1 PP1S369_5V6.1 PP1S37_313V6.1 PP1S53_123V6.1 PP1S68_124V6.1 PP1S91_142V6.1 PP1S9_29V6.1
Pattern 11	E_234	6	E-InterPro	Up regulated	0.00997462	6	Glucose-1-phosphate adenylyltransferase	PP1S237_47V6.1 PP1S2_392V6.1 PP1S36_158V6.2 PP1S389_5V6.1 PP1S397_21V6.1 PP1S76_105V6.1
Pattern 3	E_537	0	F-GO:Biological-process	Up regulated	1.11e-05	19	Response to heat	PP3C10_13060 PP3C11_14810 PP3C12_24560 PP3C15_12510 PP3C15_12515 PP3C15_6620 PP3C15_6622 PP3C16_1550 PP3C18_22450 PP3C19_10440 PP3C19_22640 PP3C19_4790 PP3C21_19080 PP3C25_14630 PP3C6_3710 PP3C8_6770 PP3C8_8490 PP3C8_8860 PP3C9_6640
Pattern 3	E_540	0	F-GO:Biological-process	Up regulated	0.000163922	41	DNA repair	PP3C11_22000 PP3C11_23510 PP3C13_17960 PP3C13_4500 PP3C15_16980 PP3C16_1250 PP3C16_3220 PP3C17_15630 PP3C1_34820 PP3C20_1350 PP3C22_4740 PP3C22_850 PP3C23_8000 PP3C26_14310 PP3C26_14490 PP3C27_3350 PP3C2_10940 PP3C2_11110 PP3C2_11520 PP3C2_14140 PP3C2_15970 PP3C2_16220 PP3C2_16228 PP3C2_1760 PP3C2_18610 PP3C2_19600 PP3C2_21820 PP3C2_23700 PP3C2_260 PP3C2_28010 PP3C2_30860 PP3C2_32500 PP3C2_32501 …
Pattern 3	E_542	0	F-GO:Biological-process	Up regulated	0.000462684	41	Cellular response to DNA damage stimulus	PP3C11_22000 PP3C11_23510 PP3C13_17960 PP3C13_4500 PP3C15_16980 PP3C16_1250 PP3C16_3220 PP3C17_15630 PP3C1_34820 PP3C20_1350 PP3C22_4740 PP3C22_850 PP3C23_8000 PP3C26_14310 PP3C26_14490 PP3C27_3350 PP3C2_10940 PP3C2_11110 PP3C2_11520 PP3C2_14140 PP3C2_15970 PP3C2_16220 PP3C2_16228 PP3C2_1760 PP3C2_18610 PP3C2_19600 PP3C2_21820 PP3C2_23700 PP3C2_260 PP3C2_28010 PP3C2_30860 PP3C2_32500 PP3C2_32501 …
Pattern 3	E_543	0	F-GO:Biological-process	Up regulated	0.000476887	83	Response to stress	PP3C10_13060 PP3C11_1010 PP3C11_14810 PP3C11_22000 PP3C11_23510 PP3C11_6620 PP3C12_24560 PP3C13_17960 PP3C13_20930 PP3C13_4500 PP3C15_12510 PP3C15_12515 PP3C15_16980 PP3C15_6620 PP3C15_6622 PP3C16_1250 PP3C16_1550 PP3C16_17280 PP3C16_3220 PP3C17_15630 PP3C18_22450 PP3C19_10440 PP3C19_14430 PP3C19_22640 PP3C19_4790 PP3C1_3380 PP3C1_34820 PP3C20_1350 PP3C21_18700 PP3C21_19080 PP3C22_4740 PP3C22_850…
Pattern 3	E_544	0	F-GO:Biological-process	Up regulated	0.000567205	49	DNA metabolic process	PP3C11_22000 PP3C11_23510 PP3C13_17960 PP3C13_4500 PP3C15_16980 PP3C16_1250 PP3C16_3220 PP3C17_15630 PP3C19_3610 PP3C1_34820 PP3C20_1350 PP3C22_4740 PP3C22_850 PP3C23_14490 PP3C23_8000 PP3C26_14310 PP3C26_14490 PP3C27_3350 PP3C2_10940 PP3C2_11110 PP3C2_11520 PP3C2_14050 PP3C2_14140 PP3C2_15970 PP3C2_16220 PP3C2_16228 PP3C2_1760 PP3C2_1860 PP3C2_18610 PP3C2_19600 PP3C2_21820 PP3C2_23700 PP3C2_260 …
Pattern 3	E_545	0	F-GO:Biological-process	Up regulated	0.000567205	12	Response to salt stress	PP3C11_14810 PP3C12_24560 PP3C16_1550 PP3C18_22450 PP3C19_22640 PP3C21_19080 PP3C25_14630 PP3C2_24250 PP3C6_3710 PP3C8_6770 PP3C8_8490 PP3C8_8860
Pattern 3	E_546	0	F-GO:Biological-process	Up regulated	0.000978396	19	Response to inorganic substance	PP3C10_13060 PP3C11_14810 PP3C12_24560 PP3C13_20930 PP3C16_1550 PP3C18_22450 PP3C19_14430 PP3C19_22640 PP3C21_18700 PP3C21_19080 PP3C25_14630 PP3C2_27440 PP3C2_36840 PP3C4_20510 PP3C4_26240 PP3C6_3710 PP3C8_6770 PP3C8_8490 PP3C8_8860
Pattern 3	E_28	0	B-String	Up regulated	0.00413307	6	Mixed, incl. (2r)-phospho-3-sulfolactate synthase (coma), and bag family molecular chaperone regulator 5/6/7/8	PP1S107_77V6.1 PSR PP1S298_26V6.1 PP1S300_55V6.1 PP1S60_190V6.1 PP1S97_106V6.1
Pattern 3	E_573	0	H-GO:Molecular-function	Up regulated	0.00710106	12	Lysine N-methyltransferase activity	PP3C1_40050 PP3C2_10000 PP3C2_12540 PP3C2_15080 PP3C2_30830 PP3C2_30835 PP3C2_35433 PP3C2_35520 PP3C2_35860 PP3C3_30340 PP3C4_29810 PP3C5_20190
Pattern 3	E_574	0	H-GO:Molecular-function	Up regulated	0.00710106	12	Protein-lysine N-methyltransferase activity	PP3C1_40050 PP3C2_10000 PP3C2_12540 PP3C2_15080 PP3C2_30830 PP3C2_30835 PP3C2_35433 PP3C2_35520 PP3C2_35860 PP3C3_30340 PP3C4_29810 PP3C5_20190
Pattern 3	E_575	0	H-GO:Molecular-function	Up regulated	0.00710106	51	ATP hydrolysis activity	PP3C11_1010 PP3C11_23510 PP3C11_6620 PP3C13_16950 PP3C13_18050 PP3C13_8840 PP3C14_11150 PP3C15_10930 PP3C15_12510 PP3C15_12515 PP3C15_6620 PP3C15_6622 PP3C19_14130 PP3C19_4790 PP3C1_32120 PP3C1_34820 PP3C24_30 PP3C2_10620 PP3C2_12240 PP3C2_12550 PP3C2_15820 PP3C2_1760 PP3C2_1850 PP3C2_19170 PP3C2_21820 PP3C2_22140 PP3C2_24670 PP3C2_2520 PP3C2_25580 PP3C2_27130 PP3C2_28160 PP3C2_28162 PP3C2_2840 P…
Pattern 3	E_576	0	H-GO:Molecular-function	Up regulated	0.00710106	4	DNA insertion or deletion binding	PP3C20_1350 PP3C22_850 PP3C2_16220 PP3C2_16228
Pattern 3	E_577	0	H-GO:Molecular-function	Up regulated	0.00710106	22	Unfolded protein binding	PP3C11_1010 PP3C11_14810 PP3C11_6620 PP3C12_24560 PP3C15_12510 PP3C15_12515 PP3C15_6620 PP3C15_6622 PP3C16_1550 PP3C17_2260 PP3C19_10440 PP3C19_22640 PP3C21_19080 PP3C25_14630 PP3C2_12240 PP3C2_19170 PP3C4_21500 PP3C6_3710 PP3C8_6770 PP3C8_8490 PP3C8_8860 PP3C9_6640
Pattern 3	E_548	0	F-GO:Biological-process	Up regulated	0.00804132	21	DNA recombination	PP3C11_22000 PP3C11_23510 PP3C17_15630 PP3C19_3610 PP3C1_34820 PP3C20_1350 PP3C22_850 PP3C23_14490 PP3C26_14310 PP3C2_11110 PP3C2_16220 PP3C2_16228 PP3C2_1760 PP3C2_1860 PP3C2_21820 PP3C2_27600 PP3C2_28010 PP3C2_31660 PP3C2_33440 PP3C3_20180 PP3C8_12030
Pattern 3	E_47	0	E-InterPro	Up regulated	0.00994912	4	BAG family molecular chaperone regulator 5/6/7/8	PP1S107_77V6.1 PP1S172_32V6.1 PP1S60_190V6.1 PP1S6_165V6.2
Pattern 6	E_67	2	A-Uniprot	Down regulated	8.28948e-08	123	Transmembrane	PP1S102_100V6.1 PP1S102_107V6.1 PP1S103_103V6.1 NRT2;6 PP1S107_87V6.1 PP1S1116_1V6.2 cesA3 PP1S116_173V6.1 MLO ppabcc4 PP1S123_24V6.1 PP1S127_22V6.1 PP1S129_12V6.1 PP1S129_159V6.1 PpLhcb1 PP1S12_71V6.1 PP1S136_15V6.1 PP1S136_74V6.1 PP1S13_216V6.1 PP1S143_131V6.4 PP1S144_111V6.1 PP1S144_44V6.5 PP1S145_106V6.1 PP1S149_3V6.1 PP1S14_358V6.1 PP1S156_153V6.1 PP1S156_70V6.1 PP1S157_35V6.1 PP1S162_3V6.1 …
Pattern 6	E_68	2	A-Uniprot	Down regulated	8.28948e-08	123	Transmembrane helix	PP1S102_100V6.1 PP1S102_107V6.1 PP1S103_103V6.1 NRT2;6 PP1S107_87V6.1 PP1S1116_1V6.2 cesA3 PP1S116_173V6.1 MLO ppabcc4 PP1S123_24V6.1 PP1S127_22V6.1 PP1S129_12V6.1 PP1S129_159V6.1 PpLhcb1 PP1S12_71V6.1 PP1S136_15V6.1 PP1S136_74V6.1 PP1S13_216V6.1 PP1S143_131V6.4 PP1S144_111V6.1 PP1S144_44V6.5 PP1S145_106V6.1 PP1S149_3V6.1 PP1S14_358V6.1 PP1S156_153V6.1 PP1S156_70V6.1 PP1S157_35V6.1 PP1S162_3V6.1 …
Pattern 6	E_69	2	A-Uniprot	Down regulated	1.82655e-07	124	Membrane	PP1S102_100V6.1 PP1S102_107V6.1 PP1S103_103V6.1 NRT2;6 PP1S107_87V6.1 PP1S1116_1V6.2 cesA3 PP1S116_173V6.1 MLO ppabcc4 PP1S123_24V6.1 PP1S127_22V6.1 PP1S129_12V6.1 PP1S129_159V6.1 PpLhcb1 PP1S12_71V6.1 PP1S136_15V6.1 PP1S136_74V6.1 PP1S13_216V6.1 PP1S143_131V6.4 PP1S144_111V6.1 PP1S144_44V6.5 PP1S145_106V6.1 PP1S149_3V6.1 PP1S14_358V6.1 PP1S156_153V6.1 PP1S156_70V6.1 PP1S157_35V6.1 PP1S162_3V6.1 …
Pattern 6	E_578	2	F-GO:Biological-process	Down regulated	1.39e-06	39	Small molecule biosynthetic process	PP3C11_9120 PP3C12_13560 PP3C12_25380 PP3C13_1900 PP3C14_25720 PP3C15_12980 PP3C15_13040 PP3C15_18500 PP3C15_19890 PP3C17_23740 PP3C19_12890 PP3C19_3900 PP3C1_29300 PP3C1_34890 PP3C1_6640 PP3C20_12850 PP3C20_17620 PP3C20_22420 PP3C20_2470 PP3C21_8940 PP3C22_17930 PP3C23_16120 PP3C24_13160 PP3C24_13190 PP3C24_290 PP3C26_12570 PP3C27_7000 PP3C3_340 PP3C3_37800 PP3C3_5810 PP3C4_20230 PP3C4_22490 PP3…
Pattern 6	E_132	6	E-InterPro	Down regulated	2.47675e-05	7	Plant peroxidase	PP1S104_177V6.1 PP1S10_225V6.1 PP1S20_77V6.1 PP1S306_37V6.1 PP1S354_23V6.1 PP1S433_15V6.2 PP1S67_214V6.2
Pattern 6	E_68	6	A-Uniprot	Down regulated	0.000249397	182	Transmembrane helix	Nar2;3 PP1S101_226V6.1 PP1S102_100V6.1 PP1S102_107V6.1 PP1S103_103V6.1 PP1S107_87V6.1 PP1S1116_1V6.2 cesA3 PP1S118_92V6.1 PP1S11_295V6.1 PP1S11_404V6.1 PP1S120_29V6.1 MLO ppabcc4 PP1S123_24V6.1 PP1S123_30V6.1 PP1S127_22V6.1 PP1S129_12V6.1 PP1S129_159V6.1 PP1S12_71V6.1 PP1S130_87V6.1 PP1S136_15V6.1 PP1S136_74V6.1 PP1S13_216V6.1 PP1S141_27V6.1 PP1S144_111V6.1 PP1S144_44V6.5 PP1S144_59V6.1 PP1S145_1…
Pattern 6	E_67	6	A-Uniprot	Down regulated	0.000273532	182	Transmembrane	Nar2;3 PP1S101_226V6.1 PP1S102_100V6.1 PP1S102_107V6.1 PP1S103_103V6.1 PP1S107_87V6.1 PP1S1116_1V6.2 cesA3 PP1S118_92V6.1 PP1S11_295V6.1 PP1S11_404V6.1 PP1S120_29V6.1 MLO ppabcc4 PP1S123_24V6.1 PP1S123_30V6.1 PP1S127_22V6.1 PP1S129_12V6.1 PP1S129_159V6.1 PP1S12_71V6.1 PP1S130_87V6.1 PP1S136_15V6.1 PP1S136_74V6.1 PP1S13_216V6.1 PP1S141_27V6.1 PP1S144_111V6.1 PP1S144_44V6.5 PP1S144_59V6.1 PP1S145_1…
Pattern 6	E_588	2	F-GO:Biological-process	Down regulated	0.000395367	46	Transmembrane transport	PP3C10_21510 PP3C12_19870 PP3C12_24970 PP3C12_5540 PP3C14_7160 PP3C15_10680 PP3C15_3470 PP3C15_4170 PP3C16_1230 PP3C16_3180 PP3C16_550 PP3C19_18700 PP3C19_21550 PP3C1_21890 PP3C1_25070 PP3C1_25930 PP3C20_20860 PP3C20_21990 PP3C21_6200 PP3C21_9020 PP3C23_15870 PP3C24_1990 PP3C24_3580 PP3C25_12520 PP3C25_15120 PP3C25_6140 PP3C26_120 PP3C26_12600 PP3C27_2550 PP3C2_27650 PP3C2_8660 PP3C3_12760 PP3C3_…
Pattern 6	E_151	6	D-SMART	Down regulated	0.000456472	4	Lipoxygenase homology 2 (beta barrel) domain	PpLOX6 PpLOX2 PpLOX1 PpLOX3
Pattern 6	E_578	6	F-GO:Biological-process	Down regulated	0.000489642	38	Small molecule biosynthetic process	PP3C10_15520 PP3C11_25880 PP3C12_13560 PP3C12_25380 PP3C14_25720 PP3C15_12980 PP3C15_13040 PP3C15_18520 PP3C17_16260 PP3C17_17970 PP3C18_4480 PP3C19_20600 PP3C19_3900 PP3C1_29300 PP3C1_34890 PP3C1_6640 PP3C20_12850 PP3C20_17620 PP3C21_8940 PP3C22_17930 PP3C23_16120 PP3C24_13160 PP3C24_13190 PP3C24_290 PP3C27_1880 PP3C27_5950 PP3C27_7000 PP3C2_29800 PP3C3_340 PP3C3_37800 PP3C3_5810 PP3C4_22490 PP3…
Pattern 6	E_80	6	A-Uniprot	Down regulated	0.000630924	5	Dioxygenase	PpLOX6 PP1S247_45V6.3 PpLOX2 PpLOX1 PpLOX3
Pattern 6	E_147	6	C-Pfam	Down regulated	0.000647559	4	Lipoxygenase	PpLOX6 PpLOX2 PpLOX1 PpLOX3
Pattern 6	E_102	6	B-String	Down regulated	0.000784174	8	Mixed, incl. p-type atpase, subfamily ib, and copper/zinc superoxide dismutase (sodc)	PP1S130_87V6.1 PP1S177_46V6.1 PP1S237_84V6.1 PP1S23_336V6.1 PP1S54_7V6.1 PP1S57_24V6.1 PP1S69_239V6.1 PP1S98_113V6.1
Pattern 6	E_98	6	B-String	Down regulated	0.000784174	18	Mixed, incl. heavy metal-associated domain, hma, and cation efflux transmembrane domain superfamily	PP1S130_87V6.1 PP1S144_44V6.5 PP1S15_89V6.2 PP1S167_116V6.1 PP1S177_46V6.1 Laccase-12-like PP1S237_84V6.1 PP1S23_336V6.1 PP1S2_335V6.1 PP1S32_49V6.1 Mitoferrin-like PP1S4_7V6.1 PP1S54_7V6.1 PP1S57_24V6.1 PP1S69_239V6.1 Laccase-11-like PP1S93_56V6.6 PP1S98_113V6.1
Pattern 6	E_618	2	H-GO:Molecular-function	Down regulated	0.000914476	14	Channel activity	PP3C12_24970 PP3C12_5540 PP3C16_3180 PP3C1_25930 PP3C23_15870 PP3C26_120 PP3C2_27650 PP3C3_31900 PP3C4_30220 PP3C4_510 PP3C7_9820 PP3C8_7570 PP3C8_8470 PP3C9_3190
Pattern 6	E_619	2	H-GO:Molecular-function	Down regulated	0.000914476	14	Passive transmembrane transporter activity	PP3C12_24970 PP3C12_5540 PP3C16_3180 PP3C1_25930 PP3C23_15870 PP3C26_120 PP3C2_27650 PP3C3_31900 PP3C4_30220 PP3C4_510 PP3C7_9820 PP3C8_7570 PP3C8_8470 PP3C9_3190
Pattern 6	E_132	2	E-InterPro	Down regulated	0.00097425	5	Plant peroxidase	PP1S104_177V6.1 PP1S10_225V6.1 PP1S20_77V6.1 PP1S306_37V6.1 PP1S433_15V6.2
Pattern 6	E_618	6	H-GO:Molecular-function	Down regulated	0.0011865	15	Channel activity	PP3C10_21310 PP3C12_5540 PP3C16_3180 PP3C21_9770 PP3C23_15870 PP3C24_18690 PP3C26_120 PP3C2_27650 PP3C3_31900 PP3C3_3230 PP3C4_30220 PP3C4_510 PP3C6_25510 PP3C8_7570 PP3C9_3190
Pattern 6	E_619	6	H-GO:Molecular-function	Down regulated	0.0011865	15	Passive transmembrane transporter activity	PP3C10_21310 PP3C12_5540 PP3C16_3180 PP3C21_9770 PP3C23_15870 PP3C24_18690 PP3C26_120 PP3C2_27650 PP3C3_31900 PP3C3_3230 PP3C4_30220 PP3C4_510 PP3C6_25510 PP3C8_7570 PP3C9_3190
Pattern 6	E_69	6	A-Uniprot	Down regulated	0.00125648	183	Membrane	Nar2;3 PP1S101_226V6.1 PP1S102_100V6.1 PP1S102_107V6.1 PP1S103_103V6.1 PP1S107_87V6.1 PP1S1116_1V6.2 cesA3 PP1S118_92V6.1 PP1S11_295V6.1 PP1S11_404V6.1 PP1S120_29V6.1 MLO ppabcc4 PP1S123_24V6.1 PP1S123_30V6.1 PP1S127_22V6.1 PP1S129_12V6.1 PP1S129_159V6.1 PP1S12_71V6.1 PP1S130_87V6.1 PP1S136_15V6.1 PP1S136_74V6.1 PP1S13_216V6.1 PP1S141_27V6.1 PP1S144_111V6.1 PP1S144_44V6.5 PP1S144_59V6.1 PP1S145_1…
Pattern 6	E_624	6	H-GO:Molecular-function	Down regulated	0.00126192	8	Oxidoreductase activity, acting on single donors with incorporation of molecular oxygen	PP3C15_12980 PP3C15_13040 PP3C17_16260 PP3C18_17950 PP3C1_29300 PP3C1_40790 PP3C20_12850 PP3C4_28680
Pattern 6	E_629	6	H-GO:Molecular-function	Down regulated	0.00141468	11	Carboxy-lyase activity	PP3C10_11730 PP3C14_21530 PP3C15_18520 PP3C23_8800 PP3C3_14480 PP3C3_22850 PP3C3_5810 PP3C4_25090 PP3C4_30870 PP3C4_30950 PP3C6_12940
Pattern 6	E_98	2	B-String	Down regulated	0.00233307	11	Mixed, incl. heavy metal-associated domain, hma, and cation efflux transmembrane domain superfamily	PP1S144_44V6.5 PP1S177_46V6.1 PP1S182_7V6.3 PP1S237_84V6.1 PP1S23_336V6.1 PP1S2_335V6.1 PP1S325_2V6.1 Mitoferrin-like PP1S69_239V6.1 PP1S83_69V6.1 FTR2
Pattern 6	E_624	2	H-GO:Molecular-function	Down regulated	0.00245353	7	Oxidoreductase activity, acting on single donors with incorporation of molecular oxygen	PP3C15_12980 PP3C15_13040 PP3C18_17950 PP3C1_29300 PP3C20_12850 PP3C26_12570 PP3C4_28680
Pattern 6	E_80	2	A-Uniprot	Down regulated	0.00342561	4	Dioxygenase	PpLOX6 PP1S247_45V6.3 PpLOX2 PpLOX1
Pattern 6	E_102	2	B-String	Down regulated	0.00400632	5	Mixed, incl. p-type atpase, subfamily ib, and copper/zinc superoxide dismutase (sodc)	PP1S177_46V6.1 PP1S237_84V6.1 PP1S23_336V6.1 PP1S69_239V6.1 PP1S83_69V6.1
Pattern 6	E_629	2	H-GO:Molecular-function	Down regulated	0.00402853	9	Carboxy-lyase activity	PP3C13_15980 PP3C13_16000 PP3C13_16130 PP3C14_21530 PP3C15_18500 PP3C3_5810 PP3C4_30870 PP3C4_30950 PP3C6_12940
Pattern 6	E_588	6	F-GO:Biological-process	Down regulated	0.00485064	52	Transmembrane transport	PP3C10_21310 PP3C11_19850 PP3C12_19870 PP3C12_5540 PP3C14_7160 PP3C15_3470 PP3C16_1230 PP3C16_14400 PP3C16_22550 PP3C16_3180 PP3C16_550 PP3C17_17090 PP3C18_18460 PP3C19_18700 PP3C19_21550 PP3C1_21890 PP3C20_15490 PP3C20_20860 PP3C20_21990 PP3C21_2730 PP3C21_6200 PP3C21_9020 PP3C21_9770 PP3C23_15870 PP3C23_19750 PP3C24_18690 PP3C24_1990 PP3C24_3580 PP3C25_12520 PP3C25_15120 PP3C25_6140 PP3C25_7150…
Pattern 6	E_147	2	C-Pfam	Down regulated	0.00600429	3	Lipoxygenase	PpLOX6 PpLOX2 PpLOX1
Pattern 6	E_151	2	D-SMART	Down regulated	0.00655013	3	Lipoxygenase homology 2 (beta barrel) domain	PpLOX6 PpLOX2 PpLOX1
Pattern 5	E_110	6	B-String	Up regulated	1.75365e-55	102	Mixed, incl. ribosome biogenesis in eukaryotes, and ribosome biogenesis	PP1S100_108V6.1 PP1S102_102V6.1 PP1S104_30V6.1 PP1S106_134V6.1 PP1S112_64V6.1 PP1S119_137V6.1 PP1S11_243V6.1 PP1S11_334V6.1 PP1S11_99V6.1 PP1S129_145V6.1 PP1S131_177V6.1 PP1S134_120V6.1 PP1S13_19V6.1 PP1S144_97V6.1 PP1S151_6V6.1 PP1S158_107V6.1 PP1S15_290V6.1 PP1S15_447V6.1 PP1S160_118V6.1 PP1S165_132V6.1 PP1S177_5V6.1 PP1S181_40V6.1 PP1S186_46V6.1 PP1S18_81V6.1 PP1S198_53V6.1 PP1S198_54V6.1 PP1S…
Pattern 5	E_112	6	B-String	Up regulated	3.50993e-43	79	Mixed, incl. ribosome biogenesis in eukaryotes, and dead/deah box helicase	PP1S100_108V6.1 PP1S102_102V6.1 PP1S104_30V6.1 PP1S106_134V6.1 PP1S11_243V6.1 PP1S11_334V6.1 PP1S11_99V6.1 PP1S13_19V6.1 PP1S144_97V6.1 PP1S151_6V6.1 PP1S158_107V6.1 PP1S15_447V6.1 PP1S177_5V6.1 PP1S181_40V6.1 PP1S186_46V6.1 PP1S18_81V6.1 PP1S198_53V6.1 PP1S19_57V6.1 PP1S206_26V6.1 PP1S207_37V6.1 PP1S207_6V6.1 PP1S211_106V6.1 PP1S22_229V6.1 PP1S22_254V6.1 PP1S22_280V6.1 PP1S22_59V6.1 PP1S230_76V6…
Pattern 5	E_598	6	F-GO:Biological-process	Up regulated	1.00284e-31	436	Cellular nitrogen compound metabolic process	PP3C10_11680 PP3C10_12300 PP3C10_14520 PP3C10_15140 PP3C10_17670 PP3C10_21330 PP3C10_21520 PP3C10_22600 PP3C10_23950 PP3C10_24110 PP3C10_5710 PP3C10_6430 PP3C10_7030 PP3C10_9620 PP3C11_11760 PP3C11_11810 PP3C11_12810 PP3C11_17150 PP3C11_17230 PP3C11_19160 PP3C11_2020 PP3C11_20430 PP3C11_20930 PP3C11_22940 PP3C11_24710 PP3C11_25960 PP3C11_7230 PP3C11_7250 PP3C11_7720 PP3C12_17640 PP3C12_18590 PP3C…
Pattern 5	E_594	6	F-GO:Biological-process	Up regulated	4.00157e-24	347	Heterocycle metabolic process	PP3C10_11680 PP3C10_12300 PP3C10_14520 PP3C10_17670 PP3C10_21330 PP3C10_21520 PP3C10_22600 PP3C10_23950 PP3C10_24110 PP3C10_5710 PP3C10_6430 PP3C10_7030 PP3C11_11760 PP3C11_11810 PP3C11_12810 PP3C11_17150 PP3C11_19160 PP3C11_2020 PP3C11_20430 PP3C11_22940 PP3C11_24710 PP3C11_7230 PP3C11_7250 PP3C11_7720 PP3C12_20560 PP3C12_4010 PP3C12_7590 PP3C13_1100 PP3C13_11570 PP3C13_14960 PP3C13_17680 PP3C13…
Pattern 5	E_600	6	F-GO:Biological-process	Up regulated	4.00157e-24	330	Nucleobase-containing compound metabolic process	PP3C10_11680 PP3C10_12300 PP3C10_14520 PP3C10_17670 PP3C10_21330 PP3C10_21520 PP3C10_22600 PP3C10_23950 PP3C10_24110 PP3C10_5710 PP3C10_6430 PP3C10_7030 PP3C11_11760 PP3C11_11810 PP3C11_12810 PP3C11_17150 PP3C11_19160 PP3C11_2020 PP3C11_20430 PP3C11_22940 PP3C11_24710 PP3C11_7230 PP3C11_7250 PP3C11_7720 PP3C12_20560 PP3C12_4010 PP3C12_7590 PP3C13_11570 PP3C13_14960 PP3C13_17680 PP3C13_22260 PP3C1…
Pattern 5	E_597	6	F-GO:Biological-process	Up regulated	1.45141e-23	350	Cellular aromatic compound metabolic process	PP3C10_11680 PP3C10_12300 PP3C10_14520 PP3C10_17670 PP3C10_21330 PP3C10_21520 PP3C10_22600 PP3C10_23950 PP3C10_24110 PP3C10_5710 PP3C10_6430 PP3C10_7030 PP3C11_11760 PP3C11_11810 PP3C11_12810 PP3C11_17150 PP3C11_19160 PP3C11_2020 PP3C11_20430 PP3C11_22940 PP3C11_24710 PP3C11_5740 PP3C11_7230 PP3C11_7250 PP3C11_7720 PP3C12_20560 PP3C12_23140 PP3C12_4010 PP3C12_7590 PP3C13_1100 PP3C13_11570 PP3C13_…
Pattern 5	E_596	6	F-GO:Biological-process	Up regulated	2.67474e-23	354	Organic cyclic compound metabolic process	PP3C10_11680 PP3C10_12300 PP3C10_14520 PP3C10_17670 PP3C10_21330 PP3C10_21520 PP3C10_22600 PP3C10_23950 PP3C10_24110 PP3C10_5710 PP3C10_6430 PP3C10_7030 PP3C11_11760 PP3C11_11810 PP3C11_12810 PP3C11_17150 PP3C11_19160 PP3C11_2020 PP3C11_20430 PP3C11_22940 PP3C11_24710 PP3C11_5740 PP3C11_7230 PP3C11_7250 PP3C11_7720 PP3C12_20560 PP3C12_23140 PP3C12_4010 PP3C12_7590 PP3C13_1100 PP3C13_11570 PP3C13_…
Pattern 5	E_607	6	F-GO:Biological-process	Up regulated	3.36802e-22	287	Nucleic acid metabolic process	PP3C10_12300 PP3C10_14520 PP3C10_17670 PP3C10_21330 PP3C10_21520 PP3C10_22600 PP3C10_23950 PP3C10_24110 PP3C10_5710 PP3C10_6430 PP3C10_7030 PP3C11_11810 PP3C11_12810 PP3C11_17150 PP3C11_2020 PP3C11_20430 PP3C11_22940 PP3C11_24710 PP3C11_7230 PP3C11_7250 PP3C11_7720 PP3C12_4010 PP3C13_11570 PP3C13_14960 PP3C13_17680 PP3C13_22260 PP3C13_22280 PP3C13_24020 PP3C13_4900 PP3C13_7740 PP3C14_21860 PP3C14…
Pattern 5	E_633	6	H-GO:Molecular-function	Up regulated	9.69442e-15	99	Catalytic activity, acting on a nucleic acid	PP3C10_21330 PP3C10_21520 PP3C11_2020 PP3C11_24910 PP3C12_4010 PP3C14_23340 PP3C14_2650 PP3C14_2730 PP3C15_16480 PP3C15_23380 PP3C16_12410 PP3C16_1250 PP3C17_14880 PP3C17_17180 PP3C17_17810 PP3C17_22010 PP3C1_13020 PP3C1_14770 PP3C1_15210 PP3C1_22540 PP3C1_28760 PP3C1_40060 PP3C1_60 PP3C1_6220 PP3C1_8450 PP3C20_19020 PP3C21_9710 PP3C22_13580 PP3C23_11430 PP3C24_15800 PP3C24_16390 PP3C24_7070 PP3C…
Pattern 5	E_83	2	A-Uniprot	Up regulated	6.01358e-08	75	Nucleotide-binding	PP1S101_161V6.1 PP1S108_182V6.1 PP1S109_208V6.1 PP1S112_186V6.1 ppabcf6 PP1S119_57V6.1 PP1S119_8V6.1 PP1S133_13V6.1 PP1S135_25V6.1 PP1S135_29V6.2 ATM PP1S14_211V6.1 PP1S152_6V6.1 PP1S165_119V6.2 ROP2 PP1S169_68V6.1 Myosin-3-like PP1S175_26V6.1 PP1S177_14V6.2 ppabcf3 PP1S183_47V6.1 PP1S183_56V6.1 PP1S183_85V6.1 hxk10 PP1S22_311V6.1 PP1S22_343V6.1 PP1S22_429V6.1 PP1S22_70V6.2 PP1S237_18V6.1 PP1S237…
Pattern 5	E_110	2	B-String	Up regulated	1.87752e-05	27	Mixed, incl. ribosome biogenesis in eukaryotes, and ribosome biogenesis	PP1S104_30V6.1 PP1S119_137V6.1 PP1S11_334V6.1 PP1S131_177V6.1 PP1S165_132V6.1 PP1S226_21V6.1 PP1S22_229V6.1 PP1S22_254V6.1 PP1S22_280V6.1 PP1S22_50V6.1 PP1S22_59V6.1 PP1S263_70V6.1 PP1S30_137V6.1 PP1S343_39V6.1 PP1S34_345V6.1 PP1S358_58V6.1 PP1S358_66V6.1 PP1S391_10V6.1 PP1S543_12V6.1 PP1S54_67V6.1 PP1S76_13V6.1 PP1S7_209V6.1 PP1S7_252V6.1 PP1S7_96V6.1 PP1S84_173V6.1 PP1S88_119V6.1 PP1S9_29V6.1
Pattern 5	E_112	2	B-String	Up regulated	0.000124312	21	Mixed, incl. ribosome biogenesis in eukaryotes, and dead/deah box helicase	PP1S104_30V6.1 PP1S11_334V6.1 PP1S226_21V6.1 PP1S22_229V6.1 PP1S22_254V6.1 PP1S22_280V6.1 PP1S22_59V6.1 PP1S263_70V6.1 PP1S30_137V6.1 PP1S34_345V6.1 PP1S358_58V6.1 PP1S358_66V6.1 PP1S391_10V6.1 PP1S543_12V6.1 PP1S54_67V6.1 PP1S76_13V6.1 PP1S7_209V6.1 PP1S7_96V6.1 PP1S84_173V6.1 PP1S88_119V6.1 PP1S9_29V6.1
Pattern 5	E_594	2	F-GO:Biological-process	Up regulated	0.000684783	235	Heterocycle metabolic process	PP3C10_11910 PP3C10_22770 PP3C10_22950 PP3C10_24030 PP3C10_6570 PP3C10_6600 PP3C11_19160 PP3C11_24520 PP3C11_24710 PP3C11_7250 PP3C12_14340 PP3C12_20560 PP3C13_11650 PP3C13_24020 PP3C14_19190 PP3C14_21860 PP3C14_23810 PP3C14_24990 PP3C14_3310 PP3C14_750 PP3C14_9940 PP3C15_16480 PP3C15_18090 PP3C16_1250 PP3C16_4400 PP3C16_8630 PP3C17_13070 PP3C17_15630 PP3C17_16910 PP3C17_19520 PP3C17_24020 PP3C18…
Pattern 5	E_633	2	H-GO:Molecular-function	Up regulated	0.00104551	63	Catalytic activity, acting on a nucleic acid	PP3C10_22770 PP3C14_2650 PP3C15_16480 PP3C16_1250 PP3C17_19520 PP3C19_3610 PP3C1_32870 PP3C1_34820 PP3C1_40060 PP3C1_6220 PP3C20_1350 PP3C23_8000 PP3C24_15800 PP3C24_9630 PP3C27_4160 PP3C2_10910 PP3C2_11520 PP3C2_12110 PP3C2_13290 PP3C2_15900 PP3C2_15930 PP3C2_16220 PP3C2_16228 PP3C2_16770 PP3C2_16950 PP3C2_17270 PP3C2_1760 PP3C2_1860 PP3C2_1920 PP3C2_19600 PP3C2_19900 PP3C2_19950 PP3C2_23720 PP3…
Pattern 5	E_89	2	A-Uniprot	Up regulated	0.00138165	6	Starch biosynthesis	PP1S175_26V6.1 PP1S237_47V6.1 PP1S302_43V6.1 PP1S36_158V6.2 PP1S397_21V6.1 PP1S76_105V6.1
Pattern 5	E_596	2	F-GO:Biological-process	Up regulated	0.00180257	237	Organic cyclic compound metabolic process	PP3C10_11910 PP3C10_22770 PP3C10_22950 PP3C10_24030 PP3C10_6570 PP3C10_6600 PP3C11_19160 PP3C11_24520 PP3C11_24710 PP3C11_7250 PP3C12_14340 PP3C12_20560 PP3C13_11650 PP3C13_24020 PP3C14_19190 PP3C14_21860 PP3C14_24990 PP3C14_3310 PP3C14_750 PP3C14_9940 PP3C15_16480 PP3C15_18090 PP3C16_1250 PP3C16_4400 PP3C16_8630 PP3C17_13070 PP3C17_15630 PP3C17_16910 PP3C17_19520 PP3C17_24020 PP3C18_10680 PP3C18…
Pattern 5	E_597	2	F-GO:Biological-process	Up regulated	0.00180257	233	Cellular aromatic compound metabolic process	PP3C10_11910 PP3C10_22770 PP3C10_22950 PP3C10_24030 PP3C10_6570 PP3C10_6600 PP3C11_19160 PP3C11_24520 PP3C11_24710 PP3C11_7250 PP3C12_14340 PP3C12_20560 PP3C13_11650 PP3C13_24020 PP3C14_19190 PP3C14_21860 PP3C14_23810 PP3C14_24990 PP3C14_3310 PP3C14_750 PP3C14_9940 PP3C15_16480 PP3C15_18090 PP3C16_1250 PP3C16_4400 PP3C16_8630 PP3C17_13070 PP3C17_15630 PP3C17_16910 PP3C17_19520 PP3C18_10680 PP3C18…
Pattern 5	E_83	6	A-Uniprot	Up regulated	0.0019201	98	Nucleotide-binding	PP1S106_174V6.1 PP1S108_182V6.1 PP1S10_205V6.2 PP1S112_186V6.1 PP1S114_147V6.1 PP1S116_54V6.1 PP1S116_98V6.1 ppabcf6 PP1S119_57V6.1 PP1S119_8V6.1 ppabcf7 PP1S134_120V6.1 PP1S135_25V6.1 ATM PP1S138_142V6.1 PP1S14_211V6.1 PP1S15_126V6.1 PP1S161_105V6.1 PP1S165_119V6.2 ROP2 PP1S16_25V6.1 Myosin-3-like PP1S175_128V6.1 PP1S17_81V6.1 ppabcf3 PP1S183_47V6.1 PP1S183_56V6.1 PP1S183_85V6.1 ppabcb14 PP1S191…
Pattern 5	E_94	6	A-Uniprot	Up regulated	0.0019201	13	Nucleotidyltransferase	rpoA RDR1501 PP1S237_47V6.1 PP1S246_118V6.1 PP1S248_36V6.1 rpoT1 PP1S2_392V6.1 PP1S338_40V6.1 PP1S36_158V6.2 PP1S389_5V6.1 PP1S397_21V6.1 PP1S76_105V6.1 PP1S84_245V6.1
Pattern 5	E_598	2	F-GO:Biological-process	Up regulated	0.00202113	277	Cellular nitrogen compound metabolic process	PP3C10_11910 PP3C10_22770 PP3C10_22950 PP3C10_6570 PP3C10_6600 PP3C11_17230 PP3C11_19160 PP3C11_24520 PP3C11_24710 PP3C11_7250 PP3C12_14340 PP3C12_20560 PP3C13_11650 PP3C13_24020 PP3C14_19190 PP3C14_21510 PP3C14_21860 PP3C14_24990 PP3C14_3310 PP3C14_750 PP3C14_9940 PP3C15_16480 PP3C15_18090 PP3C16_1250 PP3C16_4400 PP3C16_8630 PP3C17_13070 PP3C17_15630 PP3C17_16910 PP3C17_19520 PP3C17_24020 PP3C18…
Pattern 5	E_600	2	F-GO:Biological-process	Up regulated	0.00202113	214	Nucleobase-containing compound metabolic process	PP3C10_11910 PP3C10_22770 PP3C10_22950 PP3C10_6570 PP3C10_6600 PP3C11_19160 PP3C11_24520 PP3C11_24710 PP3C11_7250 PP3C12_14340 PP3C12_20560 PP3C13_11650 PP3C13_24020 PP3C14_19190 PP3C14_21860 PP3C14_24990 PP3C14_3310 PP3C14_750 PP3C14_9940 PP3C15_16480 PP3C15_18090 PP3C16_1250 PP3C16_4400 PP3C17_13070 PP3C17_15630 PP3C17_16910 PP3C17_19520 PP3C18_10680 PP3C18_1320 PP3C18_4830 PP3C19_3610 PP3C19_7…
Pattern 5	E_89	6	A-Uniprot	Up regulated	0.00382194	7	Starch biosynthesis	PP1S237_47V6.1 PP1S2_392V6.1 PP1S33_144V6.1 PP1S36_158V6.2 PP1S389_5V6.1 PP1S397_21V6.1 PP1S76_105V6.1
Pattern 5	E_94	2	A-Uniprot	Up regulated	0.00477494	8	Nucleotidyltransferase	PP1S175_26V6.1 RDR1501 PP1S237_47V6.1 PP1S248_36V6.1 PP1S36_158V6.2 PP1S397_21V6.1 PP1S76_105V6.1 PP1S84_245V6.1
Pattern 5	E_607	2	F-GO:Biological-process	Up regulated	0.00504217	182	Nucleic acid metabolic process	PP3C10_11910 PP3C10_22770 PP3C10_22950 PP3C10_6570 PP3C10_6600 PP3C11_24520 PP3C11_24710 PP3C11_7250 PP3C13_24020 PP3C14_19190 PP3C14_21860 PP3C14_24990 PP3C14_3310 PP3C14_750 PP3C14_9940 PP3C15_16480 PP3C15_18090 PP3C16_1250 PP3C16_4400 PP3C17_13070 PP3C17_15630 PP3C17_16910 PP3C17_19520 PP3C18_10680 PP3C18_1320 PP3C18_4830 PP3C19_3610 PP3C1_13570 PP3C1_21480 PP3C1_27440 PP3C1_27630 PP3C1_32870 …
Pattern 8	E_25	2	B-String	Down regulated	0.00233307	4	Mixed, incl. allantoinase, and caffeine metabolism	Uricase-like PP1S29_183V6.1 PP1S29_184V6.2 PP1S36_341V6.1
Pattern 8	E_25	0	B-String	Down regulated	0.00561072	4	Mixed, incl. allantoinase, and caffeine metabolism	Uricase-like PP1S29_183V6.1 PP1S29_184V6.2 PP1S36_341V6.1
Pattern 8	E_32	2	E-InterPro	Down regulated	0.000440283	5	Alpha-Amylase Inhibitors (AAI), Lipid Transfer (LT) and Seed Storage (SS) Protein	PP1S126_84V6.2 ltp PP1S170_52V6.3 PP1S171_30V6.2 PP1S61_309V6.1
Pattern 8	E_58	0	C-Pfam	Down regulated	0.00114486	5	Plastocyanin-like domain	Mavicyanin-like PP1S44_258V6.1 Uclacyanin-3-like PP1S77_277V6.1 PP1S8_201V6.2
Pattern 8	E_59	0	C-Pfam	Down regulated	0.0029653	5	Glycosyl hydrolases family 16	PP1S168_54V6.1 PP1S309_28V6.2 PP1S309_36V6.1 PP1S309_41V6.1 PP1S48_131V6.1
Pattern 8	E_8	2	A-Uniprot	Down regulated	0.00342561	5	Aspartyl esterase	PP1S112_177V6.1 PP1S215_36V6.1 PP1S23_141V6.1 PP1S55_167V6.1 PP1S67_6V6.1
Pattern 8	E_55	2	C-Pfam	Down regulated	0.00413168	5	Pectinesterase	PP1S112_177V6.1 PP1S215_36V6.1 PP1S23_141V6.1 PP1S55_167V6.1 PP1S67_6V6.1
Pattern 8	E_571	0	H-GO:Molecular-function	Down regulated	0.00454133	5	Xyloglucan:xyloglucosyl transferase activity	PP3C14_17100 PP3C25_10500 PP3C6_480 PP3C6_520 PP3C6_600
Pattern 8	E_571	2	H-GO:Molecular-function	Down regulated	0.00649984	5	Xyloglucan:xyloglucosyl transferase activity	PP3C14_17100 PP3C17_3060 PP3C25_10500 PP3C6_480 PP3C6_600
Pattern 8	E_32	0	E-InterPro	Down regulated	1.90811e-05	6	Alpha-Amylase Inhibitors (AAI), Lipid Transfer (LT) and Seed Storage (SS) Protein	PP1S126_84V6.2 ltp PP1S170_52V6.3 PP1S171_30V6.2 PP1S177_42V6.6 PP1S61_309V6.1
Pattern 8	E_8	0	A-Uniprot	Down regulated	0.000170113	6	Aspartyl esterase	PP1S112_177V6.1 PP1S215_36V6.1 PP1S23_141V6.1 PP1S378_15V6.1 PP1S55_167V6.1 PP1S67_6V6.1
Pattern 8	E_58	2	C-Pfam	Down regulated	0.000232084	6	Plastocyanin-like domain	Mavicyanin-like PP1S23_198V6.1 PP1S44_258V6.1 Uclacyanin-3-like PP1S77_277V6.1 PP1S8_201V6.2
Pattern 8	E_55	0	C-Pfam	Down regulated	0.000323914	6	Pectinesterase	PP1S112_177V6.1 PP1S215_36V6.1 PP1S23_141V6.1 PP1S378_15V6.1 PP1S55_167V6.1 PP1S67_6V6.1
Pattern 8	E_59	2	C-Pfam	Down regulated	0.000578715	6	Glycosyl hydrolases family 16	PP1S168_54V6.1 PP1S193_16V6.1 PP1S309_28V6.2 PP1S309_41V6.1 PP1S30_337V6.1 PP1S48_131V6.1
Pattern 8	E_18	2	B-String	Down regulated	0.00400632	6	Pentose and glucuronate interconversions	PP1S112_177V6.1 PP1S215_36V6.1 PP1S23_141V6.1 PP1S563_1V6.2 PP1S67_160V6.1 PP1S67_6V6.1
Pattern 8	E_18	0	B-String	Down regulated	0.000127781	7	Pentose and glucuronate interconversions	PP1S112_177V6.1 PP1S215_36V6.1 PP1S23_141V6.1 PP1S378_15V6.1 PP1S563_1V6.2 PP1S67_160V6.1 PP1S67_6V6.1
Pattern 8	E_9	2	A-Uniprot	Down regulated	0.000295661	9	Cell wall biogenesis/degradation	cesA3 PP1S168_54V6.1 PP1S193_16V6.1 PP1S223_38V6.1 PP1S309_28V6.2 PP1S309_41V6.1 ExpA5 PP1S48_131V6.1 PP1S98_155V6.1
Pattern 8	E_9	0	A-Uniprot	Down regulated	0.000515797	9	Cell wall biogenesis/degradation	cesA3 PP1S168_54V6.1 PP1S223_38V6.1 PP1S309_28V6.2 PP1S309_36V6.1 PP1S309_41V6.1 ExpA5 Expansin-A4-like PP1S48_131V6.1
Pattern 8	E_26	2	B-String	Down regulated	0.00311159	13	Mostly uncharacterized, incl. auxin signaling pathway, and abc-2 type transporter	PP1S127_75V6.1 PP1S170_10V6.1 pplax1 PP1S31_134V6.1 PP1S46_208V6.1 PP1S487_24V6.1 PP1S536_11V6.1 PP1S55_182V6.1 PP1S59_42V6.1 PP1S64_138V6.1 PP1S6_329V6.1 PP1S74_232V6.2 pplax2
Pattern 8	E_26	0	B-String	Down regulated	0.00974542	14	Mostly uncharacterized, incl. auxin signaling pathway, and abc-2 type transporter	PP1S127_75V6.1 PP1S170_10V6.1 PP1S180_26V6.1 pplax1 PP1S31_134V6.1 PP1S43_12V6.1 PP1S487_24V6.1 PP1S536_11V6.1 PP1S55_182V6.1 PP1S59_42V6.1 PP1S64_138V6.1 PP1S74_232V6.2 PP1S88_17V6.4 pplax2
Pattern 8	E_532	0	F-GO:Biological-process	Down regulated	0.000459913	27	Cation transport	PP3C10_3790 PP3C14_22910 PP3C14_25660 PP3C16_1230 PP3C16_3180 PP3C16_550 PP3C18_14890 PP3C19_20160 PP3C1_2210 PP3C1_25930 PP3C21_6200 PP3C24_5200 PP3C25_11340 PP3C25_12520 PP3C25_3920 PP3C26_120 PP3C26_12600 PP3C26_2450 PP3C27_2550 PP3C2_8660 PP3C3_17970 PP3C5_19300 PP3C6_12850 PP3C6_1500 PP3C9_19280 PP3C9_3190 PP3C9_5610
Pattern 8	E_532	2	F-GO:Biological-process	Down regulated	0.000194243	29	Cation transport	PP3C10_16560 PP3C10_19240 PP3C12_24970 PP3C14_22910 PP3C14_25660 PP3C15_10680 PP3C15_4170 PP3C16_1230 PP3C16_3180 PP3C16_550 PP3C1_25930 PP3C21_6200 PP3C25_11150 PP3C25_12520 PP3C25_14480 PP3C25_3920 PP3C26_120 PP3C26_12600 PP3C27_2550 PP3C2_8660 PP3C3_22090 PP3C5_25220 PP3C6_12850 PP3C6_1500 PP3C7_9820 PP3C8_8470 PP3C9_19280 PP3C9_3190 PP3C9_5610
Pattern 8	E_557	2	H-GO:Molecular-function	Down regulated	0.00245353	30	DNA-binding transcription factor activity	PP3C10_8330 PP3C12_13650 PP3C12_25990 PP3C13_6760 PP3C15_7040 PP3C16_3770 PP3C16_8090 PP3C17_18130 PP3C19_20410 PP3C19_20720 PP3C19_8310 PP3C1_15290 PP3C1_1650 PP3C22_10770 PP3C22_3910 PP3C23_3290 PP3C26_15000 PP3C26_9880 PP3C27_1350 PP3C3_19160 PP3C3_27940 PP3C3_6370 PP3C4_13790 PP3C4_850 PP3C5_22280 PP3C5_7650 PP3C6_14880 PP3C6_26080 PP3C9_470 PP3C9_4910
Pattern 8	E_557	0	H-GO:Molecular-function	Down regulated	4.12483e-05	34	DNA-binding transcription factor activity	PP3C10_8330 PP3C11_18190 PP3C11_2650 PP3C12_13650 PP3C12_25990 PP3C13_4270 PP3C13_6760 PP3C16_3770 PP3C16_8090 PP3C19_20410 PP3C19_20720 PP3C19_8310 PP3C1_15290 PP3C1_1650 PP3C1_33070 PP3C22_10770 PP3C22_20520 PP3C23_3290 PP3C26_15000 PP3C26_9880 PP3C27_1350 PP3C2_34670 PP3C3_31490 PP3C3_810 PP3C4_13790 PP3C4_2660 PP3C4_2680 PP3C5_22280 PP3C6_14880 PP3C6_16660 PP3C6_26080 PP3C6_28290 PP3C8_7340 P…
Pattern 8	E_528	0	F-GO:Biological-process	Down regulated	0.00010609	35	Ion transport	PP3C10_21510 PP3C10_3790 PP3C11_4150 PP3C12_5540 PP3C14_22910 PP3C14_25660 PP3C16_1230 PP3C16_25600 PP3C16_3180 PP3C16_550 PP3C18_14890 PP3C19_20160 PP3C1_2210 PP3C1_25930 PP3C1_3300 PP3C20_21990 PP3C21_6200 PP3C24_5200 PP3C25_11340 PP3C25_12520 PP3C25_3920 PP3C26_120 PP3C26_12600 PP3C26_2450 PP3C27_2550 PP3C2_8660 PP3C3_17970 PP3C5_19300 PP3C6_12850 PP3C6_1500 PP3C7_17790 PP3C8_18880 PP3C9_19280…
Pattern 8	E_528	2	F-GO:Biological-process	Down regulated	0.00019226	36	Ion transport	PP3C10_16560 PP3C10_19240 PP3C10_21510 PP3C12_24970 PP3C12_5540 PP3C14_22910 PP3C14_25660 PP3C15_10680 PP3C15_4170 PP3C16_1230 PP3C16_3180 PP3C16_550 PP3C19_21550 PP3C1_25930 PP3C20_21990 PP3C21_6200 PP3C21_9020 PP3C25_11150 PP3C25_12520 PP3C25_14480 PP3C25_3920 PP3C26_120 PP3C26_12600 PP3C27_2550 PP3C2_27650 PP3C2_8660 PP3C3_22090 PP3C5_25220 PP3C6_12850 PP3C6_1500 PP3C7_17790 PP3C7_9820 PP3C8_8…
Pattern 8	E_566	0	H-GO:Molecular-function	Down regulated	0.00282083	41	Transporter activity	PP3C10_21510 PP3C11_4150 PP3C12_14210 PP3C12_19870 PP3C12_5540 PP3C14_7160 PP3C15_3470 PP3C16_25600 PP3C16_3180 PP3C16_550 PP3C19_18700 PP3C1_21890 PP3C1_2210 PP3C1_23190 PP3C1_25070 PP3C1_25930 PP3C1_3300 PP3C20_20860 PP3C20_21990 PP3C21_6200 PP3C23_12620 PP3C23_15870 PP3C24_18690 PP3C24_1990 PP3C25_12520 PP3C25_15120 PP3C26_120 PP3C26_12600 PP3C27_2550 PP3C2_8660 PP3C3_31900 PP3C4_30220 PP3C4_5…
Pattern 8	E_566	2	H-GO:Molecular-function	Down regulated	0.00258731	43	Transporter activity	PP3C10_21510 PP3C12_14210 PP3C12_19870 PP3C12_24970 PP3C12_5540 PP3C14_7160 PP3C15_10680 PP3C15_3470 PP3C15_4170 PP3C16_3180 PP3C16_550 PP3C19_18700 PP3C19_21550 PP3C1_21890 PP3C1_25070 PP3C1_25930 PP3C20_20860 PP3C20_21990 PP3C21_6200 PP3C21_9020 PP3C23_15870 PP3C24_1990 PP3C24_3580 PP3C25_12520 PP3C25_15120 PP3C25_6140 PP3C26_120 PP3C26_12600 PP3C27_2550 PP3C2_27650 PP3C2_8660 PP3C3_22090 PP3C3…
Pattern 7	E_44	0	E-InterPro	Up regulated	6.53683e-06	11	Alpha crystallin/Hsp20 domain	PP1S11_289V6.1 PP1S129_85V6.1 PP1S144_148V6.1 PP1S372_62V6.1 PP1S380_17V6.1 PP1S38_338V6.1 PP1S60_45V6.1 PP1S77_290V6.1 PP1S85_11V6.1 PP1S8_86V6.1 PP1S97_106V6.1
Pattern 7	E_536	0	F-GO:Biological-process	Up regulated	1.04e-05	21	Response to temperature stimulus	PP3C10_13060 PP3C11_14810 PP3C12_24560 PP3C13_20930 PP3C15_12510 PP3C15_12515 PP3C15_6620 PP3C15_6622 PP3C16_1550 PP3C18_22450 PP3C19_10440 PP3C19_22640 PP3C19_4790 PP3C21_19080 PP3C25_14630 PP3C4_20510 PP3C6_3710 PP3C8_6770 PP3C8_8490 PP3C8_8860 PP3C9_6640
Pattern 7	E_63	0	C-Pfam	Up regulated	3.00241e-05	10	Hsp20/alpha crystallin family	PP1S11_289V6.1 PP1S129_85V6.1 PP1S144_148V6.1 PP1S372_62V6.1 PP1S380_17V6.1 PP1S38_338V6.1 PP1S77_290V6.1 PP1S85_11V6.1 PP1S8_86V6.1 PP1S97_106V6.1
Pattern 7	E_538	0	F-GO:Biological-process	Up regulated	4.55e-05	12	Protein complex oligomerization	PP3C11_14810 PP3C12_24560 PP3C16_1550 PP3C17_20390 PP3C19_22640 PP3C21_19080 PP3C25_14630 PP3C2_37860 PP3C6_3710 PP3C8_6770 PP3C8_8490 PP3C8_8860
Pattern 7	E_539	0	F-GO:Biological-process	Up regulated	9.58e-05	11	Response to hydrogen peroxide	PP3C11_14810 PP3C12_24560 PP3C16_1550 PP3C19_14430 PP3C19_22640 PP3C21_19080 PP3C25_14630 PP3C6_3710 PP3C8_6770 PP3C8_8490 PP3C8_8860
Pattern 7	E_541	0	F-GO:Biological-process	Up regulated	0.000177827	61	Cellular response to stress	PP3C11_1010 PP3C11_22000 PP3C11_23510 PP3C11_6620 PP3C13_17960 PP3C13_4500 PP3C15_12510 PP3C15_12515 PP3C15_16980 PP3C15_6620 PP3C15_6622 PP3C16_1250 PP3C16_3220 PP3C17_15630 PP3C19_4790 PP3C1_34820 PP3C20_1350 PP3C21_18700 PP3C22_4740 PP3C22_850 PP3C23_8000 PP3C26_14310 PP3C26_14490 PP3C27_3350 PP3C2_10940 PP3C2_11110 PP3C2_11520 PP3C2_12240 PP3C2_14140 PP3C2_15430 PP3C2_15970 PP3C2_16220 PP3C2_…
Pattern 7	E_45	0	E-InterPro	Up regulated	0.000187579	8	Small heat shock protein HSP20	PP1S11_289V6.1 PP1S129_85V6.1 PP1S144_148V6.1 PP1S372_62V6.1 PP1S380_17V6.1 PP1S77_290V6.1 PP1S85_11V6.1 PP1S8_86V6.1
Pattern 7	E_46	0	E-InterPro	Up regulated	0.000199839	12	HSP20-like chaperone	PP1S11_289V6.1 PP1S129_85V6.1 PP1S135_58V6.1 PP1S144_148V6.1 PP1S372_62V6.1 PP1S380_17V6.1 PP1S38_338V6.1 PP1S60_45V6.1 PP1S77_290V6.1 PP1S85_11V6.1 PP1S8_86V6.1 PP1S97_106V6.1
Pattern 7	E_572	0	H-GO:Molecular-function	Up regulated	0.000429021	10	Protein self-association	PP3C11_14810 PP3C12_24560 PP3C16_1550 PP3C19_22640 PP3C21_19080 PP3C25_14630 PP3C6_3710 PP3C8_6770 PP3C8_8490 PP3C8_8860
Pattern 7	E_44	2	E-InterPro	Up regulated	0.000671508	9	Alpha crystallin/Hsp20 domain	PP1S129_85V6.1 PP1S144_148V6.1 PP1S194_15V6.1 PP1S20_253V6.1 PP1S372_62V6.1 PP1S60_45V6.1 PP1S77_290V6.1 PP1S8_86V6.1 PP1S97_106V6.1
Pattern 7	E_539	2	F-GO:Biological-process	Up regulated	0.000684783	10	Response to hydrogen peroxide	PP3C12_24560 PP3C16_1550 PP3C16_7110 PP3C19_14230 PP3C19_14430 PP3C25_14630 PP3C6_3710 PP3C8_6770 PP3C8_8490 PP3C8_8860
Pattern 7	E_572	2	H-GO:Molecular-function	Up regulated	0.00104551	9	Protein self-association	PP3C12_24560 PP3C16_1550 PP3C16_7110 PP3C19_14230 PP3C25_14630 PP3C6_3710 PP3C8_6770 PP3C8_8490 PP3C8_8860
Pattern 7	E_538	2	F-GO:Biological-process	Up regulated	0.00132698	10	Protein complex oligomerization	PP3C12_24560 PP3C16_1550 PP3C16_7110 PP3C19_14230 PP3C25_14630 PP3C2_37860 PP3C6_3710 PP3C8_6770 PP3C8_8490 PP3C8_8860
Pattern 7	E_45	2	E-InterPro	Up regulated	0.00178483	7	Small heat shock protein HSP20	PP1S129_85V6.1 PP1S144_148V6.1 PP1S194_15V6.1 PP1S20_253V6.1 PP1S372_62V6.1 PP1S77_290V6.1 PP1S8_86V6.1
Pattern 7	E_547	0	F-GO:Biological-process	Up regulated	0.00179728	14	Response to reactive oxygen species	PP3C11_14810 PP3C12_24560 PP3C16_1550 PP3C18_22450 PP3C19_14430 PP3C19_22640 PP3C21_19080 PP3C25_14630 PP3C2_15430 PP3C2_27440 PP3C6_3710 PP3C8_6770 PP3C8_8490 PP3C8_8860
Pattern 7	E_536	2	F-GO:Biological-process	Up regulated	0.00233166	15	Response to temperature stimulus	PP3C12_24560 PP3C13_20930 PP3C16_1550 PP3C16_4400 PP3C16_7110 PP3C18_22450 PP3C19_14230 PP3C24_1010 PP3C25_14630 PP3C2_9580 PP3C6_3710 PP3C8_12320 PP3C8_6770 PP3C8_8490 PP3C8_8860
Pattern 7	E_547	2	F-GO:Biological-process	Up regulated	0.00256604	13	Response to reactive oxygen species	PP3C12_24560 PP3C16_1550 PP3C16_7110 PP3C18_22450 PP3C19_14230 PP3C19_14430 PP3C25_14630 PP3C2_15430 PP3C2_27440 PP3C6_3710 PP3C8_6770 PP3C8_8490 PP3C8_8860
Pattern 7	E_63	2	C-Pfam	Up regulated	0.00286317	8	Hsp20/alpha crystallin family	PP1S129_85V6.1 PP1S144_148V6.1 PP1S194_15V6.1 PP1S20_253V6.1 PP1S372_62V6.1 PP1S77_290V6.1 PP1S8_86V6.1 PP1S97_106V6.1
Pattern 7	E_541	2	F-GO:Biological-process	Up regulated	0.00324012	51	Cellular response to stress	PP3C11_1010 PP3C11_6620 PP3C13_4290 PP3C13_7010 PP3C14_24990 PP3C15_18090 PP3C16_1250 PP3C16_4400 PP3C17_15630 PP3C1_32870 PP3C1_34820 PP3C1_6220 PP3C20_1350 PP3C21_18700 PP3C23_8000 PP3C2_10940 PP3C2_11520 PP3C2_12150 PP3C2_12240 PP3C2_12670 PP3C2_14140 PP3C2_15430 PP3C2_15970 PP3C2_16220 PP3C2_16228 PP3C2_1760 PP3C2_18610 PP3C2_19280 PP3C2_19600 PP3C2_21820 PP3C2_23700 PP3C2_260 PP3C2_27440 PP3…
Pattern 7	E_46	2	E-InterPro	Up regulated	0.00425913	10	HSP20-like chaperone	PP1S129_85V6.1 PP1S135_58V6.1 PP1S144_148V6.1 PP1S194_15V6.1 PP1S20_253V6.1 PP1S372_62V6.1 PP1S60_45V6.1 PP1S77_290V6.1 PP1S8_86V6.1 PP1S97_106V6.1
Pattern 10	E_70	2	A-Uniprot	Down regulated	1.13507e-06	35	Hydrolase	PP1S101_171V6.1 PP1S112_177V6.1 PP1S114_133V6.1 PP1S13_266V6.1 PP1S149_125V6.1 PP1S156_70V6.1 PP1S157_35V6.1 PP1S168_54V6.1 PP1S170_22V6.1 PP1S193_16V6.1 PP1S195_86V6.1 PP1S199_134V6.1 PP1S19_362V6.2 PP1S20_373V6.2 PP1S210_89V6.1 PP1S215_36V6.1 PP1S218_3V6.2 PP1S223_112V6.2 PP1S23_141V6.1 Lichenase-2-like PP1S28_90V6.1 PP1S2_78V6.1 PP1S309_28V6.2 PP1S309_41V6.1 PP1S35_126V6.1 PP1S385_43V6.1 PP1S4…
Pattern 10	E_120	2	E-InterPro	Down regulated	7.88735e-05	8	Cupredoxin	Mavicyanin-like PP1S23_198V6.1 PP1S3_520V6.1 PP1S40_48V6.4 PP1S44_258V6.1 Uclacyanin-3-like PP1S77_277V6.1 PP1S8_201V6.2
Pattern 10	E_122	2	E-InterPro	Down regulated	9.69661e-05	6	Phytocyanin	Mavicyanin-like PP1S23_198V6.1 PP1S44_258V6.1 Uclacyanin-3-like PP1S77_277V6.1 PP1S8_201V6.2
Pattern 10	E_580	2	F-GO:Biological-process	Down regulated	0.00019226	26	Organic acid biosynthetic process	PP3C12_25380 PP3C14_25720 PP3C15_12980 PP3C15_13040 PP3C15_19890 PP3C17_23740 PP3C19_3900 PP3C1_29300 PP3C1_6640 PP3C20_12850 PP3C20_17620 PP3C20_22420 PP3C20_2470 PP3C21_8940 PP3C22_17930 PP3C24_13160 PP3C24_290 PP3C26_12570 PP3C27_7000 PP3C3_340 PP3C3_37800 PP3C4_22490 PP3C4_28680 PP3C7_6620 PP3C8_18470 PP3C8_970
Pattern 10	E_581	2	F-GO:Biological-process	Down regulated	0.00019226	63	Small molecule metabolic process	PP3C10_3170 PP3C11_15790 PP3C11_9120 PP3C12_13560 PP3C12_24970 PP3C12_25380 PP3C13_12570 PP3C13_16600 PP3C13_1900 PP3C14_11050 PP3C14_15560 PP3C14_21530 PP3C14_25720 PP3C15_12980 PP3C15_13040 PP3C15_18500 PP3C15_19890 PP3C16_2800 PP3C17_23740 PP3C19_12890 PP3C19_3900 PP3C1_13170 PP3C1_29300 PP3C1_34890 PP3C1_6640 PP3C20_12850 PP3C20_17620 PP3C20_22420 PP3C20_2470 PP3C20_6430 PP3C21_8940 PP3C22_17…
Pattern 10	E_124	2	E-InterPro	Down regulated	0.000221534	6	Phytocyanin domain	Mavicyanin-like PP1S23_198V6.1 PP1S44_258V6.1 Uclacyanin-3-like PP1S77_277V6.1 PP1S8_201V6.2
Pattern 10	E_95	2	B-String	Down regulated	0.000242053	11	Alanine, aspartate and glutamate metabolism, and Arginine biosynthesis	PP1S120_131V6.4 PP1S142_146V6.1 PP1S214_85V6.1 PP1S242_13V6.2 PP1S257_108V6.1 PP1S345_10V6.1 PP1S34_308V6.2 PP1S409_42V6.1 PP1S40_17V6.1 PP1S410_47V6.1 PP1S44_242V6.1
Pattern 10	E_587	2	F-GO:Biological-process	Down regulated	0.000298611	10	Glucose metabolic process	PP3C11_15790 PP3C11_9120 PP3C13_1900 PP3C19_12890 PP3C1_13170 PP3C20_6430 PP3C24_16040 PP3C24_8780 PP3C3_5810 PP3C4_20230
Pattern 10	E_125	2	E-InterPro	Down regulated	0.000317753	6	Glycoside hydrolase family 16	PP1S168_54V6.1 PP1S193_16V6.1 PP1S309_28V6.2 PP1S309_41V6.1 PP1S30_337V6.1 PP1S48_131V6.1
Pattern 10	E_591	2	F-GO:Biological-process	Down regulated	0.000650257	8	Monosaccharide biosynthetic process	PP3C11_9120 PP3C13_1900 PP3C19_12890 PP3C19_3900 PP3C20_12850 PP3C3_37800 PP3C3_5810 PP3C4_20230
Pattern 10	E_127	2	E-InterPro	Down regulated	0.000711041	5	Xyloglucan endo-transglycosylase, C-terminal	PP1S168_54V6.1 PP1S193_16V6.1 PP1S309_28V6.2 PP1S309_41V6.1 PP1S48_131V6.1
Pattern 10	E_78	2	A-Uniprot	Down regulated	0.000762184	44	Metal-binding	PP1S102_100V6.1 PP1S104_101V6.2 PP1S104_177V6.1 PpGA20ox6 PP1S10_225V6.1 cesA3 PP1S118_9V6.1 PP1S129_61V6.1 PP1S177_46V6.1 PP1S20_77V6.1 PpLOX6 PP1S237_84V6.1 PP1S23_336V6.1 PP1S247_45V6.3 PP1S29_114V6.1 PP1S306_37V6.1 PP1S328_46V6.1 PP1S342_22V6.1 PP1S36_238V6.1 PP1S3_111V6.1 PP1S3_520V6.1 PpLOX2 PpLOX1 PP1S433_15V6.2 PP1S443_12V6.1 PP1S444_4V6.1 PP1S47_44V6.1 PP1S486_3V6.1 Uclacyanin-3-like PP1…
Pattern 10	E_131	2	E-InterPro	Down regulated	0.00097425	4	Plant lipid transfer protein/Par allergen	PP1S126_84V6.2 ltp PP1S171_30V6.2 PP1S61_309V6.1
Pattern 10	E_143	2	C-Pfam	Down regulated	0.00107167	5	UDP-glucoronosyl and UDP-glucosyl transferase	PP1S209_111V6.1 PP1S232_57V6.1 PP1S4_21V6.1 PP1S73_170V6.1 PP1S93_74V6.1
Pattern 10	E_626	2	H-GO:Molecular-function	Down regulated	0.00339135	6	Oxidoreductase activity, acting on single donors with incorporation of molecular oxygen, incorporation of two atoms of oxygen	PP3C15_12980 PP3C15_13040 PP3C18_17950 PP3C1_29300 PP3C26_12570 PP3C4_28680
Pattern 10	E_627	2	H-GO:Molecular-function	Down regulated	0.00339135	10	Glucosyltransferase activity	PP3C14_15170 PP3C14_17100 PP3C15_7120 PP3C16_20890 PP3C17_3060 PP3C25_10500 PP3C3_34520 PP3C6_480 PP3C6_600 PP3C8_7420
Pattern 10	E_105	2	B-String	Down regulated	0.004128	7	Arginine biosynthesis, and Butanoate metabolism	PP1S142_146V6.1 PP1S242_13V6.2 PP1S257_108V6.1 PP1S345_10V6.1 PP1S34_308V6.2 PP1S409_42V6.1 PP1S40_17V6.1
Pattern 10	E_106	2	B-String	Down regulated	0.004128	4	Mixed, incl. glutamine synthetase, beta-grasp domain, and leu/phe/val dehydrogenases active site	PP1S142_146V6.1 PP1S345_10V6.1 PP1S34_308V6.2 PP1S40_17V6.1
Pattern 10	E_107	2	B-String	Down regulated	0.004128	12	Mixed, incl. phenylpropanoid biosynthesis, and chalcone and stilbene synthases, n-terminal domain	PP1S107_21V6.1 PP1S110_18V6.3 4CL1 PP1S1_825V6.1 PP1S218_3V6.2 PP1S23_38V6.3 PP1S23_96V6.1 PP1S266_39V6.2 PP1S275_68V6.2 PP1S34_206V6.5 GSTF10 PP1S64_37V6.1
Pattern 10	E_109	2	B-String	Down regulated	0.00453139	4	Mixed, incl. molybdopterin-binding domain of aldehyde dehydrogenase, and allantoinase	Uricase-like PP1S29_183V6.1 PP1S29_184V6.2 PP1S36_341V6.1
Pattern 10	E_630	2	H-GO:Molecular-function	Down regulated	0.00649984	2	Urea transmembrane transporter activity	PP3C14_7160 PP3C1_21890
Pattern 10	E_616	2	G-GO:Cellular-component	Down regulated	0.00735295	7	Extracellular space	PP3C11_11040 PP3C13_12890 PP3C18_11500 PP3C3_36100 PP3C4_18280 PP3C6_1500 PP3C9_5330
Pattern 9	E_81	2	A-Uniprot	Up regulated	5.61168e-10	186	Coiled coil	PP1S101_161V6.1 PP1S102_126V6.1 PP1S102_88V6.1 PP1S108_73V6.1 PP1S109_208V6.1 PP1S109_238V6.1 PP1S10_231V6.2 PP1S10_316V6.1 PP1S111_34V6.1 PP1S113_212V6.1 PP1S118_40V6.1 PP1S119_101V6.1 PP1S119_113V6.1 ppabcf6 PP1S119_14V6.1 PP1S122_28V6.1 PP1S125_13V6.1 PP1S125_14V6.1 PP1S125_64V6.1 PP1S12_269V6.1 PP1S131_158V6.1 PP1S132_197V6.1 PP1S135_103V6.1 PP1S135_111V6.1 PP1S135_17V6.1 PP1S135_64V6.1 ATM P…
Pattern 9	E_82	2	A-Uniprot	Up regulated	1.24756e-08	245	Membrane	PP1S100_9V6.1 PP1S102_136V6.1 PP1S106_65V6.1 PP1S107_147V6.1 PP1S10_359V6.1 PP1S10_88V6.1 PP1S111_120V6.1 PP1S114_91V6.2 PP1S115_97V6.1 PP1S119_11V6.1 PP1S119_5V6.1 PP1S124_45V6.1 PP1S125_102V6.1 PP1S12_260V6.1 PP1S130_275V6.1 PP1S132_168V6.1 PP1S134_116V6.1 PP1S135_101V6.1 PP1S135_111V6.1 PP1S135_24V6.1 PP1S135_34V6.1 PP1S135_44V6.1 PP1S135_56V6.1 PP1S135_67V6.2 PP1S135_98V6.1 PP1S136_153V6.1 PP…
Pattern 9	E_84	2	A-Uniprot	Up regulated	6.01358e-08	234	Transmembrane helix	PP1S100_9V6.1 PP1S102_136V6.1 PP1S106_65V6.1 PP1S107_147V6.1 PP1S10_359V6.1 PP1S10_88V6.1 PP1S111_120V6.1 PP1S114_91V6.2 PP1S115_97V6.1 PP1S119_11V6.1 PP1S119_5V6.1 PP1S124_45V6.1 PP1S125_102V6.1 PP1S12_260V6.1 PP1S130_275V6.1 PP1S132_168V6.1 PP1S134_116V6.1 PP1S135_101V6.1 PP1S135_24V6.1 PP1S135_44V6.1 PP1S135_56V6.1 PP1S135_67V6.2 PP1S135_98V6.1 PP1S136_153V6.1 PP1S136_206V6.1 PP1S13_136V6.1 PP…
Pattern 9	E_85	2	A-Uniprot	Up regulated	6.49574e-08	234	Transmembrane	PP1S100_9V6.1 PP1S102_136V6.1 PP1S106_65V6.1 PP1S107_147V6.1 PP1S10_359V6.1 PP1S10_88V6.1 PP1S111_120V6.1 PP1S114_91V6.2 PP1S115_97V6.1 PP1S119_11V6.1 PP1S119_5V6.1 PP1S124_45V6.1 PP1S125_102V6.1 PP1S12_260V6.1 PP1S130_275V6.1 PP1S132_168V6.1 PP1S134_116V6.1 PP1S135_101V6.1 PP1S135_24V6.1 PP1S135_44V6.1 PP1S135_56V6.1 PP1S135_67V6.2 PP1S135_98V6.1 PP1S136_153V6.1 PP1S136_206V6.1 PP1S13_136V6.1 PP…
Pattern 9	E_86	2	A-Uniprot	Up regulated	3.84575e-06	60	ATP-binding	PP1S101_161V6.1 PP1S108_182V6.1 PP1S109_208V6.1 ppabcf6 PP1S119_57V6.1 PP1S119_8V6.1 PP1S133_13V6.1 PP1S135_25V6.1 ATM PP1S14_211V6.1 PP1S152_6V6.1 PP1S165_119V6.2 PP1S169_68V6.1 Myosin-3-like PP1S175_26V6.1 PP1S177_14V6.2 ppabcf3 PP1S183_47V6.1 PP1S183_56V6.1 PP1S183_85V6.1 hxk10 PP1S22_311V6.1 PP1S22_343V6.1 PP1S22_429V6.1 PP1S22_70V6.2 PP1S237_18V6.1 PP1S237_47V6.1 PP1S243_67V6.1 GATC Ppena2 p…
Pattern 9	E_113	2	B-String	Up regulated	0.000124312	12	Mixed, incl. mechanosensitive ion channel, and plastid division protein pdv1/pdv2	PP1S135_56V6.1 MSCL11 PP1S249_55V6.1 CpDnm MSCL13 PP1S304_66V6.2 PP1S30_220V6.1 PP1S30_291V6.1 PP1S395_50V6.1 PP1S39_394V6.1 PP1S65_114V6.1 PP1S7_315V6.1
Pattern 9	E_87	2	A-Uniprot	Up regulated	0.000171079	19	Protein transport	PP1S135_111V6.1 PP1S135_34V6.1 PP1S13_191V6.1 PP1S165_51V6.1 PP1S165_54V6.1 PP1S183_46V6.1 PP1S18_342V6.1 PP1S226_46V6.1 PP1S243_63V6.1 PP1S243_64V6.1 PP1S281_58V6.1 RanA1 PP1S30_178V6.1 PP1S358_10V6.1 PP1S39_74V6.1 PP1S456_14V6.1 PP1S54_149V6.1 PP1S63_171V6.1 PP1S91_146V6.1
Pattern 9	E_88	2	A-Uniprot	Up regulated	0.00113733	13	Golgi apparatus	PP1S111_120V6.1 PP1S135_111V6.1 PP1S135_34V6.1 PP1S13_191V6.1 PP1S237_65V6.1 PP1S243_63V6.1 PP1S243_64V6.1 PP1S251_37V6.1 PP1S30_178V6.1 PP1S34_154V6.1 PP1S54_149V6.1 GT47A PP1S91_146V6.1
Pattern 9	E_599	2	F-GO:Biological-process	Up regulated	0.00202113	256	Cellular biosynthetic process	PP3C10_11910 PP3C10_13170 PP3C10_22950 PP3C10_24030 PP3C10_5310 PP3C10_6570 PP3C10_6600 PP3C10_8200 PP3C11_17230 PP3C11_19160 PP3C11_24520 PP3C11_7250 PP3C12_14340 PP3C12_20560 PP3C13_19470 PP3C13_24020 PP3C14_12850 PP3C14_20010 PP3C14_21510 PP3C14_23810 PP3C14_3310 PP3C14_750 PP3C14_9940 PP3C15_11360 PP3C15_16480 PP3C15_23830 PP3C15_7380 PP3C16_11220 PP3C16_12600 PP3C16_4400 PP3C16_8630 PP3C17_1…
Pattern 9	E_601	2	F-GO:Biological-process	Up regulated	0.00202113	11	Response to osmotic stress	PP3C12_24560 PP3C16_1550 PP3C16_7110 PP3C18_22450 PP3C19_14230 PP3C25_14630 PP3C2_24250 PP3C6_3710 PP3C8_6770 PP3C8_8490 PP3C8_8860
Pattern 9	E_602	2	F-GO:Biological-process	Up regulated	0.0022014	14	Pyrimidine-containing compound metabolic process	PP3C12_20560 PP3C15_18090 PP3C16_8630 PP3C1_39340 PP3C1_7810 PP3C20_20920 PP3C23_6510 PP3C25_5720 PP3C27_3090 PP3C2_19430 PP3C2_20320 PP3C2_20330 PP3C2_32600 PP3C9_22140
Pattern 9	E_606	2	F-GO:Biological-process	Up regulated	0.00412625	262	Biosynthetic process	PP3C10_11910 PP3C10_13170 PP3C10_22950 PP3C10_24030 PP3C10_5310 PP3C10_6570 PP3C10_6600 PP3C10_8200 PP3C11_17230 PP3C11_19160 PP3C11_24520 PP3C11_7250 PP3C12_14340 PP3C12_20560 PP3C13_19470 PP3C13_24020 PP3C14_12850 PP3C14_20010 PP3C14_21510 PP3C14_23810 PP3C14_3310 PP3C14_750 PP3C14_9940 PP3C15_11360 PP3C15_16480 PP3C15_23830 PP3C15_7380 PP3C16_11220 PP3C16_12600 PP3C16_4400 PP3C16_8630 PP3C17_1…
Pattern 9	E_90	2	A-Uniprot	Up regulated	0.00452749	16	Chloroplast	THI1-1 LIP1P PP1S15_270V6.1 PP1S169_68V6.1 PP1S175_26V6.1 PP1S22_345V6.1 PP1S237_47V6.1 GATC PP1S302_43V6.1 PP1S36_158V6.2 PP1S397_21V6.1 PP1S3_298V6.1 PP1S76_105V6.1 PP1S76_162V6.1 PP1S76_196V6.1 PP1S84_76V6.1
Pattern 9	E_91	2	A-Uniprot	Up regulated	0.00452749	56	Transferase	THI1-1 PP1S111_120V6.1 PP1S119_8V6.1 PP1S11_339V6.1 LIP1P ATM PP1S165_119V6.2 PP1S165_30V6.1 PP1S165_46V6.1 PP1S175_26V6.1 PP1S177_14V6.2 RDR1501 PP1S183_85V6.1 hxk10 PP1S215_86V6.1 PP1S22_254V6.1 PP1S22_258V6.1 PP1S22_429V6.1 PP1S22_4V6.1 PP1S234_106V6.1 PP1S237_11V6.2 PP1S237_47V6.1 PP1S237_65V6.1 cslD7 PP1S248_36V6.1 PP1S251_37V6.1 CDKA PP1S300_50V6.1 PP1S302_43V6.1 PP1S30_182V6.1 cesA5 PP1S31…
Pattern 9	E_92	2	A-Uniprot	Up regulated	0.00477494	79	Metal-binding	PP1S102_126V6.1 PP1S103_129V6.1 THI1-1 PP1S10_359V6.1 PP1S119_113V6.1 PP1S119_8V6.1 PP1S127_109V6.1 LIP1P PP1S131_158V6.1 PP1S132_168V6.1 PP1S135_17V6.1 PP1S136_203V6.1 PP1S14_277V6.1 PP1S157_50V6.1 PP1S163_96V6.1 PP1S165_136V6.1 PP1S165_39V6.1 PP1S183_15V6.2 PP1S183_16V6.1 HDT1502 PP1S191_128V6.1 PP1S198_7V6.1 PP1S1_147V6.1 PP1S207_67V6.1 PP1S210_60V6.1 PP1S215_86V6.1 PP1S226_47V6.1 PP1S22_185V6…
Pattern 9	E_93	2	A-Uniprot	Up regulated	0.00477494	54	Nucleus	PP1S104_30V6.1 PP1S10_231V6.2 PP1S119_101V6.1 PP1S120_13V6.1 PP1S125_107V6.1 PP1S131_177V6.1 PP1S138_190V6.1 PP1S15_11V6.1 PP1S173_90V6.1 PP1S183_112V6.1 SDG1517 HAM1502 PP1S215_86V6.1 PP1S219_101V6.1 STEMIN1 PP1S21_239V6.1 PP1S226_24V6.1 PP1S226_47V6.1 PP1S22_254V6.1 E2F PP1S23_8V6.1 PP1S259_104V6.1 PP1S27_9V6.1 PP1S281_85V6.1 PP1S28_266V6.1 PP1S293_53V6.1 PP1S293_60V6.1 PP1S294_22V6.1 RanA1 PP1…
Pattern 9	E_116	2	B-String	Up regulated	0.00776944	7	Mixed, incl. thi4 family, and domain of unknown function (duf4743)	THI1-1 PP1S163_26V6.2 PP1S402_42V6.2 PP1S54_247V6.2 PP1S63_119V6.1 PP1S76_46V6.1 PP1S88_47V6.1
Pattern 9	E_117	2	B-String	Up regulated	0.00959064	6	Mixed, incl. thiamine metabolism, and domain of unknown function (duf4743)	THI1-1 PP1S163_26V6.2 PP1S402_42V6.2 PP1S54_247V6.2 PP1S63_119V6.1 PP1S88_47V6.1
Pattern 12	E_216	6	E-InterPro	Down regulated	2.47675e-05	7	Secretory peroxidase	PP1S104_177V6.1 PP1S10_225V6.1 PP1S20_77V6.1 PP1S306_37V6.1 PP1S354_23V6.1 PP1S433_15V6.2 PP1S67_214V6.2
Pattern 12	E_159	6	A-Uniprot	Down regulated	6.1475e-05	15	Glycosidase	PP1S114_133V6.1 PP1S119_138V6.1 PP1S157_35V6.1 PP1S168_54V6.1 PP1S177_28V6.1 PP1S193_16V6.1 PP1S218_3V6.2 PP1S309_28V6.2 PP1S309_41V6.1 PP1S313_34V6.1 PP1S43_19V6.1 PP1S48_131V6.1 PP1S51_57V6.2 PP1S526_11V6.2 PP1S86_178V6.1
Pattern 12	E_217	6	E-InterPro	Down regulated	0.000146796	4	Lipoxygenase, domain 3	PpLOX6 PpLOX2 PpLOX1 PpLOX3
Pattern 12	E_698	6	H-GO:Molecular-function	Down regulated	0.000177533	17	Monooxygenase activity	PP3C11_6580 PP3C12_8440 PP3C14_22890 PP3C15_5450 PP3C16_630 PP3C1_40790 PP3C20_12850 PP3C21_19760 PP3C23_4600 PP3C24_11260 PP3C24_15730 PP3C3_14480 PP3C4_30340 PP3C5_3300 PP3C8_13930 PP3C9_1620 PP3C9_7820
Pattern 12	E_160	6	A-Uniprot	Down regulated	0.000245319	13	Disulfide bond	PP1S104_177V6.1 PP1S10_225V6.1 Endochitinase-like PP1S171_80V6.1 PP1S20_77V6.1 PP1S26_164V6.1 PP1S306_17V6.1 PP1S306_37V6.1 PP1S354_23V6.1 PP1S422_7V6.2 PP1S433_15V6.2 PP1S447_24V6.1 PP1S67_214V6.2
Pattern 12	E_218	6	E-InterPro	Down regulated	0.000282447	7	Haem peroxidase	PP1S104_177V6.1 PP1S10_225V6.1 PP1S20_77V6.1 PP1S306_37V6.1 PP1S354_23V6.1 PP1S433_15V6.2 PP1S67_214V6.2
Pattern 12	E_637	6	F-GO:Biological-process	Down regulated	0.000304299	5	Glutamate catabolic process	PP3C13_16600 PP3C14_21530 PP3C23_8800 PP3C4_7960 PP3C4_7965
Pattern 12	E_638	6	F-GO:Biological-process	Down regulated	0.000474582	5	Dicarboxylic acid catabolic process	PP3C13_16600 PP3C14_21530 PP3C23_8800 PP3C4_7960 PP3C4_7965
Pattern 12	E_700	6	H-GO:Molecular-function	Down regulated	0.000511593	22	Hydrolase activity, hydrolyzing O-glycosyl compounds	PP3C10_5480 PP3C11_6560 PP3C13_11140 PP3C13_21430 PP3C14_17100 PP3C16_1070 PP3C17_3060 PP3C17_5130 PP3C1_13060 PP3C1_18110 PP3C23_16290 PP3C25_10500 PP3C26_2880 PP3C2_24620 PP3C3_27980 PP3C5_20650 PP3C5_25980 PP3C6_12660 PP3C6_480 PP3C6_600 PP3C8_16670 PP3C8_22560
Pattern 12	E_163	6	A-Uniprot	Down regulated	0.000559221	7	Peroxidase	PP1S104_177V6.1 PP1S10_225V6.1 PP1S20_77V6.1 PP1S306_37V6.1 PP1S354_23V6.1 PP1S433_15V6.2 PP1S67_214V6.2
Pattern 12	E_175	6	B-String	Down regulated	0.000784174	5	Linoleic acid metabolism	PpLOX6 PpLOX2 PpLOX1 PpLOX3 HPL1
Pattern 12	E_179	6	B-String	Down regulated	0.000784174	9	Heavy-metal-associated domain, and Copper/zinc superoxide dismutase (SODC)	PP1S130_87V6.1 PP1S177_46V6.1 PP1S237_84V6.1 PP1S23_336V6.1 PP1S54_7V6.1 PP1S57_24V6.1 PP1S69_239V6.1 PP1S93_56V6.6 PP1S98_113V6.1
Pattern 12	E_244	6	C-Pfam	Down regulated	0.000827581	10	Cytochrome P450	PP1S102_100V6.1 PP1S144_59V6.1 PP1S16_116V6.1 PP1S178_104V6.1 PP1S24_262V6.1 PP1S342_22V6.1 PP1S37_346V6.1 PP1S526_10V6.1 HPL1 PP1S91_192V6.1
Pattern 12	E_702	6	H-GO:Molecular-function	Down regulated	0.00101172	23	Hydrolase activity, acting on glycosyl bonds	PP3C10_5480 PP3C11_6560 PP3C13_11140 PP3C13_19580 PP3C13_21430 PP3C14_17100 PP3C16_1070 PP3C17_3060 PP3C17_5130 PP3C1_13060 PP3C1_18110 PP3C23_16290 PP3C25_10500 PP3C26_2880 PP3C2_24620 PP3C3_27980 PP3C5_20650 PP3C5_25980 PP3C6_12660 PP3C6_480 PP3C6_600 PP3C8_16670 PP3C8_22560
Pattern 12	E_246	6	C-Pfam	Down regulated	0.00123757	7	No apical meristem (NAM) protein	PP1S164_37V6.1 PpVNS1 PpVNS5 PP1S259_58V6.1 PP1S259_83V6.1 PP1S279_85V6.1 PP1S46_208V6.1
Pattern 12	E_247	6	C-Pfam	Down regulated	0.00123757	4	AWPM-19-like family	PP1S11_295V6.1 PP1S287_56V6.2 PP1S3_7V6.1 PP1S86_10V6.1
Pattern 12	E_184	6	B-String	Down regulated	0.00124341	4	Lipoxygenase, plant	PpLOX6 PpLOX1 PpLOX3 HPL1
Pattern 12	E_248	6	C-Pfam	Down regulated	0.00148322	6	Glycosyl transferase family 2	cesA3 cslA3 cslC4 PP1S37_48V6.1 cslA1 PP1S8_137V6.1
Pattern 12	E_672	6	G-GO:Cellular-component	Down regulated	0.00348892	17	Vacuole	PP3C10_17120 PP3C10_6930 PP3C18_11500 PP3C19_21550 PP3C1_24280 PP3C22_5920 PP3C24_12090 PP3C26_1140 PP3C27_5950 PP3C2_27650 PP3C3_11770 PP3C3_3230 PP3C4_30220 PP3C5_11090 PP3C7_1360 PP3C8_18670 PP3C9_5330
Pattern 12	E_187	6	B-String	Down regulated	0.00350254	3	Chalcone-flavanone isomerase, and Polyketide synthase, type III	PP1S110_18V6.3 PP1S159_5V6.2 PP1S34_206V6.5
Pattern 12	E_189	6	B-String	Down regulated	0.00350254	10	Mixed, incl. major intrinsic protein, and fusaric acid resistance protein-like	PP1S101_226V6.1 PP1S102_107V6.1 PP1S1116_1V6.2 PP1S156_153V6.1 PP1S1_535V6.2 PIP2;3 PP1S32_186V6.1 PP1S360_13V6.2 PP1S475_9V6.4 PIP2;2
Pattern 12	E_673	6	G-GO:Cellular-component	Down regulated	0.00485334	9	Cell-cell junction	PP3C10_20710 PP3C12_16500 PP3C15_13950 PP3C19_16160 PP3C19_20780 PP3C23_8110 PP3C3_3230 PP3C4_30220 PP3C7_1360
Pattern 12	E_674	6	G-GO:Cellular-component	Down regulated	0.00485334	9	Plasmodesma	PP3C10_20710 PP3C12_16500 PP3C15_13950 PP3C19_16160 PP3C19_20780 PP3C23_8110 PP3C3_3230 PP3C4_30220 PP3C7_1360
Pattern 12	E_675	6	G-GO:Cellular-component	Down regulated	0.00485334	9	Cell junction	PP3C10_20710 PP3C12_16500 PP3C15_13950 PP3C19_16160 PP3C19_20780 PP3C23_8110 PP3C3_3230 PP3C4_30220 PP3C7_1360
Pattern 12	E_676	6	G-GO:Cellular-component	Down regulated	0.00485334	9	Symplast	PP3C10_20710 PP3C12_16500 PP3C15_13950 PP3C19_16160 PP3C19_20780 PP3C23_8110 PP3C3_3230 PP3C4_30220 PP3C7_1360
Pattern 12	E_677	6	G-GO:Cellular-component	Down regulated	0.00485334	9	Anchoring junction	PP3C10_20710 PP3C12_16500 PP3C15_13950 PP3C19_16160 PP3C19_20780 PP3C23_8110 PP3C3_3230 PP3C4_30220 PP3C7_1360
Pattern 12	E_645	6	F-GO:Biological-process	Down regulated	0.00500998	6	Cellulose biosynthetic process	PP3C15_7120 PP3C16_16440 PP3C20_16270 PP3C3_34520 PP3C4_19720 PP3C8_7420
Pattern 12	E_646	6	F-GO:Biological-process	Down regulated	0.00500998	11	Cell wall macromolecule metabolic process	PP3C14_17100 PP3C17_3060 PP3C20_16270 PP3C25_10500 PP3C26_2880 PP3C3_17750 PP3C4_17130 PP3C4_21250 PP3C6_480 PP3C6_600 PP3C8_22560
Pattern 12	E_647	6	F-GO:Biological-process	Down regulated	0.00500998	3	Nicotinamide riboside metabolic process	PP3C5_4840 PP3C6_22340 PP3C9_24820
Pattern 12	E_648	6	F-GO:Biological-process	Down regulated	0.00500998	3	Inosine salvage	PP3C5_4840 PP3C6_22340 PP3C9_24820
Pattern 12	E_678	6	G-GO:Cellular-component	Down regulated	0.00742419	6	Plant-type cell wall	PP3C10_20710 PP3C12_16500 PP3C15_13950 PP3C19_16160 PP3C19_20780 PP3C23_8110
