# Supplementary material for: Cytochrome c oxidase inactivation in Physcomitrium patens reveals that respiration coordinates plant metabolism
Source: Plant Cell. 2025 May 5;37(6):koaf101. doi: 10.1093/plcell/koaf101 (PMC12164586; doi:10.1093/plcell/koaf101)
Supplement: koaf101_Supplementary_Data [file koaf101_supplementary_data.zip › Supplemental_Dataset_4.xlsx]

## Sheet: List final
Supplementary Dataset 4. List of metabolites identified and their relative levels in cox11 at different zeitgeber times. Method reports the analytic method employed; Quality (A, B) verfied with chemical standard C) not yet verified D) Database hit based on accurate Mass. When available, IDs from multiple databases are included. SMILES reports chemical formula deduced from molecular mass. Relative…
	Compound information								cox11 zt0			cox11z t2			cox11 zt6
Method	Quality	Match	HMDB	PubChem	ChEBI	KEGG	METLIN	SMILES	log2FC	raw.pval	Regulation	log2FC	raw.pval	Regulation	log2FC	raw.pval	Regulation
GC/MS	A	5-Oxoproline				C01879			-2.7554	7.4216e-05	Down	-2.0608	0.049349	Down	-1.3968	0.08111	Down
GC/MS	A	D-Fructose	HMDB0000660	439709	28645	C00095	135	OC[C@H]1O[C@](O)(CO)[C@@H](O)[C@@H]1O	-1.8307	0.041486	Down	0.072142	0.92836	n.s.	-1.0542	0.37894	n.s.
GC/MS	A	D-Glucose	HMDB0000122	5793	15903	C00031	133	OC[C@H]1O[C@@H](O)[C@H](O)[C@@H](O)[C@@H]1O	-1.4138	0.067375	Down	0.075331	0.92074	n.s.	-0.98646	0.39719	n.s.
GC/MS	A	Glutamic acid	HMDB0000148	33032	16015	C00302	5174	N[C@@H](CCC(O)=O)C(O)=O	-3.0052	2.9845e-05	Down	-1.6747	0.038639	Down	-1.261	0.27597	n.s.
GC/MS	A	Glutamine	HMDB0000641			C00064	5614		-3.3641	0.0028984	Down	-2.812	0.024073	Down	-3.476	0.084653	Down
GC/MS	A	Glyceric acid	HMDB0000139			C00258			0.19076	0.71439	n.s.	0.4387	0.35421	n.s.	-0.74698	0.21267	n.s.
GC/MS	A	Glycerol	HMDB0000131	753	17754	C00116	105	OCC(O)CO	-1.1077	0.047463	Down	-1.3641	0.1987	n.s.	0.23976	0.7018	n.s.
GC/MS	A	Glycine	HMDB0000123	750	15428	C00037	20	NCC(O)=O	-1.4812	0.017488	Down	-1.217	0.11325	n.s.	-1.137	0.17097	n.s.
GC/MS	A	Isoleucine	HMDB0000172	6306	17191	C00407	5193	CC[C@H](C)[C@H](N)C(O)=O	-0.63743	0.14414	n.s.	-0.99965	0.19231	n.s.	-1.7177	0.19392	n.s.
GC/MS	A	L-Alanine	HMDB0000161	5950	16977	C00041	NA	C[C@H](N)C(O)=O	-0.52117	0.41408	n.s.	-0.73916	0.2747	n.s.	1.3923	0.54824	n.s.
GC/MS	A	L-Asparagine	HMDB0000168	6267	17196	C00152	14	N[C@@H](CC(N)=O)C(O)=O	-2.9595	0.00021657	Down	-4.2971	0.025455	Down	-4.7581	0.10989	n.s.
GC/MS	A	L-Aspartic acid	HMDB0000191	5960	17053	C00049	5206	N[C@@H](CC(O)=O)C(O)=O	-0.70612	0.12286	n.s.	-0.072442	0.9168	n.s.	-0.78018	0.41858	n.s.
GC/MS	A	Leucine	HMDB0000687	6106	15603	C00123	24	CC(C)C[C@H](N)C(O)=O	-0.39298	0.43516	n.s.	-0.6066	0.43742	n.s.	-2.4504	0.18611	n.s.
GC/MS	A	L-Threonine	HMDB0000167	6288	16857	C00188	32	C[C@@H](O)[C@H](N)C(O)=O	-0.030178	0.93663	n.s.	-0.21801	0.70197	n.s.	-0.10247	0.87263	n.s.
GC/MS	A	L-Tyrosine	HMDB0000158	6057	17895	C00082	34	N[C@@H](CC1=CC=C(O)C=C1)C(O)=O	-0.54225	0.27106	n.s.	-0.30075	0.68795	n.s.	-0.82954	0.42937	n.s.
GC/MS	A	L-Valine	HMDB0000883	6287	16414	C00183	5842	CC(C)[C@H](N)C(O)=O	-1.1191	0.020641	Down	-1.513	0.069881	Down	-1.9082	0.11893	n.s.
GC/MS	A	Maleic acid	HMDB0000176	444266	18300	C01384	4198	OC(=O)\C=C/C(O)=O	-3.8167	0.00040504	Down	-1.7419	0.065024	Down	0.080231	0.92261	n.s.
GC/MS	A	Methionine	HMDB0000696	6137	16643	C00073	5664	CSCC[C@H](N)C(O)=O	-0.37757	0.41251	n.s.	-0.049517	0.93256	n.s.	-0.76161	0.4244	n.s.
GC/MS	A	myo-Inositol	HMDB0000211	NA	17268	C00137	5221	O[C@H]1[C@H](O)[C@@H](O)[C@H](O)[C@H](O)[C@@H]1O	-0.6977	0.18117	n.s.	0.2547	0.57349	n.s.	0.56071	0.24474	n.s.
GC/MS	A	Phenylalanine	HMDB0000159	6140	17295	C00079	28	N[C@@H](CC1=CC=CC=C1)C(O)=O	1.127	0.27167	n.s.	2.2176	0.035938	Up	2.0241	0.14748	n.s.
GC/MS	A	Pyruvic acid	HMDB0000243	1060	32816	C00022	117	CC(=O)C(O)=O	-1.3322	0.013818	Down	0.40751	0.73263	n.s.	0.70007	0.16227	n.s.
GC/MS	A	Serine	HMDB0000187	5951	17115	C00065	5203	N[C@@H](CO)C(O)=O	-1.3427	0.006519	Down	-1.6873	0.047863	Down	-0.86604	0.34975	n.s.
GC/MS	A	Sucrose	HMDB0000258	5988	17992	C00089	137	OC[C@H]1O[C@@](CO)(O[C@H]2O[C@H](CO)[C@@H](O)[C@H](O)[C@H]2O)[C@@H](O)[C@@H]1O	-0.66818	0.19618	n.s.	-0.26423	0.69948	n.s.	0.58929	0.25473	n.s.
IC/MS	A	3-Phosphoglyceric acid	HMDB0000807	724	17050	C00597	150	OC(COP(O)(O)=O)C(O)=O	-2.6485	0.010989	Down	-0.53839	0.30604	n.s.	0.19223	0.78001	n.s.
IC/MS	A	Adenosine monophosphate	HMDB0000045	6083	16027	C00020	5111	NC1=C2N=CN([C@@H]3O[C@H](COP(O)(O)=O)[C@@H](O)[C@H]3O)C2=NC=N1	0.057934	0.94396	n.s.	-0.61227	0.47311	n.s.	1.7927	0.39337	n.s.
IC/MS	A	Adenosine triphosphate	HMDB0000538	5957	15422	C00002	5523	NC1=NC=NC2=C1N=CN2[C@@H]1O[C@H](COP(O)(=O)OP(O)(=O)OP(O)(O)=O)[C@@H](O)[C@H]1O	-1.1865	0.043263	Down	-0.045657	0.93015	n.s.	-0.38831	0.59198	n.s.
IC/MS	A	Adenosine diphosphate	HMDB0001341	6022	16761	C00008	6175	NC1=NC=NC2=C1N=CN2[C@@H]1O[C@H](COP(O)(=O)OP(O)(O)=O)[C@@H](O)[C@H]1O	-1.0982	0.094857	Down	-0.13766	0.83083	n.s.	0.94484	0.39475	n.s.
IC/MS	C	Caffeic acid 3-glucoside	HMDB0303040	5281759	3293	C10431	NA	[H]\C(=C(\[H])C1=CC(O[C@]2([H])O[C@]([H])(CO)[C@@]([H])(O)[C@]([H])(O)[C@@]2([H])O)=C(O)C=C1)C(O)=O	-1.099	0.10611	n.s.	-0.55693	0.50928	n.s.	-1.9812	0.19236	n.s.
IC/MS	A	Citric acid	HMDB0000094	311	30769	C00158	124	OC(=O)CC(O)(CC(O)=O)C(O)=O	-1.3149	0.047828	Down	0.79065	0.1887	n.s.	0.74038	0.27322	n.s.
IC/MS	A	Cytidine diphosphate	HMDB0001546	6132	17239	C00112	6313	NC1=NC(=O)N(C=C1)[C@@H]1O[C@H](COP(O)(=O)OP(O)(O)=O)[C@@H](O)[C@H]1O	-0.17787	0.79995	n.s.	-0.23524	0.77061	n.s.	0.25692	0.80008	n.s.
IC/MS	A	Cytidine triphosphate	HMDB0000082	6176	17677	C00063	5136	NC1=NC(=O)N(C=C1)[C@@H]1O[C@H](COP(O)(=O)OP(O)(=O)OP(O)(O)=O)[C@@H](O)[C@H]1O	-1.2769	0.038368	Down	-0.18423	0.72603	n.s.	-0.84966	0.32701	n.s.
IC/MS	A	D-Fructose 1,6-bisphosphate				C00354			-1.5563	0.070549	Down	0.53041	0.39754	n.s.	0.2401	0.80344	n.s.
IC/MS	A	D-Fructose 6-phosphate				C00085			-0.25282	0.52269	n.s.	1.0856	0.1037	n.s.	0.60108	0.32685	n.s.
IC/MS	A	D-Glucose 6-phosphate				C00668			-0.2691	0.49302	n.s.	0.81036	0.19161	n.s.	0.22768	0.63016	n.s.
IC/MS	C	Disaccharide-P							-0.25399	0.63997	n.s.	0.26001	0.67798	n.s.	0.61643	0.53092	n.s.
IC/MS	D	D-Ribulose 1,5-bisphosphate				C01182			-3.4735	0.15904	n.s.	0.92406	0.21439	n.s.	0.039923	0.96602	n.s.
IC/MS	D	D-Ribulose 1,5-bisphosphate				C01182			0.4592	0.31966	n.s.	2.1128	0.038207	Up	0.53685	0.54779	n.s.
IC/MS	A	D-Ribulose 5-phosphate	HMDB0000618	439184	17363	C00199	5591	OCC(=O)[C@H](O)[C@H](O)COP(O)(O)=O	-0.33146	0.039972	Down	1.6399	0.020379	Up	0.46467	0.70872	n.s.
IC/MS	A	Fumaric acid	HMDB0000134	444972	18012	C00122	3242	OC(=O)\C=C\C(O)=O	0.28783	0.58107	n.s.	-0.2503	0.42471	n.s.	-0.92375	0.016546	Down
IC/MS	A	Gluconic acid	HMDB0000625	10690	33198	C00257	345	OC[C@@H](O)[C@@H](O)[C@H](O)[C@@H](O)C(O)=O	-1.2721	0.073793	Down	-0.47057	0.40102	n.s.	0.088794	0.87911	n.s.
IC/MS	B	Glucosamine 6-phosphate	HMDB0001254	439217	15873	C00352	6111	N[C@H]1[C@@H](O)O[C@H](COP(O)(O)=O)[C@@H](O)[C@@H]1O	-1.7808	0.024205	Down	-0.61093	0.2821	n.s.	-0.38739	0.60559	n.s.
IC/MS	B	Glycerol 3-phosphate	HMDB0000126	439162	15978	C00093	5161	OC[C@@H](O)COP(O)(O)=O	0.2899	0.75636	n.s.	-0.05633	0.92836	n.s.	0.63629	0.51479	n.s.
IC/MS	B	Glycerophosphoglycerol	HMDB0240316	54575349	64956	NA	NA	OC[C@H](O)COP(O)(=O)OC[C@H](O)CO	-0.21489	0.68684	n.s.	0.50624	0.33592	n.s.	0.55434	0.4373	n.s.
IC/MS	B	Glycerophosphoinositol	HMDB0011649	NA	18321	C01225	NA	OC[C@@H](O)COP(O)(=O)O[C@H]1[C@H](O)[C@@H](O)[C@H](O)[C@@H](O)[C@H]1O	0.13188	0.79473	n.s.	0.67394	0.26519	n.s.	0.71303	0.32885	n.s.
IC/MS	A	Glyoxylic acid	HMDB0000119	760	16891	C00048	3213	OC(=O)C=O	0.29595	0.57188	n.s.	-0.28184	0.36559	n.s.	-0.90724	0.014541	Down
IC/MS	A	Guanosine diphosphate	HMDB0001201	8977	17552	C00035	6077	NC1=NC2=C(N=CN2[C@@H]2O[C@H](COP(O)(=O)OP(O)(O)=O)[C@@H](O)[C@H]2O)C(=O)N1	0.48548	0.2689	n.s.	0.9896	0.2305	n.s.	-0.16669	0.78843	n.s.
IC/MS	A	Guanosine triphosphate	HMDB0001273	6830	15996	C00044	6128	NC1=NC2=C(N=CN2[C@@H]2O[C@H](COP(O)(=O)OP(O)(=O)OP(O)(O)=O)[C@@H](O)[C@H]2O)C(=O)N1	0.79439	0.24056	n.s.	1.1448	0.13645	n.s.	-0.96224	0.094205	Down
IC/MS	C	Hexose-1-P							-0.50472	0.4818	n.s.	-0.40303	0.55461	n.s.	0.56528	0.34888	n.s.
IC/MS	C	Hexose-di-phosphate							-1.9586	0.0086876	Down	-0.068492	0.89673	n.s.	0.49015	0.42063	n.s.
IC/MS	A	Malic acid	HMDB0000156	222656	30797	C00149	NA	O[C@@H](CC(O)=O)C(O)=O	0.29459	0.0093499	Up	-0.27832	0.3718	n.s.	-0.75209	0.23808	n.s.
IC/MS	B	Man/Glc-1P							0.06738	0.85033	n.s.	0.53317	0.38692	n.s.	-0.66281	0.13697	n.s.
IC/MS	C	Mannosylglycerate							-0.62812	0.43881	n.s.	-0.32785	0.54255	n.s.	0.7039	0.26191	n.s.
IC/MS	B	N-Acetyl-alpha-D-glucosamine 1-phosphate				C04501			0.42847	0.48763	n.s.	0.89751	0.28325	n.s.	1.0493	0.1468	n.s.
IC/MS	B	N-Acetyl-L-glutamic acid	HMDB0001138	70914	17533	C00624	6031	CC(=O)N[C@@H](CCC(O)=O)C(O)=O	-1.9483	0.022869	Down	-1.8553	0.060318	Down	-1.6679	0.074308	Down
IC/MS	A	Oxoglutaric acid	HMDB0000208	51	30915	C00026	5218	OC(=O)CCC(=O)C(O)=O	-1.4584	0.066436	Down	-0.42288	0.4873	n.s.	0.26711	0.69701	n.s.
IC/MS	C	Pentonic acid	HMDB0059750	6602431	48093	C00502	NA	OC[C@@H](O)[C@H](O)[C@@H](O)C(O)=O	-1.3336	0.071402	Down	-0.25383	0.64376	n.s.	0.56667	0.38383	n.s.
IC/MS	C	Pentose-5-P							-2.0408	0.026557	Down	0.36549	0.58736	n.s.	0.5786	0.40425	n.s.
IC/MS	A	Phosphoenolpyruvic acid	HMDB0000263	1005	44897	C00074	5264	OC(=O)C(=C)OP(O)(O)=O	-0.6831	0.074332	Down	0.556	0.40581	n.s.	-0.39195	0.31699	n.s.
IC/MS	D	Phosphoglycolic acid	HMDB0000816	529	17150	C00988	5780	OC(=O)COP(O)(O)=O	-3.2635	0.085585	Down	0.86057	0.15188	n.s.	0.10944	0.9046	n.s.
IC/MS	A	Sedoheptulose 7-phosphate				C05382			-1.6909	0.11753	n.s.	-0.8429	0.26599	n.s.	0.017388	0.97757	n.s.
IC/MS	B	Threonic acid	HMDB0000943	5460407	15908	C01620	5891	OC[C@H](O)[C@@H](O)C(O)=O	-0.82647	0.02226	Down	-1.3753	0.0037079	Down	-1.7884	2.8194e-05	Down
IC/MS	A	Uridine 5'-diphosphate	HMDB0000295	6031	17659	C00015	NA	O[C@H]1[C@@H](O)[C@@H](O[C@@H]1COP(O)(=O)OP(O)(O)=O)N1C=CC(=O)NC1=O	-0.24297	0.72894	n.s.	-0.21985	0.7729	n.s.	0.2996	0.7682	n.s.
IC/MS	A	Uridine diphosphategalactose	HMDB0000302	18068	67119	C00052	5291	OC[C@H]1O[C@H](OP(O)(=O)OP(O)(=O)OC[C@H]2O[C@H]([C@H](O)[C@@H]2O)N2C=CC(=O)NC2=O)[C@H](O)[C@@H](O)[C@H]1O	-0.62905	0.13601	n.s.	0.23949	0.67203	n.s.	-0.63626	0.2309	n.s.
IC/MS	A	Uridine diphosphate-N-acetylglucosamine	HMDB0000290	445675	16264	C00043	5281	CC(=O)N[C@@H]1[C@@H](O)[C@H](O)[C@@H](CO)O[C@@H]1OP(O)(=O)OP(O)(=O)OC[C@H]1O[C@H]([C@H](O)[C@@H]1O)N1C=CC(=O)NC1=O	-0.78065	0.15631	n.s.	-0.61416	0.43584	n.s.	-0.66351	0.37349	n.s.
IC/MS	A	Uridine triphosphate	HMDB0000285	6133	15713	C00075	5277	O[C@H]1[C@@H](O)[C@@H](O[C@@H]1COP(O)(=O)OP(O)(=O)OP(O)(O)=O)N1C=CC(=O)NC1=O	-0.32014	0.60698	n.s.	-0.24384	0.66488	n.s.	-0.74706	0.36717	n.s.
IC/MS	C	Xylobiose							1.0055	0.19426	n.s.	1.1385	0.076855	Up	1.7785	0.050995	Up
