# Supplementary material for: Cytochrome c oxidase inactivation in Physcomitrium patens reveals that respiration coordinates plant metabolism
Source: Plant Cell. 2025 May 5;37(6):koaf101. doi: 10.1093/plcell/koaf101 (PMC12164586; doi:10.1093/plcell/koaf101)
Supplement: koaf101_Supplementary_Data [file koaf101_supplementary_data.zip › Supplementary Dataset 3.xlsx]

## Sheet: DS 3
Supplementary Dataset 3. Relative expression of genes encoding respiratory complexes in P. patens.
								cox11	cox11	cox11	cox11	cox11	cox11
								ZT0	ZT0	ZT2	ZT2	ZT6	ZT6
		B. taurus	S. cerevisiae	A. thaliana	C. reinhardtii	P. patens	P. patens	Direction	Significance	Direction	Significance	Direction	Significance
Complex I	Bacterial core	NDUFS1/ 75 kD	NUO78/ NUAM	At5g37510	XP_001692885, NUOS1	Pp3c1_34110, Pp3c1_34100, Pp3c1_34140, Pp3c19_19270	Pp3c19_19270	n.s.	n.s.	n.s.	n.s.	n.s.	n.s.
Complex I	Bacterial core	NDUFS7/PSST	NUO19.3/ NUKM	At5g11770	XP_001700585, NUO10	Pp3c15_14890, Pp3c15_20620	Pp3c15_14890	n.s.	n.s.	n.s.	n.s.	n.s.	*
Complex I	Bacterial core	NDUFS7/PSST	NUO19.3/ NUKM	At5g11770	XP_001700585, NUO10	Pp3c15_14890, Pp3c15_20620	Pp3c15_20620	n.s.	*	n.s.	n.s.	n.s.	*
Complex I	Bacterial core	NDUFS8/ TYKY	NUO21.3c/ NUIM	At1g16700, At1g79010	XP_001702368, NUO8	Pp3c9_8460, Pp3c15_4330	Pp3c9_8460	n.s.	n.s.	n.s.	n.s.	n.s.	n.s.
Complex I	Bacterial core	NDUFS8/ TYKY	NUO21.3c/ NUIM	At1g16700, At1g79010	XP_001702368, NUO8	Pp3c9_8460, Pp3c15_4330	Pp3c15_4330	n.s.	n.s.	n.s.	n.s.	Up	**
Complex I	Bacterial core	NDUFV1	51/NUBM	At5g08530	XP_001702590, NUO6	Pp3c4_17990, Pp3c12_4050	Pp3c4_17990	n.s.	n.s.	n.s.	n.s.	n.s.	n.s.
Complex I	Bacterial core	NDUFV1	51/NUBM	At5g08530	XP_001702590, NUO6	Pp3c4_17990, Pp3c12_4050	Pp3c12_4050	n.s.	n.s.	n.s.	n.s.	Up	**
Complex I	Bacterial core	NDUFV2	NUO24/ NUHM	At4g02580	XP_001698508, NUO5	Pp3c2_9810, Pp3c2_9813	Pp3c2_9810	Up	***	Up	***	Up	***
Complex I	Bacterial core	NDUFV2	NUO24/ NUHM	At4g02580	XP_001698508, NUO5	Pp3c2_9810, Pp3c2_9813	Pp3c2_9813	Up	***	Up	***	Up	***
Complex I	Conserved supernumerary	NDUFA1/ MWFE	NUO9.8/ NIMM	At3g08610	XP_001698399, NUOA1	Pp3c10_5690, Pp3c10_5720	Pp3c10_5690	n.s.	n.s.	n.s.	n.s.	n.s.	n.s.
Complex I	Conserved supernumerary	NDUFA2/ B8	NUO10.5/ NI8M	At5g47890	XP_001695875,NUOB8	Pp3c20_8510	Pp3c20_8510	n.s.	n.s.	n.s.	n.s.	n.s.	n.s.
Complex I	Conserved supernumerary	NDUFB3/ B12	NUO10.6/ NB2M	At2g02510	XP_001700920, NUOB12	Pp3c9_5250, Pp3c15_3960	Pp3c9_5250	n.s.	n.s.	n.s.	n.s.	Up	**
Complex I	Conserved supernumerary	NDUFB3/ B12	NUO10.6/ NB2M	At2g02510	XP_001700920, NUOB12	Pp3c9_5250, Pp3c15_3960	Pp3c15_3960	n.s.	*	n.s.	*	n.s.	n.s.
Complex I	Conserved supernumerary	NDUFA5/ B13	NUO29.9/NUFM	At5g52840	XP_001693453,NUOB13	Pp3c5_12290	Pp3c5_12290	n.s.	*	n.s.	n.s.	n.s.	*
Complex I	Conserved supernumerary	NDUFS6/ 13 kD	NUO18.4/ NUMM	At3g03070	XP_001703419, NUOS6	Pp3c24_2620	Pp3c24_2620	n.s.	n.s.	n.s.	n.s.	Up	***
Complex I	Conserved supernumerary	NDUFA6/ B14	NUO14.8/ NB4M	At3g12260	XP_001694042, NUOB14	Pp3c1_37620, Pp3c2_3180	Pp3c1_37620	n.s.	n.s.	n.s.	n.s.	Up	**
Complex I	Conserved supernumerary	NDUFA6/ B14	NUO14.8/ NB4M	At3g12260	XP_001694042, NUOB14	Pp3c1_37620, Pp3c2_3180	Pp3c2_3180	n.s.	n.s.	Up	***	Up	***
Complex I	Conserved supernumerary	NDUFA11/ B14.7	NUO21.3b/ NUJM	At2g42210	XP_001689829, TIM17	Pp3c5_22310, Pp3c6_9862	Pp3c5_22310	n.s.	n.s.	n.s.	n.s.	n.s.	*
Complex I	Conserved supernumerary	NDUFA11/ B14.7	NUO21.3b/ NUJM	At2g42210	XP_001689829, TIM17	Pp3c5_22310, Pp3c6_9862	Pp3c6_9862	n.s.	n.s.	n.s.	n.s.	n.s.	*
Complex I	Conserved supernumerary	NDUFB11 /ESSS	NUO11.7/ NUWM	At3g57785, At2g42310	XP_001697702, NUO17	Pp3c3_16790	Pp3c3_16790	n.s.	n.s.	n.s.	n.s.	n.s.	*
Complex I	Conserved supernumerary	NDUFS5/ PFFD	NUO11.5/ NIPM	At3g62790, At2g47690	XP_001691060, NUOS5	Pp3c7_20680, Pp3c11_13470	Pp3c7_20680	n.s.	n.s.	n.s.	n.s.	n.s.	n.s.
Complex I	Conserved supernumerary	NDUFS5/ PFFD	NUO11.5/ NIPM	At3g62790, At2g47690	XP_001691060, NUOS5	Pp3c7_20680, Pp3c11_13470	Pp3c11_13470	n.s.	n.s.	n.s.	n.s.	Up	**
Complex I	Conserved supernumerary	NDUFB4/B15	NUO6.6/ NUVM	At2g31490	XP_001693191, NUOB4	Pp3c16_220, Pp3c25_300	Pp3c25_300	n.s.	n.s.	n.s.	n.s.	n.s.	n.s.
Complex I	Conserved supernumerary	DAP13/ B17.2	NUO13.4	At3g03100	XP_001699522	Pp3c16_5910	Pp3c16_5910	n.s.	n.s.	n.s.	n.s.	n.s.	*
Complex I	Conserved supernumerary	NDUFB7/ B18	NB8M	At2g02050	XP_001698082, NUOB18	Pp3c10_11190, Pp3c14_25130	Pp3c10_11190	n.s.	n.s.	n.s.	n.s.	n.s.	n.s.
Complex I	Conserved supernumerary	NDUFB7/ B18	NB8M	At2g02050	XP_001698082, NUOB18	Pp3c10_11190, Pp3c14_25130	Pp3c14_25130	n.s.	n.s.	n.s.	n.s.	Up	***
Complex I	Conserved supernumerary	NDUFA12/ B16.6	NUO14/ NB6M	At1g04630, At2g33220	XP_001701450, NUOB16	Pp3c5_4240, Pp3c16_2570	Pp3c5_4240	n.s.	*	n.s.	n.s.	Up	***
Complex I	Conserved supernumerary	NDUFA12/ B16.6	NUO14/ NB6M	At1g04630, At2g33220	XP_001701450, NUOB16	Pp3c5_4240, Pp3c16_2570	Pp3c16_2570	n.s.	n.s.	n.s.	n.s.	n.s.	*
Complex I	Conserved supernumerary	DAP13/ B17.2	NUO13.4/ N7BM	At3g03100	XP_001699522, NUO13	Pp3c16_5910	Pp3c16_5910	n.s.	n.s.	n.s.	n.s.	n.s.	*
Complex I	Conserved supernumerary	NDUFB7/ B18	NB8M	At2g02050	XP_001698082, NUOB18	Pp3c10_11190, Pp3c14_25130	Pp3c10_11190	n.s.	n.s.	n.s.	n.s.	n.s.	n.s.
Complex I	Conserved supernumerary	NDUFB7/ B18	NB8M	At2g02050	XP_001698082, NUOB18	Pp3c10_11190, Pp3c14_25130	Pp3c14_25130	n.s.	n.s.	n.s.	n.s.	Up	***
Complex I	Conserved supernumerary	NDUFS4/ AQDQ	NUO21/ NUYM	At5g67590	XP_001695601, NUOS4	Pp3c8_17050, Pp3c12_14210, Pp3c24_19370	Pp3c8_17050	n.s.	n.s.	n.s.	n.s.	n.s.	n.s.
Complex I	Conserved supernumerary	NDUFS4/ AQDQ	NUO21/ NUYM	At5g67590	XP_001695601, NUOS4	Pp3c8_17050, Pp3c12_14210, Pp3c24_19370	Pp3c12_14210	Down	***	Down	***	Down	***
Complex I	Conserved supernumerary	NDUFS4/ AQDQ	NUO21/ NUYM	At5g67590	XP_001695601, NUOS4	Pp3c8_17050, Pp3c12_14210, Pp3c24_19370	Pp3c24_19370	n.s.	*	n.s.	n.s.	n.s.	n.s.
								cox11	cox11	cox11	cox11	cox11	cox11
								ZT0	ZT0	ZT2	ZT2	ZT6	ZT6
		B. taurus	S. cerevisiae	A. thaliana	C. reinhardtii	P. patens	P. patens	Direction	Significance	Direction	Significance	Direction	Significance
Complex I	Conserved supernumerary	NDUFA8/ PGIV	NUO20.8/ NUPM	At5g18800, At3g06310	XP_001700114, NUOA8	Pp3c3_33480, Pp3c4_6220, Pp3c10_17050	Pp3c3_33480	n.s.	n.s.	n.s.	n.s.	Up	**
Complex I	Conserved supernumerary	NDUFA8/ PGIV	NUO20.8/ NUPM	At5g18800, At3g06310	XP_001700114, NUOA8	Pp3c3_33480, Pp3c4_6220, Pp3c10_17050	Pp3c4_6220	n.s.	*	n.s.	*	Up	***
Complex I	Conserved supernumerary	NDUFA8/ PGIV	NUO20.8/ NUPM	At5g18800, At3g06310	XP_001700114, NUOA8	Pp3c3_33480, Pp3c4_6220, Pp3c10_17050	Pp3c10_17050	n.s.	n.s.	n.s.	n.s.	n.s.	n.s.
Complex I	Conserved supernumerary	NDUFB9/ B22	NI2M	At4g34700	XP_001698797, NUOB22	Pp3c6_19130	Pp3c6_19130	n.s.	*	n.s.	n.s.	n.s.	n.s.
Complex I	Conserved supernumerary	NDUFB10/ PDSW	NUO12.3/ NIDM	At1g49140, At3g18410	XP_001694041, NUOB10	Pp3c9_26150	Pp3c9_26150	n.s.	n.s.	n.s.	*	Up	**
Complex I	Conserved supernumerary	NDUFA9/ 39 kD	NUO40/ NUEM	At2g20360	XP_001702653, NUOA9	Pp3c1_35920, Pp3c14_9070	Pp3c1_35920	n.s.	n.s.	n.s.	*	n.s.	*
Complex I	Conserved supernumerary	NDUFA9/ 39 kD	NUO40/ NUEM	At2g20360	XP_001702653, NUOA9	Pp3c1_35920, Pp3c14_9070	Pp3c14_9070	n.s.	n.s.	n.s.	n.s.	Up	**
Complex I	Conserved supernumerary	NDUFB8/ ASHI	NUO20.1/ NIAM	At5g47570	XP_001700273, TEF29	Pp3c20_8820	Pp3c20_8820	n.s.	*	n.s.	*	n.s.	n.s.
Complex I	Conserved supernumerary	NDUFB2/AGG	NCU01436	At1g76200	–	Pp3c18_1920, Pp3c21_21340	Pp3c18_1920	Down	**	n.s.	n.s.	n.s.	*
Complex I	Conserved supernumerary	NDUFB2/AGG	NCU01436	At1g76200	–	Pp3c18_1920, Pp3c21_21340	Pp3c21_21340	n.s.	n.s.	n.s.	n.s.	n.s.	*
Complex I	Conserved supernumerary	NDUFB1/ MNLL	NUO20.9/ NUXM	At4g16450	XP_001696533, NUO21	Pp3c6_28950	Pp3c6_28950	n.s.	n.s.	n.s.	*	n.s.	*
Complex I	Conserved supernumerary	NDUFC2/ B14.5B	NUO10.4	At4g20150 (NDU9)	XP_001693474, NUOP1	Pp3c1_24730, Pp3c14_13800	Pp3c1_24730	n.s.	n.s.	n.s.	n.s.	n.s.	**
Complex I	Conserved supernumerary	NDUFC2/ B14.5B	NUO10.4	At4g20150 (NDU9)	XP_001693474, NUOP1	Pp3c1_24730, Pp3c14_13800	Pp3c14_13800	n.s.	n.s.	n.s.	n.s.	Up	**
Complex I	Conserved supernumerary	NDUFC1	NCU08300	At4g00585	XP_001697243	Pp3c7_13700	Pp3c7_13700	n.s.	n.s.	n.s.	n.s.	n.s.	n.s.
Complex I	Conserved supernumerary	NDUFA3/ B9	NUO9.5/NI9M	At2g46540	XP_001692978	Pp3c23_12490	Pp3c23_12490	n.s.	n.s.	n.s.	n.s.	n.s.	*
Complex I	Conserved supernumerary	NDUFAB1/ ACPM	SDAP	At1g65290, At2g44620	XP_001699275, ACP1	Pp3c13_14790, Pp3c20_7570, Pp3c23_19250, Pp3c24_6630	Pp3c13_14790	n.s.	n.s.	n.s.	*	Up	***
Complex I	Conserved supernumerary	NDUFAB1/ ACPM	SDAP	At1g65290, At2g44620	XP_001699275, ACP1	Pp3c13_14790, Pp3c20_7570, Pp3c23_19250, Pp3c24_6630	Pp3c20_7570	n.s.	n.s.	n.s.	n.s.	Up	***
Complex I	Conserved supernumerary	NDUFAB1/ ACPM	SDAP	At1g65290, At2g44620	XP_001699275, ACP1	Pp3c13_14790, Pp3c20_7570, Pp3c23_19250, Pp3c24_6630	Pp3c23_19250	n.s.	n.s.	n.s.	n.s.	n.s.	n.s.
Complex I	Conserved supernumerary	NDUFAB1/ ACPM	SDAP	At1g65290, At2g44620	XP_001699275, ACP1	Pp3c13_14790, Pp3c20_7570, Pp3c23_19250, Pp3c24_6630	Pp3c24_6630	n.s.	n.s.	n.s.	*	Up	***
Complex I	Conserved supernumerary	NDUFA7	NCU08930	At5g08060	XP_001703194	Pp3c16_5680	Pp3c16_5680	n.s.	*	n.s.	n.s.	n.s.	*
Complex I	Conserved supernumerary	NDUFA4/ MLRQ	NCU02016	At3g29970	–	Pp3c3_14700, Pp3c4_20270, Pp3c26_5980	Pp3c3_14700	n.s.	*	n.s.	n.s.	n.s.	n.s.
Complex I	Conserved supernumerary	NDUFA4/ MLRQ	NCU02016	At3g29970	–	Pp3c3_14700, Pp3c4_20270, Pp3c26_5980	Pp3c4_20270	n.s.	n.s.	n.s.	n.s.	n.s.	n.s.
Complex I	Conserved supernumerary	NDUFA4/ MLRQ	NCU02016	At3g29970	–	Pp3c3_14700, Pp3c4_20270, Pp3c26_5980	Pp3c26_5980	n.s.	*	n.s.	n.s.	n.s.	n.s.
Complex I	Conserved supernumerary	NDUFA10/	–	At1g72040	–	Pp3c12_15090	Pp3c12_15090	n.s.	n.s.	n.s.	n.s.	Up	***
Complex I	Plant specific	–	–	At5g63510 (CAL1), At1g19580 (CA1), At3g48680 (CAL2), At1g47260 (CA2), At5g66510 (CA3)	XP_001703237, XP_001701594, XP_001696746 (γ-carbonic anhydrase)	Pp3c4_16870, Pp3c7_4200, Pp3c1_7500, Pp3c7_19540, Pp3c11_2252	Pp3c4_16870	Down	**	n.s.	n.s.	Up	***
Complex I	Plant specific	–	–	At5g63510 (CAL1), At1g19580 (CA1), At3g48680 (CAL2), At1g47260 (CA2), At5g66510 (CA3)	XP_001703237, XP_001701594, XP_001696746 (γ-carbonic anhydrase)	Pp3c4_16870, Pp3c7_4200, Pp3c1_7500, Pp3c7_19540, Pp3c11_2252	Pp3c7_4200	n.s.	n.s.	n.s.	*	Up	***
Complex I	Plant specific	–	–	At5g63510 (CAL1), At1g19580 (CA1), At3g48680 (CAL2), At1g47260 (CA2), At5g66510 (CA3)	XP_001703237, XP_001701594, XP_001696746 (γ-carbonic anhydrase)	Pp3c4_16870, Pp3c7_4200, Pp3c1_7500, Pp3c7_19540, Pp3c11_2252	Pp3c1_7500	n.s.	n.s.	n.s.	n.s.	Up	**
Complex I	Plant specific	–	–	At5g63510 (CAL1), At1g19580 (CA1), At3g48680 (CAL2), At1g47260 (CA2), At5g66510 (CA3)	XP_001703237, XP_001701594, XP_001696746 (γ-carbonic anhydrase)	Pp3c4_16870, Pp3c7_4200, Pp3c1_7500, Pp3c7_19540, Pp3c11_2252	Pp3c7_19540	n.s.	n.s.	n.s.	*	n.s.	*
Complex I	Plant specific	–	–	At2g28430	–	Pp3c7_7440	Pp3c7_7440	n.s.	*	n.s.	n.s.	n.s.	*
Complex I	Plant specific	–	–	At5g14105 (P3), At1g67350 (P1), At1g68680 (P2), At2g27730 arm	–	Pp3c1_22500, Pp3c1_33450, Pp3c3_5450, Pp3c11_6600, Pp3c14_7680	Pp3c1_22500	n.s.	*	n.s.	n.s.	n.s.	n.s.
Complex I	Plant specific	–	–	At5g14105 (P3), At1g67350 (P1), At1g68680 (P2), At2g27730 arm	–	Pp3c1_22500, Pp3c1_33450, Pp3c3_5450, Pp3c11_6600, Pp3c14_7680	Pp3c1_33450	n.s.	n.s.	n.s.	n.s.	n.s.	*
Complex I	Plant specific	–	–	At5g14105 (P3), At1g67350 (P1), At1g68680 (P2), At2g27730 arm	–	Pp3c1_22500, Pp3c1_33450, Pp3c3_5450, Pp3c11_6600, Pp3c14_7680	Pp3c11_6600	n.s.	n.s.	n.s.	n.s.	n.s.	n.s.
								cox11	cox11	cox11	cox11	cox11	cox11
								ZT0	ZT0	ZT2	ZT2	ZT6	ZT6
		B. taurus	S. cerevisiae	A. thaliana	C. reinhardtii	P. patens	P. patens	Direction	Significance	Direction	Significance	Direction	Significance
Complex II	Bacterial core	SDHA	SDH1	At2g18450, At5g66760	XP_001689842	Pp3c6_24710, Pp3c27_4920	Pp3c6_24710	n.s.	n.s.	n.s.	n.s.	n.s.	*
Complex II	Bacterial core	SDHA	SDH1	At2g18450, At5g66760	XP_001689842	Pp3c6_24710, Pp3c27_4920	Pp3c27_4920	Up	**	n.s.	n.s.	n.s.	n.s.
Complex II	Bacterial core	SDHB	SDH2	At5g40650, At3g27380, At5g65165	XP_001696290	Pp3c1_3190, Pp3c12_11350	Pp3c12_11350	Up	**	n.s.	n.s.	n.s.	n.s.
Complex II	Plant specific	–	–	At1g47420 (SDH5)	–	Pp3c21_1560	Pp3c21_1560	n.s.	n.s.	n.s.	n.s.	n.s.	n.s.
Complex II	Plant specific	–	–	At1g08480 (SDH6)	–	Pp3c1_6020, Pp3c7_24330	Pp3c1_6020	n.s.	n.s.	n.s.	n.s.	n.s.	n.s.
Complex II	Plant specific	–	–	At1g08480 (SDH6)	–	Pp3c1_6020, Pp3c7_24330	Pp3c7_24330	n.s.	n.s.	Up	**	n.s.	*
Complex II	Plant specific	–	–	At3g47833, At5g62575 (SDH7)	–	Pp3c7_6970	Pp3c7_6970	n.s.	n.s.	n.s.	n.s.	n.s.	n.s.
Complex II	Assembly factors	SDHAF1	SDH6	At2g39725	XP_001693672	Pp3c4_6780	Pp3c4_6780	n.s.	n.s.	n.s.	*	n.s.	*
Complex II	Assembly factors	–	FLX1	–	XP_001701258	Pp3c16_15070	Pp3c16_15070	n.s.	n.s.	n.s.	n.s.	n.s.	n.s.
Complex II	Assembly factors	SDHAF2	SDH5	At5g51040	XP_001694005	Pp3c16_25170	Pp3c16_25170	n.s.	n.s.	n.s.	n.s.	n.s.	n.s.
Complex II	Assembly factors	SDHAF4	SDH8	At5g67490	XP_001701618	Pp3c23_5100	Pp3c23_5100	n.s.	n.s.	n.s.	n.s.	n.s.	*
Complex III	Bacterial core	CYC1	CYT1	At3g27240, At5g40810	AAG44483	Pp3c7_16670, Pp3c11_10550, Pp3c11_10650, Pp3c11_17890	Pp3c7_16670	n.s.	*	n.s.	n.s.	n.s.	n.s.
Complex III	Bacterial core	CYC1	CYT1	At3g27240, At5g40810	AAG44483	Pp3c7_16670, Pp3c11_10550, Pp3c11_10650, Pp3c11_17890	Pp3c11_10550	n.s.	n.s.	n.s.	*	Up	***
Complex III	Bacterial core	CYC1	CYT1	At3g27240, At5g40810	AAG44483	Pp3c7_16670, Pp3c11_10550, Pp3c11_10650, Pp3c11_17890	Pp3c11_10650	n.s.	n.s.	n.s.	n.s.	n.s.	n.s.
Complex III	Bacterial core	CYC1	CYT1	At3g27240, At5g40810	AAG44483	Pp3c7_16670, Pp3c11_10550, Pp3c11_10650, Pp3c11_17890	Pp3c11_17890	Up	***	Up	**	n.s.	n.s.
Complex III	Bacterial core	Rieske Fe/S protein	RIP1	At5g13440, At5g13430	XP_001689782	Pp3c8_8210, Pp3c12_2830, Pp3c20_18360, Pp3c23_8620	Pp3c8_8210	n.s.	n.s.	n.s.	n.s.	n.s.	n.s.
Complex III	Bacterial core	Rieske Fe/S protein	RIP1	At5g13440, At5g13430	XP_001689782	Pp3c8_8210, Pp3c12_2830, Pp3c20_18360, Pp3c23_8620	Pp3c20_18360	Down	**	n.s.	n.s.	n.s.	n.s.
Complex III	Bacterial core	Rieske Fe/S protein	RIP1	At5g13440, At5g13430	XP_001689782	Pp3c8_8210, Pp3c12_2830, Pp3c20_18360, Pp3c23_8620	Pp3c23_8620	n.s.	**	n.s.	n.s.	n.s.	*
Complex III	Conserved supernumerary	UQCRC1	COR1	At3g02090 (β-MPP)	XP_001697021	Pp3c16_17660	Pp3c16_17660	n.s.	*	n.s.	n.s.	n.s.	*
Complex III	Conserved supernumerary	UQCRC2	COR2	At3g16480, At1g51980 (α-MPP)	XP_001691043	Pp3c3_11990, Pp3c4_13680, Pp3c11_12620, Pp3c13_21610,	Pp3c3_11990	Down	**	n.s.	n.s.	n.s.	n.s.
Complex III	Conserved supernumerary	UQCRC2	COR2	At3g16480, At1g51980 (α-MPP)	XP_001691043	Pp3c3_11990, Pp3c4_13680, Pp3c11_12620, Pp3c13_21610,	Pp3c4_13680	n.s.	n.s.	Up	**	n.s.	*
Complex III	Conserved supernumerary	UQCRC2	COR2	At3g16480, At1g51980 (α-MPP)	XP_001691043	Pp3c3_11990, Pp3c4_13680, Pp3c11_12620, Pp3c13_21610,	Pp3c13_21610	n.s.	n.s.	n.s.	n.s.	n.s.	n.s.
Complex III	Conserved supernumerary	UQCRC1	COR1	At3g02090 (β-MPP)	XP_001697021	Pp3c16_17660	Pp3c16_17660	n.s.	*	n.s.	n.s.	n.s.	*
Complex III	Conserved supernumerary	UQCRC2	COR2	At3g16480, At1g51980 (α-MPP)	XP_001691043	Pp3c3_11990, Pp3c4_13680, Pp3c11_12620, Pp3c13_21610,	Pp3c3_11990	Down	**	n.s.	n.s.	n.s.	n.s.
Complex III	Conserved supernumerary	UQCRC2	COR2	At3g16480, At1g51980 (α-MPP)	XP_001691043	Pp3c3_11990, Pp3c4_13680, Pp3c11_12620, Pp3c13_21610,	Pp3c4_13680	n.s.	n.s.	Up	**	n.s.	*
Complex III	Conserved supernumerary	UQCRC2	COR2	At3g16480, At1g51980 (α-MPP)	XP_001691043	Pp3c3_11990, Pp3c4_13680, Pp3c11_12620, Pp3c13_21610,	Pp3c13_21610	n.s.	n.s.	n.s.	n.s.	n.s.	n.s.
Complex III	Conserved supernumerary	UQCRQ	QCR7	At4g32470, At5g25450	XP_001696308	Pp3c6_18020, Pp3c10_14460, Pp3c25_1520	Pp3c6_18020	n.s.	n.s.	n.s.	n.s.	n.s.	n.s.
Complex III	Conserved supernumerary	UQCRQ	QCR7	At4g32470, At5g25450	XP_001696308	Pp3c6_18020, Pp3c10_14460, Pp3c25_1520	Pp3c25_1520	Down	**	n.s.	n.s.	n.s.	n.s.
Complex III	Conserved supernumerary	UQCRB	QCR8	At3g10860, At5g05370	XP_001697451	Pp3c1_1570, Pp3c7_21160, Pp3c11_2590, Pp3c13_7360	Pp3c1_1570	n.s.	n.s.	n.s.	n.s.	n.s.	n.s.
Complex III	Conserved supernumerary	UQCRB	QCR8	At3g10860, At5g05370	XP_001697451	Pp3c1_1570, Pp3c7_21160, Pp3c11_2590, Pp3c13_7360	Pp3c7_21160	n.s.	n.s.	n.s.	n.s.	Up	**
Complex III	Conserved supernumerary	UQCRB	QCR8	At3g10860, At5g05370	XP_001697451	Pp3c1_1570, Pp3c7_21160, Pp3c11_2590, Pp3c13_7360	Pp3c11_2590	n.s.	n.s.	n.s.	n.s.	n.s.	n.s.
Complex III	Conserved supernumerary	UQCRH	QCR6	At2g01090, At1g15120	XP_001697864	p3c19_20470, Pp3c26_10210, Pp3c26_10390	Pp3c26_10390	n.s.	n.s.	n.s.	n.s.	n.s.	*
Complex III	Conserved supernumerary	UQCR9	QCR9	At3g52730	XP_001696682	Pp3c11_23610	Pp3c11_23610	n.s.	n.s.	n.s.	n.s.	n.s.	*
Complex III	Conserved supernumerary	UQCR10	QCR10	At2g40765	XP_001699549	Pp3c7_2560, Pp3c21_10960	Pp3c7_2560	n.s.	n.s.	n.s.	n.s.	n.s.	n.s.
Cytochrome c	Cytochrome c	CYC/CytC	CYC1	At1g22840, At4g10040	XP_001696912	Pp3c7_26740, Pp3c19_2800, Pp3c22_8430, Pp3c22_18790	Pp3c7_26740	n.s.	n.s.	n.s.	n.s.	n.s.	n.s.
Cytochrome c	Cytochrome c	CYC/CytC	CYC1	At1g22840, At4g10040	XP_001696912	Pp3c7_26740, Pp3c19_2800, Pp3c22_8430, Pp3c22_18790	Pp3c19_2800	n.s.	n.s.	Up	**	Up	***
Cytochrome c	Cytochrome c	CYC/CytC	CYC1	At1g22840, At4g10040	XP_001696912	Pp3c7_26740, Pp3c19_2800, Pp3c22_8430, Pp3c22_18790	Pp3c22_8430	n.s.	n.s.	Up	**	Up	***
Cytochrome c	Maturation system I	–	–	At1g63270 (CcmA)	–	Pp3c16_5430	Pp3c16_5430	Up	**	n.s.	*	Up	***
Cytochrome c	Maturation system I	–	–	At3g51790 (CcmE)	–	Pp3c14_20080	Pp3c14_20080	n.s.	n.s.	n.s.	n.s.	Up	**
Cytochrome c	Maturation system I	–	–	At1g15220 (CcmH)	–	Pp3c3_29950	Pp3c3_29950	n.s.	n.s.	n.s.	n.s.	n.s.	n.s.
								cox11	cox11	cox11	cox11	cox11	cox11
								ZT0	ZT0	ZT2	ZT2	ZT6	ZT6
		B. taurus	S. cerevisiae	A. thaliana	C. reinhardtii	P. patens	P. patens	Direction	Significance	Direction	Significance	Direction	Significance
Complex IV	Conserved supernumerary	COXVb	COX4	At3g15640, At1g80230	XP_001693699	Pp3c22_17400, Pp3c19_11870, Pp3c19_11850	Pp3c22_17400	n.s.	n.s.	n.s.	n.s.	n.s.	*
Complex IV	Conserved supernumerary	COXVb	COX4	At3g15640, At1g80230	XP_001693699	Pp3c22_17400, Pp3c19_11870, Pp3c19_11850	Pp3c19_11870	n.s.	n.s.	n.s.	n.s.	Up	**
Complex IV	Conserved supernumerary	COXVIa	COX13 (Cox10)	At4g37830, At1g22450	XP_001692867	Pp3c5_3360, Pp3c6_25050	Pp3c5_3360	n.s.	n.s.	n.s.	n.s.	n.s.	n.s.
Complex IV	Conserved supernumerary	COXVIa	COX13 (Cox10)	At4g37830, At1g22450	XP_001692867	Pp3c5_3360, Pp3c6_25050	Pp3c6_25050	n.s.	n.s.	n.s.	n.s.	n.s.	n.s.
Complex IV	Conserved supernumerary	COXVIb	COX12 (Cox9)	At5g57815, At4g28060, At1g22450, At1g32710	XP_001691399	Pp3c4_25580, Pp3c24_6190	Pp3c24_6190	n.s.	n.s.	n.s.	n.s.	Up	**
Complex IV	Plant specific	–	–	At2g47380, At5g62400, At5g61310, At3g62400	XP_001697444, COX5c	Pp3c15_22760, Pp3c9_23880	Pp3c15_22760	n.s.	n.s.	n.s.	n.s.	n.s.	n.s.
Complex IV	Plant specific	–	–	At2g47380, At5g62400, At5g61310, At3g62400	XP_001697444, COX5c	Pp3c15_22760, Pp3c9_23880	Pp3c9_23880	n.s.	n.s.	n.s.	n.s.	Up	***
Complex IV	Plant specific	–	–	At5g27760, At3g05550 (Cox X1)	–	Pp3c8_8060, Pp3c23_8640	Pp3c8_8060	n.s.	n.s.	n.s.	n.s.	n.s.	n.s.
Complex IV	Plant specific	–	–	At5g27760, At3g05550 (Cox X1)	–	Pp3c8_8060, Pp3c23_8640	Pp3c23_8640	n.s.	n.s.	n.s.	n.s.	n.s.	*
Complex IV	Plant specific	–	–	At4g00860, At1g01170 (Cox X2)	–	Pp3c17_8370, Pp3c17_8420, Pp3c17_8470	Pp3c17_8370	n.s.	*	n.s.	n.s.	n.s.	*
Complex IV	Plant specific	–	–	At1g72020 (Cox X3)	–	Pp3c19_1780, Pp3c7_11470	Pp3c19_1780	n.s.	n.s.	n.s.	n.s.	n.s.	n.s.
Complex IV	Plant specific	–	–	At2g16460 (Cox X6)	XP_001694431	Pp3c2_10980, Pp3c14_20750	Pp3c2_10980	Up	***	Up	**	Up	***
Complex IV	Plant specific	–	–	At2g16460 (Cox X6)	XP_001694431	Pp3c2_10980, Pp3c14_20750	Pp3c14_20750	n.s.	n.s.	n.s.	n.s.	n.s.	n.s.
Complex IV	Assembly factors - Membrane insertion and processing	OXA1L	OXA1	At5g62050	XP_001693158	Pp3c11_26830	Pp3c11_26830	n.s.	n.s.	n.s.	n.s.	Up	***
Complex IV	Assembly factors - Membrane insertion and processing	COX18	COX18	–	ACM07437	Pp3c11_26830, Pp3c4_12860	Pp3c11_26830	n.s.	n.s.	n.s.	n.s.	Up	***
Complex IV	Assembly factors - Membrane insertion and processing	IMMP2L	IMP1, IMP2	At3g08980	XP_001698755, XP_001689557	Pp3c12_21820, Pp3c9_26010	Pp3c12_21820	n.s.	n.s.	n.s.	n.s.	n.s.	n.s.
Complex IV	Assembly factors - Membrane insertion and processing	IMMP2L	IMP1, IMP2	At3g08980	XP_001698755, XP_001689557	Pp3c12_21820, Pp3c9_26010	Pp3c9_26010	n.s.	n.s.	n.s.	n.s.	n.s.	*
Complex IV	Assembly factors - Copper metabolism and insertion	COX17	COX17	At1g53030	AAF82382	Pp3c9_3410, Pp3c15_5560	Pp3c9_3410	n.s.	n.s.	n.s.	n.s.	Up	***
Complex IV	Assembly factors - Copper metabolism and insertion	COX17	COX17	At1g53030	AAF82382	Pp3c9_3410, Pp3c15_5560	Pp3c15_5560	n.s.	*	n.s.	*	Up	***
Complex IV	Assembly factors - Copper metabolism and insertion	SCO1, SCO2	SCO1, SCO2	At3g08950, At4g39740	XP_001701493	Pp3c5_17200	Pp3c5_17200	n.s.	n.s.	n.s.	n.s.	Up	***
Complex IV	Assembly factors - Copper metabolism and insertion	COX11	COX11	At1g02410	XP_001700235	Pp3c16_1230	Pp3c16_1230	Down	***	Down	***	Down	***
Complex IV	Assembly factors - Copper metabolism and insertion	COX19	COX19	At1g66590	XP_001698539	Pp3c14_6840	Pp3c14_6840	n.s.	n.s.	Up	**	Up	***
Complex IV	Assembly factors - Copper metabolism and insertion	COX23	COX23	At1g02160	XP_001699418	Pp3c22_2080	Pp3c22_2080	n.s.	n.s.	n.s.	n.s.	n.s.	n.s.
Complex IV	Assembly factors - Copper metabolism and insertion	PET191	PET191	At1g10865	XP_001700244	Pp3c27_7450	Pp3c27_7450	n.s.	n.s.	n.s.	n.s.	Up	**
Complex IV	Assembly factors - Copper metabolism and insertion	CMC1/CMC2	CMC1/CMC2	At2g07681, At2g07771	–	Pp3c4_7880, Pp3c13_16560	Pp3c4_7880	n.s.	n.s.	n.s.	n.s.	n.s.	n.s.
Complex IV	Assembly factors - Copper metabolism and insertion	CMC1/CMC2	CMC1/CMC2	At2g07681, At2g07771	–	Pp3c4_7880, Pp3c13_16560	Pp3c13_16560	n.s.	n.s.	n.s.	n.s.	Up	**
Complex IV	Assembly factors - Heme A biosynthesis	COX10	COX10	At2g44520	XP_001703217	Pp3c14_19200	Pp3c14_19200	Down	***	n.s.	n.s.	Up	**
Complex IV	Assembly factors - Heme A biosynthesis	COX15	COX15	At5g56090	XP_001701703	Pp3c7_5710	Pp3c7_5710	n.s.	n.s.	n.s.	n.s.	n.s.	*
Complex IV	Assembly factors - Heme A biosynthesis	FDX2	YAH1	At4g05450, At4g21090	XP_001703155, MFDX	Pp3c9_680	Pp3c9_680	n.s.	n.s.	n.s.	n.s.	Up	**
Complex IV	Assembly factors - Heme A biosynthesis	ADR	ARH1	–	XP_001693401, ARH1	Pp3c9_14820	Pp3c9_14820	n.s.	n.s.	n.s.	*	Up	**
Complex IV	Assembly factors	–	PET100	At4g14615, At1g52821	–	Pp3c4_21990	Pp3c4_21990	n.s.	n.s.	n.s.	n.s.	n.s.	*
Complex IV	Assembly factors	SURF1	SHY1	At3g17910	XP_001701449	Pp3c5_4480	Pp3c5_4480	n.s.	*	n.s.	n.s.	n.s.	*
Complex IV	Unkown function	COX16	COX16	At4g14145	XP_001703532	Pp3c5_20880	Pp3c5_20880	n.s.	*	n.s.	n.s.	Up	***
								cox11	cox11	cox11	cox11	cox11	cox11
								ZT0	ZT0	ZT2	ZT2	ZT6	ZT6
		B. taurus	S. cerevisiae	A. thaliana	C. reinhardtii	P. patens	P. patens	Direction	Significance	Direction	Significance	Direction	Significance
Complex V	F1 head	ATP5B/β	β (ATP2)	At5g08670, At5g08680, At5g08690	XP_001691632	Pp3c5_26340, Pp3c5_26350, Pp3c6_4230	Pp3c5_26350	Down	**	n.s.	n.s.	n.s.	*
Complex V	F1 head	ATP5B/β	β (ATP2)	At5g08670, At5g08680, At5g08690	XP_001691632	Pp3c5_26340, Pp3c5_26350, Pp3c6_4230	Pp3c6_4230	n.s.	*	n.s.	n.s.	Up	**
Complex V	Central stalk	ATP5C1/γ	γ (ATP3)	At2g33040	XP_001700627	Pp3c18_8580, Pp3c19_11630, Pp3c19_5760, Pp3c21_11700	Pp3c18_8580	n.s.	n.s.	n.s.	n.s.	Up	***
Complex V	Central stalk	ATP5C1/γ	γ (ATP3)	At2g33040	XP_001700627	Pp3c18_8580, Pp3c19_11630, Pp3c19_5760, Pp3c21_11700	Pp3c19_11630	n.s.	n.s.	n.s.	*	Up	**
Complex V	Central stalk	ATP5C1/γ	γ (ATP3)	At2g33040	XP_001700627	Pp3c18_8580, Pp3c19_11630, Pp3c19_5760, Pp3c21_11700	Pp3c21_11700	n.s.	n.s.	n.s.	n.s.	Up	**
Complex V	Central stalk	ATP5D/δ	δ (ATP16)	At5g47030	XP_001698736	Pp3c4_31840, Pp3c13_11630, Pp3c26_13290	Pp3c4_31840	n.s.	n.s.	n.s.	n.s.	n.s.	*
Complex V	Central stalk	ATP5D/δ	δ (ATP16)	At5g47030	XP_001698736	Pp3c4_31840, Pp3c13_11630, Pp3c26_13290	Pp3c13_11630	n.s.	n.s.	n.s.	n.s.	n.s.	*
Complex V	Central stalk	ATP5D/δ	δ (ATP16)	At5g47030	XP_001698736	Pp3c4_31840, Pp3c13_11630, Pp3c26_13290	Pp3c26_13290	n.s.	n.s.	Up	**	Up	**
Complex V	Central stalk	ATP5E/ɛ	ɛ (ATP15)	At1g51650	XP_001702609	Pp3c1_10140, Pp3c1_12120, Pp3c2_24870	Pp3c1_12120	n.s.	n.s.	n.s.	*	n.s.	**
Complex V	Central stalk	ATP5E/ɛ	ɛ (ATP15)	At1g51650	XP_001702609	Pp3c1_10140, Pp3c1_12120, Pp3c2_24870	Pp3c2_24870	Up	***	Up	***	Up	***
Complex V	Peripheral stalk	ATP5O/OSCP	ATP5	At4g09650, At5g13450	XP_001695985	Pp3c11_16260,Pp3c21_15430, Pp3c23_11680, Pp3c24_12520	Pp3c21_15430	n.s.	n.s.	n.s.	n.s.	n.s.	n.s.
Complex V	Peripheral stalk	ATP5O/OSCP	ATP5	At4g09650, At5g13450	XP_001695985	Pp3c11_16260,Pp3c21_15430, Pp3c23_11680, Pp3c24_12520	Pp3c23_11680	n.s.	n.s.	n.s.	*	n.s.	n.s.
Complex V	Peripheral stalk	ATP5O/OSCP	ATP5	At4g09650, At5g13450	XP_001695985	Pp3c11_16260,Pp3c21_15430, Pp3c23_11680, Pp3c24_12520	Pp3c24_12520	n.s.	n.s.	n.s.	*	n.s.	n.s.
Complex V	F0 motor	ATP5I/E	ATPE (ATP21)	At5g15320	–	Pp3c1_20190, Pp3c2_20190	Pp3c1_20190	n.s.	n.s.	n.s.	n.s.	n.s.	n.s.
Complex V	F0 motor	ATP5I/E	ATPE (ATP21)	At5g15320	–	Pp3c1_20190, Pp3c2_20190	Pp3c2_20190	Up	***	Up	***	Up	***
Complex V	F0 motor	ATP5L/G	ATPG (ATP20)	At2g19680, At4g26210, At4g29480	–	Pp3c7_10, Pp3c17_14360	Pp3c7_10	n.s.	n.s.	n.s.	n.s.	n.s.	n.s.
Complex V	F0 motor	ATP5J2/F	ATPF (ATP17)	At4g30010	–	Pp3c5_15280, Pp3c5_15650, Pp3c25_5460, Pp3c25_5490	Pp3c5_15650	n.s.	n.s.	n.s.	n.s.	n.s.	*
Complex V	F0 motor	ATP5J2/F	ATPF (ATP17)	At4g30010	–	Pp3c5_15280, Pp3c5_15650, Pp3c25_5460, Pp3c25_5490	Pp3c25_5460	Down	**	n.s.	n.s.	n.s.	n.s.
Complex V	Plant specific	–	–	At3g46430, At5g59613 (6Kda)	–	Pp3c12_2550	Pp3c12_2550	n.s.	n.s.	n.s.	n.s.	n.s.	n.s.
Complex V	Plant specific	–	–	At2g21870 (ATP7, FAd)	–	Pp3c9_7910	Pp3c9_7910	n.s.	*	n.s.	n.s.	Up	**
Complex V	Inhibitory factors	ATPI/IF1	INH1, STF1	At5g04750 (IFI-1), At2g27730 (IFI-2)	–	Pp3c1_22500	Pp3c1_22500	n.s.	*	n.s.	n.s.	n.s.	n.s.
Complex V	Assembly factors - F0 subcomplex	ATP23	ATP23	At3g03420.1	XP_001691633	Pp3c20_19010, Pp3c24_12610	Pp3c20_19010	n.s.	n.s.	n.s.	n.s.	n.s.	*
Complex V	Assembly factors - F0 subcomplex	ATP23	ATP23	At3g03420.1	XP_001691633	Pp3c20_19010, Pp3c24_12610	Pp3c24_12610	n.s.	n.s.	n.s.	n.s.	n.s.	n.s.
Complex V	Assembly factors - F0 subcomplex	OXA1L	OXA1	At5g62050	XP_001693158	Pp3c11_26830	Pp3c11_26830	n.s.	n.s.	n.s.	n.s.	Up	***
Complex V	Assembly factors - F1 subcomplex	ATPAF1	ATP11	At2g34050	XP_001690396	Pp3c14_19140	Pp3c14_19140	n.s.	n.s.	n.s.	*	Up	***
Complex V	Assembly factors - F1 subcomplex	ATPAF2	ATP12	At5g40660	XP_001697254	Pp3c2_19250	Pp3c2_19250	Up	***	Up	***	Up	***
Alternative pathways	Alternative oxidase	–	–	At3g22370 (AOX1a), At3g22360 (AOX1b), At3g27620 (AOX1c), At1g32350 (AOX1d)	XP_001694605	Pp3c2_12680	Pp3c2_12680	n.s.	*	n.s.	*	Up	***
Alternative pathways	Type-II NAD(P)H dehydrogenase family	–	NDAe1, NDAe2, NDAi1	At1g07180 (NDA1), At2g29990 (NDA2), At4g28220 (NDB1), At4g05020 (NDB2), At4g21490 (NDB3), At2g20800 (NDB4), At5g08740 (NDC1)	XP_001698901, NDA1; XP_001691969, NDA5; XP_001703055, NDA6; XP_001703056, NDA7	Pp3c1_3350, Pp3c1011280, Pp3c14_12290, Pp3c17_19710, Pp3c23_3430 (NDA and NDB-type)	Pp3c14_12290	n.s.	n.s.	n.s.	n.s.	n.s.	n.s.
Alternative pathways	Type-II NAD(P)H dehydrogenase family	–	NDAe1, NDAe2, NDAi1	At1g07180 (NDA1), At2g29990 (NDA2), At4g28220 (NDB1), At4g05020 (NDB2), At4g21490 (NDB3), At2g20800 (NDB4), At5g08740 (NDC1)	XP_001698901, NDA1; XP_001691969, NDA5; XP_001703055, NDA6; XP_001703056, NDA7	Pp3c1_3350, Pp3c1011280, Pp3c14_12290, Pp3c17_19710, Pp3c23_3430 (NDA and NDB-type)	Pp3c17_19710	n.s.	*	n.s.	n.s.	Down	**
								-	-	-	-	-	-
Not detected								-	-	-	-	-	-
Complex I	Bacterial core	ND1	ND1/NU1M	AtMg00516	AAB93446, nd1	YP_539026	YP_539026	-	-	-	-	-	-
Complex I	Bacterial core	ND2	ND2/NU2M	AtMg00285	AAB93444, nd2	YP_539019	YP_539019	-	-	-	-	-	-
Complex I	Bacterial core	ND3	ND3/NU3M	AtMg00990	AAQ55461, ND3	YP_539030	YP_539030	-	-	-	-	-	-
Complex I	Bacterial core	ND4	ND4/NU4M	AtMg00580	AAB93441, nd4	YP_539018	YP_539018	-	-	-	-	-	-
Complex I	Bacterial core	ND4L	ND4L/ NULM	AtMg00650	AAO61142, nd4L	YP_539012	YP_539012	-	-	-	-	-	-
Complex I	Bacterial core	ND5	ND5/NU5M	AtMg00513	AAB93442, nd5	YP_539016	YP_539016	-	-	-	-	-	-
Complex I	Bacterial core	ND6	ND6/NU6M	AtMg00270	AAB93445, nd6	YP_539023	YP_539023	-	-	-	-	-	-
Complex I	Bacterial core	NDUFS1/ 75 kD	NUO78/ NUAM	At5g37510	XP_001692885, NUOS1	Pp3c1_34110, Pp3c1_34100, Pp3c1_34140, Pp3c19_19270	Pp3c1_34110	-	-	-	-	-	-
Complex I	Bacterial core	NDUFS1/ 75 kD	NUO78/ NUAM	At5g37510	XP_001692885, NUOS1	Pp3c1_34110, Pp3c1_34100, Pp3c1_34140, Pp3c19_19270	Pp3c1_34100	-	-	-	-	-	-
Complex I	Bacterial core	NDUFS1/ 75 kD	NUO78/ NUAM	At5g37510	XP_001692885, NUOS1	Pp3c1_34110, Pp3c1_34100, Pp3c1_34140, Pp3c19_19270	Pp3c1_34140	-	-	-	-	-	-
Complex I	Bacterial core	NDUFS2	NUO49/ NUCM	AtMg00510	XP_001697607, ND7	YP_539031	YP_539031	-	-	-	-	-	-
Complex I	Bacterial core	NDUFS3	NUO30.4	AtMg00070	XP_001690652, ND9	YP_539028	YP_539028	-	-	-	-	-	-
Complex I	Conserved supernumerary	NDUFA1/ MWFE	NUO9.8/ NIMM	At3g08610	XP_001698399, NUOA1	Pp3c10_5690, Pp3c10_5720	Pp3c10_5720	-	-	-	-	-	-
Complex I	Conserved supernumerary	NDUFB4/B15	NUO6.6/ NUVM	At2g31490	XP_001693191, NUOB4	Pp3c16_220, Pp3c25_300	Pp3c16_220	-	-	-	-	-	-
Complex I	Plant specific	–	–	At5g63510 (CAL1), At1g19580 (CA1), At3g48680 (CAL2), At1g47260 (CA2), At5g66510 (CA3)	XP_001703237, XP_001701594, XP_001696746 (γ-carbonic anhydrase)	Pp3c4_16870, Pp3c7_4200, Pp3c1_7500, Pp3c7_19540, Pp3c11_2252	Pp3c11_2252	-	-	-	-	-	-
Complex I	Plant specific	–	–	At5g14105 (P3), At1g67350 (P1), At1g68680 (P2), At2g27730 arm (membrane subunits)	–	Pp3c1_22500, Pp3c1_33450, Pp3c3_5450, Pp3c11_6600, Pp3c14_7680	Pp3c3_5450	-	-	-	-	-	-
Complex I	Plant specific	–	–	At5g14105 (P3), At1g67350 (P1), At1g68680 (P2), At2g27730 arm (membrane subunits)	–	Pp3c1_22500, Pp3c1_33450, Pp3c3_5450, Pp3c11_6600, Pp3c14_7680	Pp3c14_7680	-	-	-	-	-	-
Complex I	Assembly factors	NDUFAF4	–	–	XP_001701912	–	–	-	-	-	-	-	-
Complex I	Assembly factors	Ecsit	–	–	–	–	–	-	-	-	-	-	-
Complex II	Bacterial core	SDHB	SDH2	At5g40650, At3g27380, At5g65165	XP_001696290	Pp3c1_3190, Pp3c12_11350	Pp3c1_3190	-	-	-	-	-	-
Complex II	Bacterial core	SDHC	SDH3	At5g09600, At4g32210	XP_001689507	YP_539014	YP_539014	-	-	-	-	-	-
Complex II	Bacterial core	SDHD	SDH4	At2g46505	XP_001689952	YP_539013	YP_539013	-	-	-	-	-	-
Complex II	Plant specific	–	–	At2g46390 (SDH8)	–	–	–	-	-	-	-	-	-
Complex II	Assembly factors	SDHAF3	SDH7	–	XP_001697981	–	–	-	-	-	-	-	-
Complex III	Bacterial core	CYB	COB	AtMg00220	AAB93440	YP_539027	YP_539027	-	-	-	-	-	-
Complex III	Bacterial core	Rieske Fe/S protein	RIP1	At5g13440, At5g13430	XP_001689782	Pp3c8_8210, Pp3c12_2830, Pp3c20_18360, Pp3c23_8620	Pp3c12_2830	-	-	-	-	-	-
Complex III	Conserved supernumerary	UQCRC2	COR2	At3g16480, At1g51980 (α-MPP)	XP_001691043	Pp3c3_11990, Pp3c4_13680, Pp3c11_12620, Pp3c13_21610,	Pp3c11_12620	-	-	-	-	-	-
Complex III	Conserved supernumerary	UQCRC2	COR2	At3g16480, At1g51980 (α-MPP)	XP_001691043	Pp3c3_11990, Pp3c4_13680, Pp3c11_12620, Pp3c13_21610,	Pp3c11_12620	-	-	-	-	-	-
Complex III	Conserved supernumerary	UQCRQ	QCR7	At4g32470, At5g25450	XP_001696308	Pp3c6_18020, Pp3c10_14460, Pp3c25_1520	Pp3c10_14460	-	-	-	-	-	-
Complex III	Conserved supernumerary	UQCRB	QCR8	At3g10860, At5g05370	XP_001697451	Pp3c1_1570, Pp3c7_21160, Pp3c11_2590, Pp3c13_7360	Pp3c13_7360	-	-	-	-	-	-
Complex III	Conserved supernumerary	UQCRH	QCR6	At2g01090, At1g15120	XP_001697864	p3c19_20470, Pp3c26_10210, Pp3c26_10390	p3c19_20470	-	-	-	-	-	-
Complex III	Conserved supernumerary	UQCRH	QCR6	At2g01090, At1g15120	XP_001697864	p3c19_20470, Pp3c26_10210, Pp3c26_10390	Pp3c26_10210	-	-	-	-	-	-
Complex III	Conserved supernumerary	UQCR10	QCR10	At2g40765	XP_001699549	Pp3c7_2560, Pp3c21_10960	Pp3c21_10960	-	-	-	-	-	-
Complex III	Assembly factors	BCS1	BCS1	At5g17760	XP_001700670	Pp3c1_22130, Pp3c12_21960	Pp3c12_21960	-	-	-	-	-	-
Cytochrome c	Cytochrome c	CYC/CytC	CYC1	At1g22840, At4g10040	XP_001696912	Pp3c7_26740, Pp3c19_2800, Pp3c22_8430, Pp3c22_18790	Pp3c22_18790	-	-	-	-	-	-
Cytochrome c	Maturation system III	CCHL	CYT2 (CC1HL)	–	XP_001697002	–	–	-	-	-	-	-	-
Cytochrome c	Maturation system III	–	CYC2	–	–	–	–	-	-	-	-	-	-
Cytochrome c	Maturation system III	–	CYC3	–	XP_001699246	–	–	-	-	-	-	-	-
Cytochrome c	Maturation system III	–	–	–	XP_001696883	–	–	-	-	-	-	-	-
Cytochrome c	Maturation system I	–	–	AtMg00110 (CcmB)	–	YP_539006	YP_539006	-	-	-	-	-	-
Cytochrome c	Maturation system I	–	–	AtMg00180 (CcmC)	–	YP_539007	YP_539007	-	-	-	-	-	-
Cytochrome c	Maturation system I	–	–	AtMg00830 (CcmFN1)	–	YP_539008	YP_539008	-	-	-	-	-	-
Cytochrome c	Maturation system I	–	–	AtMg00900 (CcmFN2)	–			-	-	-	-	-	-
Cytochrome c	Maturation system I	–	–	AtMg00960 (CcmFC)	–	YP_539009	YP_539009	-	-	-	-	-	-
Complex IV	Bacterial core	COXI	COX1	AtMg01360	AAB93443	YP_539000	YP_539000	-	-	-	-	-	-
Complex IV	Bacterial core	COXII	COX2	AtMg00160	AAK30367	YP_539024	YP_539024	-	-	-	-	-	-
Complex IV	Bacterial core	–	–	–	AAK32117, COX2b	–	–	-	-	-	-	-	-
Complex IV	Bacterial core	COXIII	COX3	AtMg00730	AAG17279	YP_539000	YP_539000	-	-	-	-	-	-
Complex IV	Conserved supernumerary	COXIV-1	COX5a	–	–	–	–	-	-	-	-	-	-
Complex IV	Conserved supernumerary	COXIV-2	COX5b	–	–	–	–	-	-	-	-	-	-
Complex IV	Conserved supernumerary	COXVa	COX6	–	–	–	–	-	-	-	-	-	-
Complex IV	Conserved supernumerary	COXVb	COX4	At3g15640, At1g80230	XP_001693699	Pp3c22_17400, Pp3c19_11870, Pp3c19_11850	Pp3c19_11850	-	-	-	-	-	-
Complex IV	Conserved supernumerary	COXVIb	COX12 (Cox9)	At5g57815, At4g28060, At1g22450, At1g32710	XP_001691399	Pp3c4_25580, Pp3c24_6190	Pp3c4_25580	-	-	-	-	-	-
Complex IV	Conserved supernumerary	COXVIc	COX9 (Cox7a)	At3g22210	–	–	–	-	-	-	-	-	-
Complex IV	Plant specific	–	–	At4g00860, At1g01170 (Cox X2)	–	Pp3c17_8370, Pp3c17_8420, Pp3c17_8470	Pp3c17_8420	-	-	-	-	-	-
Complex IV	Plant specific	–	–	At4g00860, At1g01170 (Cox X2)	–	Pp3c17_8370, Pp3c17_8420, Pp3c17_8470	Pp3c17_8470	-	-	-	-	-	-
Complex IV	Plant specific	–	–	At1g72020 (Cox X3)	–	Pp3c19_1780, Pp3c7_11470	Pp3c7_11470	-	-	-	-	-	-
Complex IV	Plant specific	–	–	At4g21105 (Cox X4)	–	Pp3c19_5160	Pp3c19_5160	-	-	-	-	-	-
Complex IV	Plant specific	–	–	At3g43410 (Cox X5)	–	–	–	-	-	-	-	-	-
Complex IV	Assembly factors - Membrane insertion and processing	COX20	COX20	–	–	–	–	-	-	-	-	-	-
Complex IV	Assembly factors - Membrane insertion and processing						Pp3c4_12860	-	-	-	-	-	-
Complex IV	Assembly factors - Membrane insertion and processing	–	MSS2	–	–	–	–	-	-	-	-	-	-
Complex IV	Assembly factors - Membrane insertion and processing	–	MSS51	–	–	–	–	-	-	-	-	-	-
Complex IV	Assembly factors - Membrane insertion and processing	–	PNT1	–	–	–	–	-	-	-	-	-	-
Complex IV	Assembly factors - Membrane insertion and processing	–	SOM1	–	–	–	–	-	-	-	-	-	-
Complex IV	Assembly factors	–	COX14	–	–	–	–	-	-	-	-	-	-
Complex IV	Assembly factors	–	COA1/2/3	–	–	–	–	-	-	-	-	-	-
Complex IV	Assembly factors	–	COX25	–	–	–	–	-	-	-	-	-	-
Complex IV	Assembly factors	–	CMC3	–	–	–	–	-	-	-	-	-	-
Complex IV	Assembly factors	–	COA4	–	–	–	–	-	-	-	-	-	-
Complex V	F1 head	ATP5A1/α	α (ATP1)	AtMg01190, At2g07698	XP_001699641	YP_539029	YP_539029	-	-	-	-	-	-
Complex V	F1 head	ATP5B/β	β (ATP2)	At5g08670, At5g08680, At5g08690	XP_001691632	Pp3c5_26340, Pp3c5_26350, Pp3c6_4230	Pp3c5_26340	-	-	-	-	-	-
Complex V	Central stalk	ATP5C1/γ	γ (ATP3)	At2g33040	XP_001700627	Pp3c18_8580, Pp3c19_11630, Pp3c19_5760, Pp3c21_11700	Pp3c19_5760	-	-	-	-	-	-
Complex V	Central stalk	ATP5E/ɛ	ɛ (ATP15)	At1g51650	XP_001702609	Pp3c1_10140, Pp3c1_12120, Pp3c2_24870	Pp3c1_10140	-	-	-	-	-	-
Complex V	Peripheral stalk	ATP5F1/B	ATPB (ATP4)	AtMg00640	–	YP_539002	YP_539002	-	-	-	-	-	-
Complex V	Peripheral stalk	ATP5O/OSCP	ATP5	At4g09650, At5g13450	XP_001695985	Pp3c11_16260,Pp3c21_15430, Pp3c23_11680, Pp3c24_12520	Pp3c11_16260	-	-	-	-	-	-
Complex V	Peripheral stalk	ATP5H/D	ATPD (ATP7)	At3g52300	–	Pp3c20_2830, Pp3c20_2850, Pp3c24_13710	Pp3c20_2830	-	-	-	-	-	-
Complex V	Peripheral stalk	ATP5H/D	ATPD (ATP7)	At3g52300	–	Pp3c20_2830, Pp3c20_2850, Pp3c24_13710	Pp3c20_2850	-	-	-	-	-	-
Complex V	Peripheral stalk	ATP5H/D	ATPD (ATP7)	At3g52300	–	Pp3c20_2830, Pp3c20_2850, Pp3c24_13710	Pp3c24_13710	-	-	-	-	-	-
Complex V	Peripheral stalk	ATP5PF	ATPH (ATP14)	–	–	–	–	-	-	-	-	-	-
Complex V	F0 motor	ATP6/A	ATPA (ATP6)	AtMg00410, AtMg01170	XP_001689492	YP_539022	YP_539022	-	-	-	-	-	-
Complex V	F0 motor	ATP5G3/C	ATPC (ATP9)	AtMg01080	XP_001701531, XP_001701500	YP_539041	YP_539041	-	-	-	-	-	-
Complex V	F0 motor	ATP5L/G	ATPG (ATP20)	At2g19680, At4g26210, At4g29480	–	Pp3c7_10, Pp3c17_14360	Pp3c17_14360	-	-	-	-	-	-
Complex V	F0 motor	ATP5J2/F	ATPF (ATP17)	At4g30010	–	Pp3c5_15280, Pp3c5_15650, Pp3c25_5460, Pp3c25_5490	Pp3c5_15280	-	-	-	-	-	-
Complex V	F0 motor	ATP5J2/F	ATPF (ATP17)	At4g30010	–	Pp3c5_15280, Pp3c5_15650, Pp3c25_5460, Pp3c25_5490	Pp3c25_5490	-	-	-	-	-	-
Complex V	F0 motor		APTI (ATP18)	–	–	–	–	-	-	-	-	-	-
Complex V	F0 motor	–	ATPK (ATP19)	–	–	–	–	-	-	-	-	-	-
Complex V	F0 motor	ATP8/A6L	ATP8	AtMg00480	–	YP_539003	YP_539003	-	-	-	-	-	-
Complex V	Assembly factors - F0 subcomplex	–	ATP10	At1g08220	–	–	–	-	-	-	-	-	-
Complex V	Assembly factors - F0 subcomplex	–	ATP25	–	–			-	-	-	-	-	-
Complex V	Assembly factors - F1 subcomplex	–	FMC1	–	–			-	-	-	-	-	-
Alternative pathways	Alternative oxidase	–	–	At5g64210 (AOX2)	XP_001703329	–	–	-	-	-	-	-	-
Alternative pathways	Type-II NAD(P)H dehydrogenase family	–	NDAe1, NDAe2, NDAi1	At1g07180 (NDA1), At2g29990 (NDA2), At4g28220 (NDB1), At4g05020 (NDB2), At4g21490 (NDB3), At2g20800 (NDB4), At5g08740 (NDC1)	XP_001698901, NDA1; XP_001691969, NDA5; XP_001703055, NDA6; XP_001703056, NDA7	Pp3c1_3350, Pp3c1011280, Pp3c14_12290, Pp3c17_19710, Pp3c23_3430 (NDA and NDB-type)	Pp3c1_3350	-	-	-	-	-	-
Alternative pathways	Type-II NAD(P)H dehydrogenase family	–	NDAe1, NDAe2, NDAi1	At1g07180 (NDA1), At2g29990 (NDA2), At4g28220 (NDB1), At4g05020 (NDB2), At4g21490 (NDB3), At2g20800 (NDB4), At5g08740 (NDC1)	XP_001698901, NDA1; XP_001691969, NDA5; XP_001703055, NDA6; XP_001703056, NDA7	Pp3c1_3350, Pp3c1011280, Pp3c14_12290, Pp3c17_19710, Pp3c23_3430 (NDA and NDB-type)	Pp3c1011280	-	-	-	-	-	-
Alternative pathways	Type-II NAD(P)H dehydrogenase family	–	NDAe1, NDAe2, NDAi1	At1g07180 (NDA1), At2g29990 (NDA2), At4g28220 (NDB1), At4g05020 (NDB2), At4g21490 (NDB3), At2g20800 (NDB4), At5g08740 (NDC1)	XP_001698901, NDA1; XP_001691969, NDA5; XP_001703055, NDA6; XP_001703056, NDA7	Pp3c1_3350, Pp3c1011280, Pp3c14_12290, Pp3c17_19710, Pp3c23_3430 (NDA and NDB-type)	Pp3c23_3430	-	-	-	-	-	-
								-	-	-	-	-	-
								-	-	-	-	-	-
								-	-	-	-	-	-
								-	-	-	-	-	-
								-	-	-	-	-	-
								-	-	-	-	-	-
								-	-	-	-	-	-
								-	-	-	-	-	-
								-	-	-	-	-	-
								-	-	-	-	-	-
								-	-	-	-	-	-
								-	-	-	-	-	-
								-	-	-	-	-	-
								-	-	-	-	-	-
								-	-	-	-	-	-
								-	-	-	-	-	-
								-	-	-	-	-	-
								-	-	-	-	-	-
								-	-	-	-	-	-
								-	-	-	-	-	-
								-	-	-	-	-	-
								-	-	-	-	-	-
								-	-	-	-	-	-
								-	-	-	-	-	-
								-	-	-	-	-	-
								-	-	-	-	-	-
								-	-	-	-	-	-
								-	-	-	-	-	-
								-	-	-	-	-	-
								-	-	-	-	-	-
								-	-	-	-	-	-
								-	-	-	-	-	-
								-	-	-	-	-	-
								-	-	-	-	-	-
								-	-	-	-	-	-
								-	-	-	-	-	-
								-	-	-	-	-	-
								-	-	-	-	-	-
								-	-	-	-	-	-
								-	-	-	-	-	-
								-	-	-	-	-	-
								-	-	-	-	-	-
								-	-	-	-	-	-
								-	-	-	-	-	-
								-	-	-	-	-	-
								-	-	-	-	-	-
								-	-	-	-	-	-
								-	-	-	-	-	-
								-	-	-	-	-	-
								-	-	-	-	-	-
								-	-	-	-	-	-
								-	-	-	-	-	-
								-	-	-	-	-	-
								-	-	-	-	-	-
								-	-	-	-	-	-
								-	-	-	-	-	-
								-	-	-	-	-	-
								-	-	-	-	-	-
								-	-	-	-	-	-
								-	-	-	-	-	-
								-	-	-	-	-	-
								-	-	-	-	-	-
								-	-	-	-	-	-
								-	-	-	-	-	-
								-	-	-	-	-	-
								-	-	-	-	-	-
								-	-	-	-	-	-
								-	-	-	-	-	-
								-	-	-	-	-	-
								-	-	-	-	-	-
								-	-	-	-	-	-
								-	-	-	-	-	-
								-	-	-	-	-	-
								-	-	-	-	-	-
								-	-	-	-	-	-
								-	-	-	-	-	-
								-	-	-	-	-	-
								-	-	-	-	-	-
								-	-	-	-	-	-
								-	-	-	-	-	-
								-	-	-	-	-	-
								-	-	-	-	-	-
								-	-	-	-	-	-
								-	-	-	-	-	-
								-	-	-	-	-	-
								-	-	-	-	-	-
								-	-	-	-	-	-
								-	-	-	-	-	-
								-	-	-	-	-	-
								-	-	-	-	-	-
								-	-	-	-	-	-
								-	-	-	-	-	-
								-	-	-	-	-	-
								-	-	-	-	-	-
								-	-	-	-	-	-
								-	-	-	-	-	-
								-	-	-	-	-	-
								-	-	-	-	-	-
								-	-	-	-	-	-
								-	-	-	-	-	-
								-	-	-	-	-	-
								-	-	-	-	-	-
								-	-	-	-	-	-
								-	-	-	-	-	-
								-	-	-	-	-	-
								-	-	-	-	-	-
								-	-	-	-	-	-
								-	-	-	-	-	-
								-	-	-	-	-	-
								-	-	-	-	-	-
								-	-	-	-	-	-
								-	-	-	-	-	-
								-	-	-	-	-	-
								-	-	-	-	-	-
								-	-	-	-	-	-
								-	-	-	-	-	-
								-	-	-	-	-	-
								-	-	-	-	-	-
								-	-	-	-	-	-
								-	-	-	-	-	-
								-	-	-	-	-	-
								-	-	-	-	-	-
								-	-	-	-	-	-
								-	-	-	-	-	-
								-	-	-	-	-	-
								-	-	-	-	-	-
								-	-	-	-	-	-
								-	-	-	-	-	-
								-	-	-	-	-	-
								-	-	-	-	-	-
								-	-	-	-	-	-
								-	-	-	-	-	-
								-	-	-	-	-	-
								-	-	-	-	-	-
								-	-	-	-	-	-
								-	-	-	-	-	-
								-	-	-	-	-	-
								-	-	-	-	-	-
								-	-	-	-	-	-
								-	-	-	-	-	-
								-	-	-	-	-	-
								-	-	-	-	-	-
								-	-	-	-	-	-
								-	-	-	-	-	-
								-	-	-	-	-	-
								-	-	-	-	-	-
								-	-	-	-	-	-
								-	-	-	-	-	-
								-	-	-	-	-	-
								-	-	-	-	-	-
								-	-	-	-	-	-
								-	-	-	-	-	-
								-	-	-	-	-	-
								-	-	-	-	-	-
								-	-	-	-	-	-
								-	-	-	-	-	-
								-	-	-	-	-	-
								-	-	-	-	-	-
								-	-	-	-	-	-
								-	-	-	-	-	-
								-	-	-	-	-	-
								-	-	-	-	-	-
								-	-	-	-	-	-
								-	-	-	-	-	-
								-	-	-	-	-	-
								-	-	-	-	-	-
								-	-	-	-	-	-
								-	-	-	-	-	-
								-	-	-	-	-	-
								-	-	-	-	-	-
								-	-	-	-	-	-
								-	-	-	-	-	-
								-	-	-	-	-	-
								-	-	-	-	-	-
								-	-	-	-	-	-
								-	-	-	-	-	-
								-	-	-	-	-	-
								-	-	-	-	-	-
								-	-	-	-	-	-
								-	-	-	-	-	-
								-	-	-	-	-	-
								-	-	-	-	-	-
								-	-	-	-	-	-
								-	-	-	-	-	-
								-	-	-	-	-	-
								-	-	-	-	-	-
								-	-	-	-	-	-
								-	-	-	-	-	-
								-	-	-	-	-	-
								-	-	-	-	-	-
								-	-	-	-	-	-
								-	-	-	-	-	-
								-	-	-	-	-	-
								-	-	-	-	-	-
								-	-	-	-	-	-
								-	-	-	-	-	-
								-	-	-	-	-	-
								-	-	-	-	-	-
								-	-	-	-	-	-
								-	-	-	-	-	-
								-	-	-	-	-	-
								-	-	-	-	-	-
								-	-	-	-	-	-
								-	-	-	-	-	-
								-	-	-	-	-	-
								-	-	-	-	-	-
								-	-	-	-	-	-
								-	-	-	-	-	-
								-	-	-	-	-	-
								-	-	-	-	-	-
								-	-	-	-	-	-
								-	-	-	-	-	-
								-	-	-	-	-	-
								-	-	-	-	-	-
								-	-	-	-	-	-
								-	-	-	-	-	-
								-	-	-	-	-	-
								-	-	-	-	-	-
								-	-	-	-	-	-
								-	-	-	-	-	-
								-	-	-	-	-	-
								-	-	-	-	-	-
								-	-	-	-	-	-
								-	-	-	-	-	-
								-	-	-	-	-	-
								-	-	-	-	-	-
								-	-	-	-	-	-
								-	-	-	-	-	-
								-	-	-	-	-	-
								-	-	-	-	-	-
								-	-	-	-	-	-
								-	-	-	-	-	-
								-	-	-	-	-	-
								-	-	-	-	-	-
								-	-	-	-	-	-
								-	-	-	-	-	-
								-	-	-	-	-	-
								-	-	-	-	-	-
								-	-	-	-	-	-
								-	-	-	-	-	-
								-	-	-	-	-	-
								-	-	-	-	-	-
								-	-	-	-	-	-
								-	-	-	-	-	-
								-	-	-	-	-	-
								-	-	-	-	-	-
								-	-	-	-	-	-
								-	-	-	-	-	-
								-	-	-	-	-	-
								-	-	-	-	-	-
								-	-	-	-	-	-
								-	-	-	-	-	-
								-	-	-	-	-	-
								-	-	-	-	-	-
								-	-	-	-	-	-
								-	-	-	-	-	-
								-	-	-	-	-	-
								-	-	-	-	-	-
								-	-	-	-	-	-
								-	-	-	-	-	-
								-	-	-	-	-	-
								-	-	-	-	-	-
								-	-	-	-	-	-
								-	-	-	-	-	-
								-	-	-	-	-	-
								-	-	-	-	-	-
								-	-	-	-	-	-
								-	-	-	-	-	-
								-	-	-	-	-	-
								-	-	-	-	-	-
								-	-	-	-	-	-
								-	-	-	-	-	-
								-	-	-	-	-	-
								-	-	-	-	-	-
								-	-	-	-	-	-
								-	-	-	-	-	-
								-	-	-	-	-	-
								-	-	-	-	-	-
								-	-	-	-	-	-
								-	-	-	-	-	-
								-	-	-	-	-	-
								-	-	-	-	-	-
								-	-	-	-	-	-
								-	-	-	-	-	-
								-	-	-	-	-	-
								-	-	-	-	-	-
								-	-	-	-	-	-
								-	-	-	-	-	-
								-	-	-	-	-	-
								-	-	-	-	-	-
								-	-	-	-	-	-
								-	-	-	-	-	-
								-	-	-	-	-	-
								-	-	-	-	-	-
								-	-	-	-	-	-
								-	-	-	-	-	-
								-	-	-	-	-	-
								-	-	-	-	-	-
								-	-	-	-	-	-
								-	-	-	-	-	-
								-	-	-	-	-	-
								-	-	-	-	-	-
								-	-	-	-	-	-
								-	-	-	-	-	-
								-	-	-	-	-	-
								-	-	-	-	-	-
								-	-	-	-	-	-
								-	-	-	-	-	-
								-	-	-	-	-	-
								-	-	-	-	-	-
								-	-	-	-	-	-
								-	-	-	-	-	-
								-	-	-	-	-	-
								-	-	-	-	-	-
								-	-	-	-	-	-
								-	-	-	-	-	-
								-	-	-	-	-	-
								-	-	-	-	-	-
								-	-	-	-	-	-
								-	-	-	-	-	-
								-	-	-	-	-	-
								-	-	-	-	-	-
								-	-	-	-	-	-
								-	-	-	-	-	-
								-	-	-	-	-	-
								-	-	-	-	-	-
								-	-	-	-	-	-
								-	-	-	-	-	-
								-	-	-	-	-	-
								-	-	-	-	-	-
								-	-	-	-	-	-
								-	-	-	-	-	-
								-	-	-	-	-	-
								-	-	-	-	-	-
								-	-	-	-	-	-
								-	-	-	-	-	-
								-	-	-	-	-	-
								-	-	-	-	-	-
								-	-	-	-	-	-
								-	-	-	-	-	-
								-	-	-	-	-	-
								-	-	-	-	-	-
								-	-	-	-	-	-
								-	-	-	-	-	-
								-	-	-	-	-	-
								-	-	-	-	-	-
								-	-	-	-	-	-
								-	-	-	-	-	-
								-	-	-	-	-	-
								-	-	-	-	-	-
								-	-	-	-	-	-
								-	-	-	-	-	-
								-	-	-	-	-	-
								-	-	-	-	-	-
								-	-	-	-	-	-
								-	-	-	-	-	-
								-	-	-	-	-	-
								-	-	-	-	-	-
								-	-	-	-	-	-
								-	-	-	-	-	-
								-	-	-	-	-	-
								-	-	-	-	-	-
								-	-	-	-	-	-
								-	-	-	-	-	-
								-	-	-	-	-	-
								-	-	-	-	-	-
								-	-	-	-	-	-
								-	-	-	-	-	-
								-	-	-	-	-	-
								-	-	-	-	-	-
								-	-	-	-	-	-
								-	-	-	-	-	-
								-	-	-	-	-	-
								-	-	-	-	-	-
								-	-	-	-	-	-
								-	-	-	-	-	-
								-	-	-	-	-	-
								-	-	-	-	-	-
								-	-	-	-	-	-
								-	-	-	-	-	-
								-	-	-	-	-	-
								-	-	-	-	-	-
								-	-	-	-	-	-
								-	-	-	-	-	-
								-	-	-	-	-	-
								-	-	-	-	-	-
								-	-	-	-	-	-
								-	-	-	-	-	-
								-	-	-	-	-	-
								-	-	-	-	-	-
								-	-	-	-	-	-
								-	-	-	-	-	-
								-	-	-	-	-	-
								-	-	-	-	-	-
								-	-	-	-	-	-
								-	-	-	-	-	-
								-	-	-	-	-	-
								-	-	-	-	-	-
								-	-	-	-	-	-
								-	-	-	-	-	-
								-	-	-	-	-	-
								-	-	-	-	-	-
								-	-	-	-	-	-
								-	-	-	-	-	-
								-	-	-	-	-	-
								-	-	-	-	-	-
								-	-	-	-	-	-
								-	-	-	-	-	-
								-	-	-	-	-	-
								-	-	-	-	-	-
								-	-	-	-	-	-
								-	-	-	-	-	-
								-	-	-	-	-	-
								-	-	-	-	-	-
								-	-	-	-	-	-
								-	-	-	-	-	-
								-	-	-	-	-	-
								-	-	-	-	-	-
								-	-	-	-	-	-
								-	-	-	-	-	-
								-	-	-	-	-	-
								-	-	-	-	-	-
								-	-	-	-	-	-
								-	-	-	-	-	-
								-	-	-	-	-	-
								-	-	-	-	-	-
								-	-	-	-	-	-
								-	-	-	-	-	-
								-	-	-	-	-	-
								-	-	-	-	-	-
								-	-	-	-	-	-
								-	-	-	-	-	-
								-	-	-	-	-	-
								-	-	-	-	-	-
								-	-	-	-	-	-
								-	-	-	-	-	-
								-	-	-	-	-	-
								-	-	-	-	-	-
								-	-	-	-	-	-
								-	-	-	-	-	-
								-	-	-	-	-	-
								-	-	-	-	-	-
								-	-	-	-	-	-
								-	-	-	-	-	-
								-	-	-	-	-	-
								-	-	-	-	-	-
								-	-	-	-	-	-
								-	-	-	-	-	-
								-	-	-	-	-	-
								-	-	-	-	-	-
								-	-	-	-	-	-
								-	-	-	-	-	-
								-	-	-	-	-	-
								-	-	-	-	-	-
								-	-	-	-	-	-
								-	-	-	-	-	-
								-	-	-	-	-	-
								-	-	-	-	-	-
								-	-	-	-	-	-
								-	-	-	-	-	-
								-	-	-	-	-	-
								-	-	-	-	-	-
								-	-	-	-	-	-
								-	-	-	-	-	-
								-	-	-	-	-	-
								-	-	-	-	-	-
								-	-	-	-	-	-
								-	-	-	-	-	-
								-	-	-	-	-	-
								-	-	-	-	-	-
								-	-	-	-	-	-
								-	-	-	-	-	-
								-	-	-	-	-	-
								-	-	-	-	-	-
								-	-	-	-	-	-
								-	-	-	-	-	-
								-	-	-	-	-	-
								-	-	-	-	-	-
								-	-	-	-	-	-
								-	-	-	-	-	-
								-	-	-	-	-	-
								-	-	-	-	-	-
								-	-	-	-	-	-
								-	-	-	-	-	-
								-	-	-	-	-	-
								-	-	-	-	-	-
								-	-	-	-	-	-
								-	-	-	-	-	-
								-	-	-	-	-	-
								-	-	-	-	-	-
								-	-	-	-	-	-
								-	-	-	-	-	-
								-	-	-	-	-	-
								-	-	-	-	-	-
								-	-	-	-	-	-
								-	-	-	-	-	-
								-	-	-	-	-	-
								-	-	-	-	-	-
								-	-	-	-	-	-
								-	-	-	-	-	-
								-	-	-	-	-	-
								-	-	-	-	-	-
								-	-	-	-	-	-
								-	-	-	-	-	-
								-	-	-	-	-	-
								-	-	-	-	-	-
								-	-	-	-	-	-
								-	-	-	-	-	-
								-	-	-	-	-	-
								-	-	-	-	-	-
								-	-	-	-	-	-
								-	-	-	-	-	-
								-	-	-	-	-	-
								-	-	-	-	-	-
								-	-	-	-	-	-
								-	-	-	-	-	-
								-	-	-	-	-	-
								-	-	-	-	-	-
								-	-	-	-	-	-
								-	-	-	-	-	-
								-	-	-	-	-	-
								-	-	-	-	-	-
								-	-	-	-	-	-
								-	-	-	-	-	-
								-	-	-	-	-	-
								-	-	-	-	-	-
								-	-	-	-	-	-
								-	-	-	-	-	-
								-	-	-	-	-	-
								-	-	-	-	-	-
								-	-	-	-	-	-
								-	-	-	-	-	-
								-	-	-	-	-	-
								-	-	-	-	-	-
								-	-	-	-	-	-
								-	-	-	-	-	-
								-	-	-	-	-	-
								-	-	-	-	-	-
								-	-	-	-	-	-
								-	-	-	-	-	-
								-	-	-	-	-	-
								-	-	-	-	-	-
								-	-	-	-	-	-
								-	-	-	-	-	-
								-	-	-	-	-	-
								-	-	-	-	-	-
								-	-	-	-	-	-
								-	-	-	-	-	-
								-	-	-	-	-	-
								-	-	-	-	-	-
								-	-	-	-	-	-
								-	-	-	-	-	-
								-	-	-	-	-	-
								-	-	-	-	-	-
								-	-	-	-	-	-
								-	-	-	-	-	-
								-	-	-	-	-	-
								-	-	-	-	-	-
								-	-	-	-	-	-
								-	-	-	-	-	-
								-	-	-	-	-	-
								-	-	-	-	-	-
								-	-	-	-	-	-
								-	-	-	-	-	-
								-	-	-	-	-	-
								-	-	-	-	-	-
								-	-	-	-	-	-
								-	-	-	-	-	-
								-	-	-	-	-	-
								-	-	-	-	-	-
								-	-	-	-	-	-
								-	-	-	-	-	-
								-	-	-	-	-	-
								-	-	-	-	-	-
								-	-	-	-	-	-
								-	-	-	-	-	-
								-	-	-	-	-	-
								-	-	-	-	-	-
								-	-	-	-	-	-
								-	-	-	-	-	-
								-	-	-	-	-	-
								-	-	-	-	-	-
								-	-	-	-	-	-
								-	-	-	-	-	-
								-	-	-	-	-	-
								-	-	-	-	-	-
								-	-	-	-	-	-
								-	-	-	-	-	-
								-	-	-	-	-	-
								-	-	-	-	-	-
								-	-	-	-	-	-
								-	-	-	-	-	-
								-	-	-	-	-	-
								-	-	-	-	-	-
								-	-	-	-	-	-
								-	-	-	-	-	-
								-	-	-	-	-	-
								-	-	-	-	-	-
								-	-	-	-	-	-
								-	-	-	-	-	-
								-	-	-	-	-	-
								-	-	-	-	-	-
								-	-	-	-	-	-
								-	-	-	-	-	-
								-	-	-	-	-	-
								-	-	-	-	-	-
								-	-	-	-	-	-
								-	-	-	-	-	-
								-	-	-	-	-	-
								-	-	-	-	-	-
								-	-	-	-	-	-
								-	-	-	-	-	-
								-	-	-	-	-	-
								-	-	-	-	-	-
								-	-	-	-	-	-
								-	-	-	-	-	-
								-	-	-	-	-	-
								-	-	-	-	-	-
								-	-	-	-	-	-
								-	-	-	-	-	-
								-	-	-	-	-	-
								-	-	-	-	-	-
								-	-	-	-	-	-
								-	-	-	-	-	-
								-	-	-	-	-	-
								-	-	-	-	-	-
								-	-	-	-	-	-
								-	-	-	-	-	-
								-	-	-	-	-	-
								-	-	-	-	-	-
								-	-	-	-	-	-
								-	-	-	-	-	-
								-	-	-	-	-	-
								-	-	-	-	-	-
								-	-	-	-	-	-
								-	-	-	-	-	-
								-	-	-	-	-	-
								-	-	-	-	-	-
								-	-	-	-	-	-
								-	-	-	-	-	-
								-	-	-	-	-	-
								-	-	-	-	-	-
								-	-	-	-	-	-
								-	-	-	-	-	-
								-	-	-	-	-	-
								-	-	-	-	-	-
								-	-	-	-	-	-
								-	-	-	-	-	-
								-	-	-	-	-	-
								-	-	-	-	-	-
								-	-	-	-	-	-
								-	-	-	-	-	-
								-	-	-	-	-	-
								-	-	-	-	-	-
								-	-	-	-	-	-
								-	-	-	-	-	-
								-	-	-	-	-	-
								-	-	-	-	-	-
								-	-	-	-	-	-
								-	-	-	-	-	-
								-	-	-	-	-	-
								-	-	-	-	-	-
								-	-	-	-	-	-
								-	-	-	-	-	-
								-	-	-	-	-	-
								-	-	-	-	-	-
								-	-	-	-	-	-
								-	-	-	-	-	-
								-	-	-	-	-	-
								-	-	-	-	-	-
								-	-	-	-	-	-
								-	-	-	-	-	-
								-	-	-	-	-	-
								-	-	-	-	-	-
								-	-	-	-	-	-
								-	-	-	-	-	-
								-	-	-	-	-	-
								-	-	-	-	-	-
								-	-	-	-	-	-
								-	-	-	-	-	-
								-	-	-	-	-	-
								-	-	-	-	-	-
								-	-	-	-	-	-
								-	-	-	-	-	-
								-	-	-	-	-	-
								-	-	-	-	-	-
								-	-	-	-	-	-
								-	-	-	-	-	-
								-	-	-	-	-	-
								-	-	-	-	-	-
								-	-	-	-	-	-
								-	-	-	-	-	-
								-	-	-	-	-	-
								-	-	-	-	-	-
								-	-	-	-	-	-
								-	-	-	-	-	-
								-	-	-	-	-	-
								-	-	-	-	-	-
								-	-	-	-	-	-
								-	-	-	-	-	-
								-	-	-	-	-	-
								-	-	-	-	-	-
								-	-	-	-	-	-
								-	-	-	-	-	-
								-	-	-	-	-	-
								-	-	-	-	-	-
								-	-	-	-	-	-
								-	-	-	-	-	-
								-	-	-	-	-	-
								-	-	-	-	-	-
								-	-	-	-	-	-
								-	-	-	-	-	-
								-	-	-	-	-	-
								-	-	-	-	-	-
								-	-	-	-	-	-
								-	-	-	-	-	-
								-	-	-	-	-	-
								-	-	-	-	-	-
								-	-	-	-	-	-
								-	-	-	-	-	-
								-	-	-	-	-	-
								-	-	-	-	-	-
								-	-	-	-	-	-
								-	-	-	-	-	-
								-	-	-	-	-	-
								-	-	-	-	-	-
								-	-	-	-	-	-
								-	-	-	-	-	-
								-	-	-	-	-	-
								-	-	-	-	-	-
								-	-	-	-	-	-
								-	-	-	-	-	-
								-	-	-	-	-	-
								-	-	-	-	-	-
								-	-	-	-	-	-
								-	-	-	-	-	-
								-	-	-	-	-	-
								-	-	-	-	-	-
								-	-	-	-	-	-
								-	-	-	-	-	-
								-	-	-	-	-	-
								-	-	-	-	-	-
								-	-	-	-	-	-
								-	-	-	-	-	-
								-	-	-	-	-	-
								-	-	-	-	-	-
								-	-	-	-	-	-
								-	-	-	-	-	-
								-	-	-	-	-	-
								-	-	-	-	-	-
								-	-	-	-	-	-
								-	-	-	-	-	-
								-	-	-	-	-	-
								-	-	-	-	-	-
								-	-	-	-	-	-
								-	-	-	-	-	-
								-	-	-	-	-	-
								-	-	-	-	-	-
								-	-	-	-	-	-
								-	-	-	-	-	-
								-	-	-	-	-	-
								-	-	-	-	-	-
								-	-	-	-	-	-
								-	-	-	-	-	-
								-	-	-	-	-	-
								-	-	-	-	-	-
								-	-	-	-	-	-
								-	-	-	-	-	-
								-	-	-	-	-	-
								-	-	-	-	-	-
								-	-	-	-	-	-
								-	-	-	-	-	-
								-	-	-	-	-	-
								-	-	-	-	-	-
								-	-	-	-	-	-
								-	-	-	-	-	-
								-	-	-	-	-	-
								-	-	-	-	-	-
								-	-	-	-	-	-
								-	-	-	-	-	-
								-	-	-	-	-	-
								-	-	-	-	-	-
								-	-	-	-	-	-
								-	-	-	-	-	-
								-	-	-	-	-	-
								-	-	-	-	-	-
								-	-	-	-	-	-
								-	-	-	-	-	-
								-	-	-	-	-	-
								-	-	-	-	-	-
								-	-	-	-	-	-
								-	-	-	-	-	-
								-	-	-	-	-	-
								-	-	-	-	-	-
								-	-	-	-	-	-
								-	-	-	-	-	-
								-	-	-	-	-	-
								-	-	-	-	-	-
								-	-	-	-	-	-
								-	-	-	-	-	-
								-	-	-	-	-	-
								-	-	-	-	-	-
								-	-	-	-	-	-
								-	-	-	-	-	-
								-	-	-	-	-	-
								-	-	-	-	-	-
								-	-	-	-	-	-
								-	-	-	-	-	-
								-	-	-	-	-	-
								-	-	-	-	-	-
								-	-	-	-	-	-
								-	-	-	-	-	-
								-	-	-	-	-	-
								-	-	-	-	-	-
								-	-	-	-	-	-
								-	-	-	-	-	-
								-	-	-	-	-	-
								-	-	-	-	-	-
								-	-	-	-	-	-
								-	-	-	-	-	-
								-	-	-	-	-	-
								-	-	-	-	-	-
								-	-	-	-	-	-
								-	-	-	-	-	-
								-	-	-	-	-	-
								-	-	-	-	-	-
								-	-	-	-	-	-
								-	-	-	-	-	-
								-	-	-	-	-	-
								-	-	-	-	-	-
								-	-	-	-	-	-
								-	-	-	-	-	-
								-	-	-	-	-	-
								-	-	-	-	-	-
								-	-	-	-	-	-
								-	-	-	-	-	-
								-	-	-	-	-	-
								-	-	-	-	-	-
								-	-	-	-	-	-
								-	-	-	-	-	-
								-	-	-	-	-	-
								-	-	-	-	-	-
								-	-	-	-	-	-
								-	-	-	-	-	-
								-	-	-	-	-	-
								-	-	-	-	-	-
								-	-	-	-	-	-
								-	-	-	-	-	-
								-	-	-	-	-	-
								-	-	-	-	-	-
								-	-	-	-	-	-
								-	-	-	-	-	-
								-	-	-	-	-	-
								-	-	-	-	-	-
								-	-	-	-	-	-
								-	-	-	-	-	-
								-	-	-	-	-	-
								-	-	-	-	-	-
								-	-	-	-	-	-
								-	-	-	-	-	-
								-	-	-	-	-	-
								-	-	-	-	-	-
								-	-	-	-	-	-
								-	-	-	-	-	-
								-	-	-	-	-	-
								-	-	-	-	-	-
								-	-	-	-	-	-
								-	-	-	-	-	-
								-	-	-	-	-	-
								-	-	-	-	-	-
								-	-	-	-	-	-
								-	-	-	-	-	-
								-	-	-	-	-	-
								-	-	-	-	-	-
								-	-	-	-	-	-
								-	-	-	-	-	-
								-	-	-	-	-	-
								-	-	-	-	-	-
								-	-	-	-	-	-
								-	-	-	-	-	-
								-	-	-	-	-	-
								-	-	-	-	-	-
								-	-	-	-	-	-
								-	-	-	-	-	-
								-	-	-	-	-	-
								-	-	-	-	-	-
								-	-	-	-	-	-
								-	-	-	-	-	-
								-	-	-	-	-	-
								-	-	-	-	-	-
								-	-	-	-	-	-
								-	-	-	-	-	-
								-	-	-	-	-	-
								-	-	-	-	-	-
								-	-	-	-	-	-
								-	-	-	-	-	-
								-	-	-	-	-	-
								-	-	-	-	-	-
								-	-	-	-	-	-
								-	-	-	-	-	-
								-	-	-	-	-	-
								-	-	-	-	-	-
								-	-	-	-	-	-
								-	-	-	-	-	-
								-	-	-	-	-	-
								-	-	-	-	-	-
								-	-	-	-	-	-
								-	-	-	-	-	-
								-	-	-	-	-	-
								-	-	-	-	-	-
								-	-	-	-	-	-
								-	-	-	-	-	-
								-	-	-	-	-	-
								-	-	-	-	-	-
								-	-	-	-	-	-
								-	-	-	-	-	-
								-	-	-	-	-	-
								-	-	-	-	-	-
								-	-	-	-	-	-
								-	-	-	-	-	-
								-	-	-	-	-	-
								-	-	-	-	-	-
								-	-	-	-	-	-
								-	-	-	-	-	-
								-	-	-	-	-	-
								-	-	-	-	-	-
								-	-	-	-	-	-
								-	-	-	-	-	-
								-	-	-	-	-	-
								-	-	-	-	-	-
								-	-	-	-	-	-
								-	-	-	-	-	-
								-	-	-	-	-	-
								-	-	-	-	-	-
								-	-	-	-	-	-
								-	-	-	-	-	-
								-	-	-	-	-	-
								-	-	-	-	-	-
								-	-	-	-	-	-
								-	-	-	-	-	-
								-	-	-	-	-	-
								-	-	-	-	-	-
								-	-	-	-	-	-
								-	-	-	-	-	-
								-	-	-	-	-	-
								-	-	-	-	-	-
								-	-	-	-	-	-
								-	-	-	-	-	-
								-	-	-	-	-	-
								-	-	-	-	-	-
								-	-	-	-	-	-
								-	-	-	-	-	-
								-	-	-	-	-	-
								-	-	-	-	-	-
								-	-	-	-	-	-
								-	-	-	-	-	-
								-	-	-	-	-	-
								-	-	-	-	-	-
								-	-	-	-	-	-
								-	-	-	-	-	-
								-	-	-	-	-	-
								-	-	-	-	-	-
								-	-	-	-	-	-
								-	-	-	-	-	-
								-	-	-	-	-	-
								-	-	-	-	-	-
								-	-	-	-	-	-
								-	-	-	-	-	-
								-	-	-	-	-	-
								-	-	-	-	-	-
								-	-	-	-	-	-
								-	-	-	-	-	-
								-	-	-	-	-	-
								-	-	-	-	-	-
								-	-	-	-	-	-
								-	-	-	-	-	-
								-	-	-	-	-	-
								-	-	-	-	-	-
								-	-	-	-	-	-
								-	-	-	-	-	-
								-	-	-	-	-	-
								-	-	-	-	-	-
								-	-	-	-	-	-
								-	-	-	-	-	-
								-	-	-	-	-	-
								-	-	-	-	-	-
								-	-	-	-	-	-
								-	-	-	-	-	-
								-	-	-	-	-	-
								-	-	-	-	-	-
								-	-	-	-	-	-
								-	-	-	-	-	-
								-	-	-	-	-	-
								-	-	-	-	-	-
								-	-	-	-	-	-
								-	-	-	-	-	-
								-	-	-	-	-	-
								-	-	-	-	-	-
								-	-	-	-	-	-
								-	-	-	-	-	-
								-	-	-	-	-	-
								-	-	-	-	-	-
								-	-	-	-	-	-
								-	-	-	-	-	-
								-	-	-	-	-	-
								-	-	-	-	-	-
								-	-	-	-	-	-
								-	-	-	-	-	-
								-	-	-	-	-	-
								-	-	-	-	-	-
								-	-	-	-	-	-
								-	-	-	-	-	-
								-	-	-	-	-	-
								-	-	-	-	-	-
								-	-	-	-	-	-
								-	-	-	-	-	-
								-	-	-	-	-	-
								-	-	-	-	-	-
								-	-	-	-	-	-
								-	-	-	-	-	-
								-	-	-	-	-	-
								-	-	-	-	-	-
								-	-	-	-	-	-
								-	-	-	-	-	-
								-	-	-	-	-	-
								-	-	-	-	-	-
								-	-	-	-	-	-
								-	-	-	-	-	-
								-	-	-	-	-	-
								-	-	-	-	-	-
								-	-	-	-	-	-
								-	-	-	-	-	-
								-	-	-	-	-	-
								-	-	-	-	-	-
								-	-	-	-	-	-
								-	-	-	-	-	-
								-	-	-	-	-	-
								-	-	-	-	-	-
								-	-	-	-	-	-
								-	-	-	-	-	-
								-	-	-	-	-	-
								-	-	-	-	-	-
								-	-	-	-	-	-
								-	-	-	-	-	-
								-	-	-	-	-	-
								-	-	-	-	-	-
								-	-	-	-	-	-
								-	-	-	-	-	-
								-	-	-	-	-	-
								-	-	-	-	-	-
								-	-	-	-	-	-
								-	-	-	-	-	-
								-	-	-	-	-	-
								-	-	-	-	-	-
								-	-	-	-	-	-
								-	-	-	-	-	-
								-	-	-	-	-	-
								-	-	-	-	-	-
								-	-	-	-	-	-
								-	-	-	-	-	-
								-	-	-	-	-	-
								-	-	-	-	-	-
								-	-	-	-	-	-
								-	-	-	-	-	-
								-	-	-	-	-	-
								-	-	-	-	-	-
								-	-	-	-	-	-
								-	-	-	-	-	-
								-	-	-	-	-	-
								-	-	-	-	-	-
								-	-	-	-	-	-
								-	-	-	-	-	-
								-	-	-	-	-	-
								-	-	-	-	-	-
								-	-	-	-	-	-
								-	-	-	-	-	-
								-	-	-	-	-	-
								-	-	-	-	-	-
								-	-	-	-	-	-
								-	-	-	-	-	-
								-	-	-	-	-	-
								-	-	-	-	-	-
								-	-	-	-	-	-
								-	-	-	-	-	-
								-	-	-	-	-	-
								-	-	-	-	-	-
								-	-	-	-	-	-
								-	-	-	-	-	-
								-	-	-	-	-	-
								-	-	-	-	-	-
								-	-	-	-	-	-
								-	-	-	-	-	-
								-	-	-	-	-	-
								-	-	-	-	-	-
								-	-	-	-	-	-
								-	-	-	-	-	-
								-	-	-	-	-	-
								-	-	-	-	-	-
								-	-	-	-	-	-
								-	-	-	-	-	-
								-	-	-	-	-	-
								-	-	-	-	-	-
								-	-	-	-	-	-
								-	-	-	-	-	-
								-	-	-	-	-	-
								-	-	-	-	-	-
								-	-	-	-	-	-
								-	-	-	-	-	-
								-	-	-	-	-	-
								-	-	-	-	-	-
								-	-	-	-	-	-
								-	-	-	-	-	-
								-	-	-	-	-	-
								-	-	-	-	-	-
								-	-	-	-	-	-
								-	-	-	-	-	-
								-	-	-	-	-	-
								-	-	-	-	-	-
								-	-	-	-	-	-
								-	-	-	-	-	-
								-	-	-	-	-	-
								-	-	-	-	-	-
								-	-	-	-	-	-
								-	-	-	-	-	-
								-	-	-	-	-	-
								-	-	-	-	-	-
								-	-	-	-	-	-
								-	-	-	-	-	-
								-	-	-	-	-	-
								-	-	-	-	-	-
								-	-	-	-	-	-
								-	-	-	-	-	-
								-	-	-	-	-	-
								-	-	-	-	-	-
								-	-	-	-	-	-
								-	-	-	-	-	-
								-	-	-	-	-	-
								-	-	-	-	-	-
								-	-	-	-	-	-
								-	-	-	-	-	-
								-	-	-	-	-	-
								-	-	-	-	-	-
								-	-	-	-	-	-
								-	-	-	-	-	-
								-	-	-	-	-	-
								-	-	-	-	-	-
								-	-	-	-	-	-
								-	-	-	-	-	-
								-	-	-	-	-	-
								-	-	-	-	-	-
								-	-	-	-	-	-
